# Supplementary material for: Role of platelet to albumin ratio for predicting persistent acute kidney injury in patients admitted to the intensive care unit
Source: BMC Anesthesiol. 2023 Jul 19;23:242. doi: 10.1186/s12871-023-02137-6 (PMC10354882; doi:10.1186/s12871-023-02137-6)
Supplement: Supplementary file 1 — Additional file 1. The raw data used in this manuscript extracted from eICU-CRD database. [file 12871_2023_2137_MOESM1_ESM.csv]

id	age	gender	weight	ethnicity	creat_baseline	creat	ak1_stage_creat	creat_24hr	scr_24	creat_48h	scr_48	continus_AKI	acei	beta	ccb	diuretic	statin	aspirin	ppi	myocardial_infarct	congestive_heart_failure	hypertension	diabetes	ckd	liver_disease	copd	charlson_index	sofa	oasis	apsiii	albumin	par	par_1	aniongap	bicarbonate	bun	calcium	chloride	glucose	sodium	potassium	inr	pt	aptt	bilirubin	hematocrit	hemoglobin	platelets	wbc
1	60	2	76.7	1	1.84	2.47	1	3	0	2.74	0.27	1	0	0	0	0	0	0	0	0	0	0	1	0	0	0	3	5	26	63	1.7	11.6	1	14	21	28	7.4	101	384	132	4.8	2.8	30.7	38	0.4	25.9	8	196	13
2	66	1	106.6	1	0.92	1.48	1	1	0	1.11	-0.37	0	0	1	0	0	0	0	1	0	1	1	1	0	0	0	4	4	40	50	2.7	4.7	0	13	31	16	9.2	99	251	139.5	4	1.7	18.5	38	0.3	40	13.2	126	4.8
3	82	2	72.5	1	0.86	1.2	1	1	0	0.72	-0.48	0	0	1	0	1	0	0	1	1	0	1	1	0	0	0	14	2	17	45	3.6	3.8	0	20	21	13	10.4	100	243	138.2	3.8	1.7	18.5	38	1.2	40.2	13.6	136	23
4	68	1	59.4	1	0.7	1.1	1			1.2	0.1	1	0	0	0	0	1	1	1	0	0	1	0	0	0	0	2	3	26	37	2.6	9.9	1	5	40	20	9	97	98	140.5	4.6	1.2	12.4	29	0.4	45	13	261	13.9
5	67	2	65.8	1	1	1.4	1	1	0	1.5	0.1	1	0	0	0	1	1	1	1	1	1	1	0	1	0	1	7	2	33	49	2.7	10	1	10	34	32	9.5	97	180	139	4.1	1.2	12	26.5	0.6	34.6	10.7	266	13.5
6	81	2	63.2	1	0.86	2.94	1	2	-1	1.07	-1.87	0	0	1	0	0	1	1	1	0	0	0	0	0	0	0	6	2	23	71	3.8	9.9	1	20	24	59	8.8	97	205	134.7	4.5	2	21.8	35	2	29.5	10.8	381	21.4
7	26	2	53.3	1	0.98	1.83	1	1	-1	1.02	-0.81	0	0	1	0	1	0	0	0	0	0	0	1	1	0	0	3	2	5	67	3.5	1.7	0	15	23	19	8.2	111	198	144.5	3.5	1.1	11.3	61	0.6	25.6	8.7	58	15
8	84	2	80.6	1	1.54	2.36	1	2	0	1.86	-0.5	0	1	1	0	1	0	0	0	0	0	0	0	1	0	0	6	5	29	66	2.2	7.9	1	22	23	21	9.2	101	248	159.4	3.7	1.4	14.6	37	0.6	32.8	10.2	175	21.1
9	59	2	68.3	1	0.42	0.68	1	1	0	0.58	-0.1	0	0	1	1	1	0	0	0	0	0	0	0	0	0	1	2	2	15	48	3.7	6.3	0	14	25	12	9.4	98	81	142	3.7	3.2	34.6	38	0.4	33.4	10.9	236	13.9
10	37	2	93.2	1	0.9	1.47	1			1.1	-0.37	0	0	1	0	1	0	0	1	0	0	0	0	0	0	0	8	2	21	25	3.6	4.6	0	11	31	9	9.4	102	108	137.6	4	1.7	18.5	26	0.5	33.8	11.3	168	11.1
11	74	2	85	1	0.93	1.73	1	2	0	1.71	-0.02	1	1	0	0	1	0	0	1	0	0	1	0	1	0	1	6	2	26	43	2.5	13.6	1	15	31	27	9.7	81	125	118	4.6	3.1	34.3	38	0.9	20.8	7	339	23.5
12	84	1	62.6	1	1.32	1.88	1	2	0	1.45	-0.43	0	0	1	0	1	0	1	1	0	1	1	0	0	0	1	9	2	19	13	3.4	3.7	0	12	28	33	8.4	105	93	141.7	4.3	1.7	18.5	38	0.8	30.2	9.6	124	5.6
13	84	2	55.3	1	0.74	1.34	1	1	-1	0.74	-0.6	0	1	0	0	1	1	1	1	0	0	0	0	0	0	0	4	2	24	30	3.6	6.6	0	15	27	17	9.7	101	116	139	4	1.7	18.5	38	0.4	37.8	12.3	236	6.8
14	63	1	115.7	1	1.79	3	1	3	0	2.51	-0.49	0	0	1	0	0	0	0	1	0	0	1	0	1	1	1	6	6	41	80	3.9	5.7	0	13	24	65	8.2	109	115	141.1	4.2	1.1	11.4	29	1	26.4	8	221	12.6
15	54	2	58.9	2	3.22	5.52	3			4.52	-1	0	0	1	0	1	1	1	0	1	1	0	1	1	0	0	6	2	20	56	3.8	3.9	0	23	18	47	7.3	109	134	145	5	1.4	14.8	35	1.3	26.4	8.5	150	21.2
16	71	1	95.6	1	2.27	8.67	3	6	-3	8.05	-0.62	0	1	1	0	1	1	1	1	0	0	1	0	0	0	0	3	22	29	61	3.4	2.4	0	16	22	22	7.4	113	188	147.2	5.3	1.2	12.5	28	1.5	51.8	18.1	84	20.6
17	71	1	95.6	1	5.35	7.5	1	7	-1	3.1	-4.4	0	0	1	0	1	0	1	1	0	0	1	0	0	0	0	3	3	22	63	3.6	12.7	1	21	26	124	8.3	99	105	140	6	1.7	18.5	38	1.1	28	9.3	456	14.1
18	77	1	84.8	1	2.01	2.85	1	2	-1	1.64	-1.21	0	0	0	0	1	1	1	0	0	0	1	0	0	0	1	4	3	29	49	3.3	5.3	0	8	42	40	9.4	95	168	139	4.1	3.2	34.8	38	0.4	35.8	11.3	174	12.3
19	79	1	62.2	1	0.95	1.57	1	1	0	1.2	-0.37	0	0	1	0	1	0	0	1	1	0	0	0	0	0	1	5	2	22	48	3.8	4.9	0	12	17	26	5.5	120	103	139.8	4.6	1	11.6	38	0.4	27.2	8.5	187	6.8
20	77	1	101	1	2.89	3.98	1	4	0	3.82	-0.16	0	0	1	0	1	0	0	1	0	0	0	1	0	0	0	4	6	23	46	3.1	5.3	0	13	26	47	8.3	106	201	139.8	4.9	4.7	50.3	82.2	0.5	28	9	164	15.8
21	77	2	45.4	1	0.69	1.07	1	1	0	0.92	-0.15	0	1	1	0	1	0	0	1	0	0	1	0	0	0	0	11	2	24	43	3.1	7.5	1	15	22	14	7.6	106	72	141	3.8	1.7	18.5	38	1	26.1	8.2	230	11.2
22	85	2	70.3	1	1.15	2	1	2	0	1.37	-0.63	0	1	0	0	1	0	0	0	0	0	1	0	0	0	1	7	3	29	72	3	9.2	1	13	30	26	9.1	87	112	129.8	4.9	1	10.6	31	0.4	26.2	8.2	275	9.5
23	83	2	106.5	1	1.7	2.8	1	2	0	2	-0.8	0	1	0	0	1	1	1	0	0	0	1	1	0	0	0	5	5	31	65	3.9	8.9	1	16	23	60	8.8	102	229	138	4.4	1.1	10.8	23	1	27	9.4	348	21.7
24	40	1	117.8	2	2.47	3.7	1	4	0	3.6	-0.1	0	0	0	0	1	1	1	1	0	0	1	1	0	0	0	2	6	24	47	3.1	5.7	0	14	25	34	9.1	101	149	133.7	4.2	1.1	11.4	38	0.6	32.7	10.7	178	7.8
25	26	2	61.7	1	0.47	0.71	1	1	0	0.64	-0.07	0	0	0	0	0	1	1	0	0	0	0	0	0	0	0	0	5	20	57	3.9	5.6	0	8	29	4	7.5	109	194	143	2.8	1.7	18.5	38	0.2	27.8	9.2	217	14.6
26	65	1	107.3	1	1.24	2.88	1	2	-1	1.31	-1.57	0	0	0	0	1	1	1	1	0	0	1	0	0	0	0	5	2	15	34	3.2	5.2	0	13	27	38	8.8	102	101	137.8	3.8	1.5	16.6	48.6	0.9	40.2	13.4	166	12.9
27	61	1	46.9	2	0.71	1.13	1	1	0	0.93	-0.2	0	0	1	0	1	1	1	0	0	0	0	0	0	0	0	2	2	23	31	3.7	6.2	0	11	28	8	8.2	95	98	133.8	3.5	1.3	13.3	67.7	0.8	29.4	10.3	225	9.3
28	71	1	143.6	1	2.1	4.37	3	3	-1	2.3	-2.07	0	0	0	0	1	0	0	0	1	1	1	1	0	0	1	8	3	28	50	3.5	4.2	0	16	25	39	8.2	106	138	139.6	5	1.4	14.5	72	0.5	24.4	7.7	149	15.4
29	54	1	69	1	3.12	5.98	3	4	-2	3.12	-2.86	0	0	1	0	1	0	0	1	0	0	0	0	0	0	0	1	23	37	67	2	8.2	1	41	8	31	7.4	91	139	133	4.4	3.1	34	38	12.5	29.2	9.5	164	5.6
30	58	2	143.2	1	1.3	3.8	1	2	-2	1.4	-2.4	0	1	0	0	1	0	0	1	0	0	0	1	0	0	0	2	7	19	53	3.9	5.2	0	17	14	25	5.6	114	75	139	4.5	1.7	18.5	38	0.4	28.7	9	199	17.5
31	88	1	75.3	1	0.86	1.23	1			0.84	-0.39	0	0	1	0	0	1	1	1	0	0	0	0	0	0	1	6	6	50	113	3.7	4.6	0	10	30	19	7.6	110	134	147	4	1.7	18.5	38	0.4	39.2	12.8	167	13.3
32	64	2	74.1	1	2.32	3.5	1	2	-2	1.86	-1.64	0	0	1	0	1	1	1	1	0	0	1	1	0	1	0	4	2	7	67	3.1	0.6	0	18	24	63	10.1	100	141	137	4.6	1.7	18.5	38	1.8	24.3	7.7	18	10.4
33	58	1	127.9	1	0.8	1.1	1	1	0	0.9	-0.2	0	1	0	0	0	1	1	1	1	1	1	1	0	0	1	5	2	24	67	3.3	4	0	7	30	34	8.8	96	498	134.5	4.2	1.7	18.5	38	0.7	44	14.2	130	7
34	69	1	103.2	1	2.41	6.19	3	4	-2	5.98	-0.21	0	1	1	0	1	1	1	0	0	0	0	0	1	0	0	12	25	32	97	3.2	0.7	0	19	22	64	8	100	91	136.8	4.6	9.4	52.6	38	2.4	28.9	9.6	22	0.1
35	71	2	131.5	1	1.85	2.86	1	2	0	2.49	-0.37	0	0	1	0	1	1	0	1	0	0	1	1	0	0	1	5	4	27	70	3.2	9.9	1	11	31	36	8.7	92	122	134.2	4	1.4	15.3	38	1	37.8	12.6	321	30.8
36	89	1	59.4	1	1.47	2.11	1	2	-1	1.52	-0.59	0	1	0	0	1	1	0	1	0	0	1	0	1	1	0	9	5	16	62	3	5.1	0	19	22	47	9.5	106	163	144.6	4.3	1.7	18.5	38	1	31.2	10.4	155	9.5
37	52	1	111.4	1	2.46	2.89	1	3	0	2.95	0.06	1	1	1	1	1	1	1	1	0	0	1	0	0	1	0	4	22	21	85	1.7	2	0	12	24	55	7.5	107	76	138.3	3.8	2.2	23.9	38	28.4	25.6	8.8	34	7.3
38	51	2	47.9	1	0.41	0.62	1	0	0	0.54	-0.08	0	0	0	1	1	1	1	1	0	0	0	0	0	0	0	1	22	37	114	3.9	1.3	0	45	5	9	6.4	83	192	136.8	2.6	1.8	19.5	41	4	17.7	6.1	53	6.8
39	49	1	158.7	2	3.59	6.44	3			6.7	0.26	1	1	0	0	1	1	1	1	0	1	0	1	0	0	0	2	4	12	56	2.2	10.1	1	11	32	48	9.4	98	125	136	3.3	3.2	32.8	26	1	39.6	12.5	222	19.1
40	56	1	98.3	2	2.11	2.76	1	3	0	3.41	0.65	1	1	1	0	1	0	0	1	0	0	1	1	0	0	0	2	25	37	136	1.6	5.7	0	20	17	38	7.3	111	251	142.3	4.6	1.8	18.9	40.5	7.7	26	8.7	88	29.4
41	73	1	84.5	1	3.97	6.33	1	6	-1	5.31	-1.02	0	1	1	1	1	1	1	1	0	0	1	0	0	0	1	4	22	36	59	3.6	4	0	17	24	39	7.3	97	146	136.2	3.5	1.1	10.7	33	0.4	38.9	13.6	142	8.1
42	22	1	68.7	1	3.5	9.47	3			11.71	2.24	1	0	1	0	1	1	1	1	0	0	0	0	0	0	0	0	5	5	34	3.5	6.4	0	19	20	44	8.3	98	128	132	4.3	1.6	17.2	39	1.2	42.2	15.2	221	21.2
43	51	2	77.1	1	1.45	1.82	1	2	0	1.65	-0.17	0	0	1	0	1	1	1	0	0	0	0	0	0	1	0	5	22	47	120	3.7	4	0	25	14	40	8.1	97	64	135	3.5	2.3	23.9	38	3.8	27.6	9.1	148	29.5
44	64	2	87.1	1	0.84	2.11	1	2	0	1.77	-0.34	0	1	1	0	1	1	1	1	0	0	0	0	0	1	0	5	22	27	73	3.3	3.8	0	9	29	12	8.8	104	125	149.3	4.2	1.7	18.5	32.3	5.1	37	12.8	127	14.8
45	29	2	64.1	2	0.42	0.65	1			0.58	-0.07	0	1	1	0	1	0	0	1	0	0	0	0	0	0	0	0	3	16	51	3.7	7.9	1	20	24	25	9.4	97	79	137	3.6	1.2	12.9	38	0.4	33.6	10.2	288	8.8
46	69	1	81.6	1	4.48	7.4	3	5	-2	3.96	-3.44	0	0	1	1	0	0	0	1	0	0	0	1	0	0	0	3	7	38	106	3.5	18	1	45	8	91	9.4	88	321	141.5	5.2	1.1	11.1	38	0.3	35.2	10.5	630	22
47	43	1	166.3	1	1.01	2.01	1	1	-1	1.04	-0.97	0	1	0	1	1	0	1	0	0	0	0	0	1	0	0	2	7	31	50	3.8	4.7	0	7	33	18	8.8	101	127	138.5	3.8	1	10.7	24	1.3	36.4	9.9	178	13.5
48	70	1	74.8	1	1.23	1.76	1	2	0	1.49	-0.27	0	1	1	0	1	0	0	0	0	0	0	0	0	1	0	8	9	20	70	3.7	1.2	0	13	24	37	9.1	87	65	121.7	5.2	1.7	18.3	51.5	12	21.5	7.7	42	4.6
49	74	1	82.1	1	5.84	7.02	1			7.49	0.47	1	0	1	0	0	0	0	1	1	0	0	0	1	0	0	6	7	20	28	2.3	12.9	1	16	33	57	9.8	94	95	138	4.5	1.3	13.9	31.5	0.8	28.3	8.6	298	17.2
50	34	2	108.9	1	1.11	1.75	1	1	0	1.23	-0.52	0	0	1	0	1	1	1	1	0	0	0	0	1	0	0	2	2	20	47	3.2	5.1	0	17	21	34	9.4	98	142	132.2	4.9	1.5	15.1	39	0.5	23.6	7.1	162	9.6
51	64	1	54.4	1	3.35	6.37	3	5	-1	2.97	-3.4	0	0	0	1	1	0	1	1	0	1	0	1	1	1	0	7	23	37	89	3.9	2.2	0	16	29	62	9.4	92	109	134.5	5.3	1.4	13.5	31	1	26.8	9	84	3.7
52	77	2	66	1	1.65	2.05	1	1	-1	1.29	-0.76	0	0	1	0	1	0	0	1	0	0	0	0	1	0	0	5	9	34	70	3.7	2.2	0	14	28	35	8.2	98	83	134	3.8	1.7	18.5	51	5.6	26.4	8.3	83	14.8
53	48	2	47.62	1	0.78	1.77	1	1	-1	0.91	-0.86	0	0	1	0	0	0	0	1	0	0	1	0	0	1	0	6	5	16	41	3.2	5	0	13	26	9	9	98	102	137.5	3.3	1.4	13.9	38	2.1	28.6	9.5	158	16
54	49	2	100	3	1	1.7	1	1	0	1	-0.7	0	0	1	1	1	1	0	0	0	0	1	1	0	0	0	1	9	32	96	3.8	5.5	0	11	36	15	8.4	97	143	141	4.8	1.5	16.5	26	1.8	42.6	12.4	208	13.2
55	68	2	87.1	1	0.9	1.24	1	1	0	1.09	-0.15	0	1	1	0	1	0	0	1	0	0	1	0	0	0	0	4	22	45	80	3.3	7.3	1	13	19	23	7.9	110	118	138.2	4.2	1.2	12	68	0.8	25.6	8.4	239	10.8
56	56	1	104.7	2	2.68	7.01	3			8.43	1.42	1	0	1	1	1	0	0	1	0	1	1	0	1	0	0	4	3	22	51	2.8	13.4	1	14	24	37	8.6	109	104	142	4.6	1.1	11.1	32.3	0.4	25.6	8.2	368	12.6
57	56	2	127	2	1.5	2.3	1	2	0	1.8	-0.5	0	0	1	1	1	1	1	1	0	0	1	0	0	0	0	1	2	25	39	3.1	8.6	1	14	27	9	8.9	106	100	141.5	3.8	1.3	14.2	28	0.3	32.7	10.5	266	17.4
58	74	2	97.5	1	0.67	1.59	1			0.81	-0.78	0	1	1	0	1	1	0	0	0	0	1	0	1	0	1	6	24	30	94	3.4	3.2	0	12	27	22	9.5	102	126	138.8	3.6	1.2	12.4	26	5.1	40.7	13.6	109	25.5
59	56	1	78.9	1	2.49	4.34	1	4	-1	3.16	-1.18	0	1	0	0	1	1	1	0	0	0	1	1	1	0	0	4	8	35	81	3.4	7	0	17	24	73	8.8	130	220	165.7	5	1.7	18.5	38	0.2	33	9.6	236	13.6
60	64	2	53.5	1	0.96	3.5	1	3	0	3.14	-0.36	0	0	1	0	1	0	0	1	0	1	1	0	0	0	0	4	5	21	51	3.8	3.6	0	19	16	100	9.6	107	91	138	4.2	6.8	72.2	43	2.5	22.1	7.3	135	9.8
61	89	1	52.1	1	5.5	5.97	1	6	0	5	-0.97	0	0	0	0	1	0	1	1	0	0	0	0	0	0	0	4	8	37	66	3.2	8.4	1	13	21	69	7.4	110	111	141	4.4	1.1	12.3	37.3	0.4	26.3	8.4	268	13.6
62	54	2	70.6	2	2.5	3	1			2.5	-0.5	0	1	1	0	1	1	0	1	1	1	0	1	1	0	0	6	7	19	81	2	15.8	1	18	27	84	9.5	97	474	140	3.3	1.7	18.5	33	0.4	29.3	9	316	31.9
63	67	2	95.3	1	1.37	2.22	1			1.54	-0.68	0	1	0	0	0	0	1	1	0	1	0	1	1	0	0	8	6	43	88	3.8	8.7	1	17	26	29	9.7	109	272	149	4.4	1.7	18.5	38	0.4	33	9.9	325	8.4
64	54	2	90.7	1	1.99	2.45	1	2	0	2.2	-0.25	0	1	1	0	1	0	1	0	0	0	1	0	1	1	1	7	4	46	142	3.8	2.7	0	22	18	27	7.2	102	273	135.8	5	1.9	19.5	52	0.6	21.7	6.9	103	40.5
65	74	2	125.1	1	2.8	5.3	3	4	-2	4.7	-0.6	0	0	1	0	0	1	1	1	0	0	0	1	0	0	0	4	6	19	47	3.6	7.9	1	24	19	90	7.8	104	106	139.8	6.6	1.1	11.5	25	0.4	37.6	12.2	285	17.2
66	89	2	44.3	1	1.18	1.73	2	2	0	1.62	-0.11	0	1	1	1	1	1	1	0	1	1	1	0	0	0	0	6	2	22	48	3.3	5	0	7	24	6	8.6	113	58	139.4	3.7	1.2	12.5	38	0.3	27.4	8.2	164	7.2
67	53	2	113.4	2	1.29	3.65	1	3	0	2.34	-1.31	0	0	1	1	1	0	0	1	0	0	0	0	0	0	0	1	3	22	54	3.2	9.4	1	28	15	50	12.1	106	322	145	3.8	6	69.5	38	0.2	24.8	7.9	302	27.5
68	61	1	95.9	1	0.79	3.55	3	4	0	4.2	0.65	1	1	1	1	1	0	0	1	0	0	0	0	0	0	0	6	8	20	68	2.7	1.2	0	18	23	23	8.1	96	170	134	3.4	1.3	12.9	26	1.6	20.1	7	34	0.4
69	65	1	125.7	1	0.95	1.49	1	1	0	1.47	-0.02	1	1	1	0	1	0	0	1	0	0	1	1	1	0	0	5	6	34	65	2.1	2	0	6	32	44	8.2	119	154	136	4.3	1.4	14.8	34.7	3.6	33.6	11.8	42	7.5
70	45	2	78.9	1	0.7	1.19	1	1	0	0.82	-0.37	0	0	1	1	1	0	0	1	0	0	0	0	0	0	0	2	3	14	54	3.3	0.9	0	12	27	15	8.9	107	97	135.8	3.7	1.1	12	28.5	0.9	22.4	7.8	30	2.4
71	59	1	72.7	3	0.56	1.31	1	1	0	0.69	-0.62	0	0	1	0	1	1	1	1	0	0	0	0	0	0	0	9	2	33	84	2	10.1	1	15	24	40	9.4	102	134	137.8	4.3	1.3	13.1	35	0.6	26.2	8.2	197	26.8
72	82	1	88.4	1	2.03	3.3	1	2	-1	1.95	-1.35	0	0	0	0	1	0	0	0	0	1	1	0	1	0	0	7	2	10	67	3.5	7	0	22	17	129	7.6	100	209	134	4.8	1.7	18.5	27.5	0.5	24.2	8.4	245	27.8
73	48	1	68.6	1	1.1	1.8	1	2	0	1.6	-0.2	0	0	1	1	1	0	1	0	1	0	0	0	0	0	0	1	6	39	124	3.1	3.6	0	24	19	8	8.5	95	191	137.4	4.3	1.4	14.5	49	6	38.1	13.1	112	14.6
74	67	2	152.8	1	2.68	4.22	1			2.68	-1.54	0	0	1	0	1	0	1	1	0	1	0	1	1	0	0	6	7	33	52	3.1	3.8	0	18	23	58	8.8	95	163	129	4.7	1.2	12.2	23	1.3	22.1	7.3	119	6.6
75	33	1	57	1	0.28	0.51	1	0	0	0.33	-0.18	0	0	0	0	1	1	1	1	0	0	0	0	0	0	0	0	2	26	51	3.4	6.2	0	17	21	10	9.3	108	107	156.4	3.2	1.3	13.4	28	0.8	45.2	14.8	213	11.4
76	25	1	63.5	1	0.87	1.23	1	1	0	0.91	-0.32	0	1	1	0	1	0	0	1	0	0	0	0	0	0	0	0	2	28	26	3.8	5.1	0	13	27	11	8.4	99	126	136	3.6	1.7	18.5	38	0.4	39	13.4	192	9.4
77	65	2	67.3	1	1.5	2.17	1	2	0	1.59	-0.58	0	1	1	1	1	0	0	1	0	0	0	0	1	0	0	4	3	16	48	3.9	6.1	0	32	13	108	8.5	91	142	139.5	2.6	1.7	18.5	38	0.8	31	10.7	242	19.6
78	44	1	75.8	1	3.98	4.84	1	4	-1	3.35	-1.49	0	1	0	1	1	0	0	1	0	0	1	1	1	0	0	4	7	9	58	3.1	6.1	0	32	8	139	8.1	90	208	127	4.5	1.7	18.5	38	2.8	34	11.5	189	34.5
79	43	1	130.4	2	2.68	3.3	1	3	-1	2.76	-0.54	0	0	1	0	1	1	1	0	0	1	1	0	0	0	0	1	5	22	49	3.2	4.9	0	16	23	37	8.3	102	130	137	5.6	6.1	69	38	0.9	32.1	10.2	158	23.8
80	67	1	63.6	3	0.98	1.56	1	1	-1	1.14	-0.42	0	1	0	1	1	1	1	0	0	0	0	0	0	0	0	2	22	38	116	3.9	6.4	0	11	33	18	9.4	95	103	139.7	3.6	1.2	12.4	32	0.7	28.6	9.4	249	17.1
81	49	1	124.7	1	0.68	2.13	1	1	-1	0.85	-1.28	0	0	1	0	1	1	1	0	0	0	1	0	0	0	0	0	9	41	115	3.2	7.3	1	35	12	9	9	86	62	135	4.2	2	21.4	36	5	29.7	9.9	231	21.2
82	39	1	64.5	2	1.6	2.4	1	2	0	2.5	0.1	1	0	0	0	1	0	0	1	0	0	1	0	0	1	0	1	5	35	75	1.3	2.6	0	15	23	29	7.5	104	89	137.4	3.6	3	32.4	60	1	25.6	8.8	34	10.6
83	52	1	119	1	0.5	1	1	1	0	0.6	-0.4	0	1	1	0	1	1	1	1	0	0	0	0	0	0	0	1	9	39	80	3	6.2	0	10	35	8	9.7	106	156	148	3.5	1.4	15	32	1.8	52.5	16.2	185	9.7
84	44	1	165.6	1	1.34	2.29	1	2	-1	1.59	-0.7	0	0	1	0	1	1	1	1	0	0	0	0	0	0	1	1	5	17	51	3.5	4.7	0	12	26	16	8.3	102	106	137	4.4	1.7	18.5	38	2.2	40.8	11.2	164	11.2
85	48	2	53.1	1	1.06	1.74	1	1	-1	0.84	-0.9	0	1	1	0	1	1	0	0	0	0	1	0	0	1	0	6	6	13	54	3.6	8	1	8	32	12	7.4	100	83	139	3.1	1.4	14.5	42	4.6	26.8	9.2	289	19.8
86	89	1	101.5	1	4.73	5.76	1	5	-1	4.94	-0.82	0	0	1	1	1	0	0	0	0	0	1	1	1	0	1	8	7	22	24	3.9	3.1	0	14	28	42	8.1	99	119	137.5	4.4	1.1	11.6	23	0.5	32	9.8	120	9.6
87	51	2	80.6	1	1.39	4.9	3			4.49	-0.41	0	1	1	1	1	0	0	1	0	1	1	1	0	0	0	6	2	19	52	3.3	13.6	1	14	26	31	7.5	94	397	130.4	3.2	1.2	12.3	29	0.4	28.7	9.4	450	25.8
88	61	1	105.5	1	0.9	1.56	1	1	0	1.03	-0.53	0	0	0	0	1	1	1	1	0	0	0	1	0	0	0	3	2	23	41	4.2	4.1	0	17	23	16	9.3	104	110	140.3	4.8	1.7	18.5	38	0.5	42	13.5	171	10.4
89	62	2	77	1	0.56	1.07	1	1	0	0.56	-0.51	0	1	0	0	1	1	0	1	0	0	0	0	0	0	0	2	5	19	45	3	4.1	0	12	26	15	7.7	107	104	141.5	3.4	1.3	13.4	38	2	35.5	12.3	124	7
90	82	2	74.9	1	4.76	10.21	1			4.87	-5.34	0	0	1	0	1	0	0	0	0	0	1	0	0	0	1	6	6	29	66	3.3	10.4	1	19	17	105	8.7	106	263	137	5.7	1.1	11.9	38	0.2	27	9	344	13.5
91	76	1	73.8	2	2.57	4.62	3	4	0	5.46	0.84	1	0	1	1	0	0	1	0	0	1	1	0	1	0	1	7	6	13	41	3.1	4.7	0	14	25	41	9.5	104	102	140	4.5	1.7	18.5	37	2.3	36.8	11.9	142	6.6
92	46	2	58.1	3	0.86	1.6	1	1	-1	0.86	-0.74	0	0	1	0	1	0	0	1	0	0	0	0	0	0	0	0	2	27	51	3.7	4.2	0	7	28	11	7.6	105	115	137.7	3.6	1.2	12	36	0.2	24.6	8.2	154	12.2
93	54	1	174.5	1	1.9	5.06	1			3.16	-1.9	0	1	1	0	1	0	0	1	0	0	1	1	0	0	0	2	6	29	73	3.7	2.8	0	14	30	20	8.4	96	205	138	4.5	1.3	13.3	28.5	4.3	32.2	9.9	104	14.7
94	85	1	77.1	1	1.93	2.31	1			1.77	-0.54	0	1	1	0	1	1	1	0	0	0	0	1	0	0	0	7	4	28	27	3.3	5	0	15	27	53	9.1	104	112	141	4.7	1.7	18.5	38	0.5	36	12.1	164	8.4
95	52	1	89.6	1	2.26	3.66	1			2.25	-1.41	0	1	1	1	1	0	0	1	0	0	1	0	0	0	0	9	4	23	40	3	10.5	1	33	10	14	9.3	102	180	140.5	4.8	1.2	12.1	29	0.5	39.5	12.6	315	20
96	89	2	70.8	1	1.01	2.44	1	2	-1	1.29	-1.15	0	0	0	0	1	1	1	1	0	0	1	0	0	0	0	5	22	41	70	3	4.9	0	19	22	27	9.2	102	169	143.5	4	1.7	18.5	38	1.5	37.6	12.4	146	8.8
97	50	1	90.7	1	0.8	1.1	1	1	0	0.9	-0.2	0	0	1	0	1	1	1	1	0	0	0	1	0	0	0	2	2	19	20	3.8	6	0	17	24	11	8.8	102	252	142	3.2	1.2	11.9	38	0.8	37	12.4	226	9.6
98	79	2	92.5	1	1.76	4.04	3	2	-2	2.21	-1.83	0	0	0	0	1	1	1	0	0	0	0	1	0	0	0	4	2	22	44	3.1	6.4	0	10	30	34	9	103	130	140.3	4.4	2	20.3	38	0.4	34.2	11	200	9.7
99	46	2	74.84	1	0.5	1.4	2	1	0	1.2	-0.2	0	0	1	0	1	1	1	1	0	0	0	0	0	0	0	1	7	29	51	3.3	19.5	1	22	21	8	8	95	181	137.5	4	1.7	18.5	38	0.3	26	7.4	638	18.4
100	64	1	88.5	1	1.2	3.02	1	2	-1	1.36	-1.66	0	0	0	1	0	1	1	0	1	0	1	1	1	0	1	8	22	32	83	3.5	6.6	0	18	20	47	9.1	90	208	129.6	5.2	2.1	24.1	38	1.1	33	10.8	231	37
101	66	2	95.5	1	0.95	1.37	1			0.88	-0.49	0	0	1	0	0	0	0	1	0	0	0	0	0	0	0	4	8	30	58	3.2	1	0	15	20	33	8.8	102	230	131.7	4.3	1	14.1	25.7	0.3	24	7.9	34	0.7
102	78	1	72.5	1	2.08	3.24	1	3	0	2.66	-0.58	0	1	1	0	0	0	1	1	1	1	1	1	1	0	1	12	5	33	63	3.3	3.3	0	14	23	49	9.3	98	226	134	4.7	1	13.5	26.9	0.4	29.4	9.8	108	5.4
103	87	1	135.9	1	1.2	2.3	1	2	0	1.5	-0.8	0	0	0	1	1	0	0	1	0	1	1	1	1	0	1	10	22	51	12	3.4	6	0		25	27	8.8	101	130	134.2	5.1	1.7	17.4	35.4	1	33	11.4	204	16.4
104	72	2	92.4	1	1.5	2.6	1	2	-1	1.2	-1.4	0	1	1	0	0	1	1	1	1	1	0	0	1	0	1	14	7	42	131	3.4	8.8	1	18	13	36	10.2	100	74	135	5.4	3.2	34.2	69.5	1.4	34.5	10.8	300	34.6
105	73	2	91	1	1.3	2.1	1	1	-1	1.3	-0.8	0	0	1	0	1	1	1	0	0	0	1	1	0	0	1	8	8	48	79	3.3	7.4	1	11	22	25	8.7	100	341	133	4.7	1.1	14.4	29	0.4	42.7	13.5	243	15.7
106	57	2	102.1	1	2.8	7	1	5	-2	2.9	-4.1	1	0	0	0	0	1	1	1	0	0	1	1	0	0	1	5	7	44	85	3.1	6.8	0	18	27	77	7.5	93	124	137.5	3.5	1.3	16	25	0.8	43.4	14.7	206	25.3
107	89	1	130.5	1	1.7	3	1	2	-1	2	-1	0	1	1	1	1	1	0	0	0	1	0	0	1	0	1	8	22	47	96	3.4	3.1	0	15	24	38	8.4	102	211	140	4.6	1.2	15.8	31	0.4	40	13.2	106	6.6
108	84	1	133.5	1	0.8	2.3	1	1	-1	0.8	-1.5	0	1	1	0	1	0	0	1	0	0	1	0	0	0	0	7	9	31	71	3.5	3	0	16	23	43	9.3	97	118	136.8	2.9	3.6	37.8	38	2.2	26.8	8.7	106	9.7
109	32	1	112.2	3	1.1	1.4	1	1	0	1.2	-0.2	0	0	1	0	1	1	1	1	0	0	0	0	0	0	0	0	7	43	67	3.8	4.7	0		19	17	7.4	97	261	135	3.4	1.7	18.5	38	0.4	41.2	13.8	180	9.9
110	25	1	122	3	0.8	1.2	1	1	0	0.9	-0.3	0	1	1	1	1	0	1	0	0	0	0	0	0	0	0	0	8	31	44	3.8	0.8	0	10	23	16	9.7	105	155	139	3.6	1.1	14.5	31.8	1.8	25.3	8.4	30	9.1
111	54	2	101.2	1	1.5	2.4	1	2	0	1.6	-0.8	0	1	1	1	1	1	1	1	0	0	1	0	1	0	0	5	9	34	67	3.8	9.1	1	16	18	24	8.2	107	95	137.3	3.6	1.1	14.4	38	0.2	32	10.1	347	17.2
112	53	1	88.6	3	1.5	1.9	1	2	0	1.8	-0.1	0	0	1	1	1	0	1	0	0	1	1	1	0	0	0	3	8	31	67	3.4	3.7	0		22	33	8.7	98	96	133	4.2	3.1	28.9	31.2	1.6	35.4	10.7	124	17
113	57	2	79.2	1	4.85	5.81	1	6	0	5.62	-0.19	0	1	1	1	1	0	1	1	0	0	1	1	0	0	0	2	2	14	69	3.3	7.3	1	20	15	59	6.8	90	233	126	3.6	1.3	16	38	0.4	23.4	8	242	24.3
114	66	1	81.64	1	1.2	2.5	1			1.7	-0.8	0	1	1	0	1	0	0	1	0	1	1	1	1	1	0	13	9	29	100	3.8	10.6	1	18	19	95	8.1	90	235	132	3.7	4.3	39	52	2.1	23.4	7.9	402	31.1
115	75	2	90.1	1	0.9	1.5	1	1	0	1.1	-0.4	0	1	1	1	1	1	1	1	0	0	1	0	1	0	0	13	4	34	79	3	4.8	0	18	23	29	9.5	98	105	134.3	3.5	1.2	16	40	0.9	25.6	9	147	9.5
116	62	1	135.6	3	0.59	1.13	1	1	0	0.67	-0.46	0	0	1	0	1	0	1	1	0	0	0	0	0	0	0	2	22	49	110	3.9	6.1	0	16	33	34	9.7	88	147	138.8	2.2	1.1	13.9	34.7	0.9	28.6	9.8	236	7.9
117	68	2	150	1	1.9	2.5	1	2	0	1.9	-0.6	1	0	1	0	0	1	0	1	0	0	1	1	0	0	0	5	6	43	80	3	1.2	0	21	24	72	9.2	92	269	137	4	1.7	18.5	38	0.7	26	8.5	34	2.7
118	50	1	97.9	1	0.74	1.3	1	1	0	0.74	-0.56	0	1	0	0	1	0	0	1	0	0	0	0	0	0	0	1	2	31	43	3.5	5.8	0	9	21	10	8.8	111	94	137	3.8	1.1	13.7	28.7	0.2	37	11.9	202	7.7
119	67	1	127	1	0.4	2.5	3			2.4	-0.1	0	0	1	1	1	0	0	0	0	0	0	0	0	0	0	4	8	41	90	3.2	4.4	0	19	14	16	6.1	95	233	126	3.7	2.4	25.9	38	0.8	39.3	13.5	141	28.3
120	62	2	127	1	1.1	2.5	1	2	-1	1.4	-1.1	0	1	1	0	1	0	1	1	0	0	0	0	0	0	0	2	7	49	97	3	5.8	0	13	23	21	8.1	92	159	129	3.8	1.2	15.5	38	1.2	35.3	12.2	170	17.4
121	73	1	119.4	1	1.75	2.14	1			1.79	-0.35	0	1	0	0	1	0	1	0	0	0	1	1	1	0	1	9	3	37	38	3.5	5.7	0	14	26	49	8.6	95	248	135	3.7	2.1	23.6	38	0.5	42	14.1	201	18.1
122	65	2	75.9	1	0.57	0.94	1	1	0	0.57	-0.37	0	0	1	0	1	0	0	0	0	0	1	1	0	0	0	3	7	58	111	3.2	16.3	1	13	25	10	9.3	96	137	131.5	4.8	1.2	14.3	38	0.4	35.2	11.2	522	14.6
123	58	1	96.2	1	1	5	3	4	-1	3.1	-1.9	0	0	0	0	1	0	0	1	0	0	0	0	1	0	0	3	8	27	65	3.8	1.4	0	6	26	15	7.4	98	117	131.5	4	1.7	18.5	38	0.6	41.2	14.6	52	2.6
124	79	2	90.7	1	1	1.5	1	1	0	1.2	-0.3	0	0	1	1	1	0	0	1	0	0	0	0	0	0	1	7	4	34	55	3.1	10.7	1	13	21	31	9.3	94	133	134	4.7	2.5	26.4	38	0.3	30	9.4	327	14.1
125	60	2	85.9	1	0.4	1.3	3	1	0	1.1	-0.2	0	0	1	0	1	0	0	1	0	0	0	0	0	0	0	3	3	29	45	3.2	8.3	1	11	26	5	8.1	106	99	143.8	3.2	2.4	27.1	45	0.2	31.1	9.5	266	7.4
126	71	1	60.78	1	0.54	1.96	1	1	-1	0.99	-0.97	0	0	1	0	1	0	0	1	0	1	0	1	1	0	0	8	5	24	50	3.8	4.1	0	12	24	33	7.7	94	181	131	4.7	1.3	16.2	28.1	1.6	39.5	12.2	154	25.2
127	85	1	74	1	2.69	3.1	1	3	0	3.03	-0.07	0	0	1	0	1	0	0	1	0	0	1	0	0	0	0	9	2	39	73	3.7	4.1	0	13	22	56	7.5	108	132	142	5	1.7	18.5	38	2.8	29	9.5	152	14.7
128	61	2	78.4	1	2.91	4.07	3	4	0	3.84	-0.23	0	1	1	0	1	0	0	0	0	0	1	0	1	0	1	5	6	31	57	3.5	9.1	1	19	29	29	8.1	91	173	139	4	1	13.1	25.8	0.4	33	10	312	15.9
129	55	1	51.3	3	0.6	1.1	1			1	-0.1	0	0	0	0	1	0	0	0	0	0	1	0	0	0	0	5	2	28	41	3.2	0.4	0	11	22	26	7.3	95	128	132.9	3.2	1.7	18.5	38	1.2	24	8.8	13	0.2
130	47	1	99	1	1.2	4.9	3			4.9	0	1	1	0	1	0	0	0	1	0	0	1	1	1	1	0	5	24	47	102	3.2	7.4	1	19	25	60	9.4	89	43	134	5.3	1.2	15.1	33	0.4	36.6	12.1	235	18.1
131	46	1	81.7	1	0.2	0.7	3			0.7	0	1	1	1	0	1	1	1	1	0	0	0	0	0	0	0	0	9	56	98	2.1	4.9	0	11	18	27	5.2	114	187	139.7	3.6	1.5	17.8	44	0.4	30	10	102	9.7
132	64	1	203.1	1	0.94	1.36	1	1	0	0.83	-0.53	0	0	1	0	1	0	0	1	0	0	0	1	1	0	1	6	2	30	36	3.6	5.4	0	17	26	23	7.6	90	205	132	3.8	5.4	48.9	97.9	0.8	36.2	11.3	193	15.8
133	72	1	127	1	0.85	1.21	1	1	0	1.17	-0.04	1	0	0	1	1	1	1	0	1	1	1	0	0	0	1	9	5	36	80	3.4	5.6	0	19	21	23	9.3	100	103	139.5	3.4	1.7	18.5	38	2	37.5	12.7	190	12.7
134	55	1	79.2	1	1.2	1.7	1	2	0	1.5	-0.2	0	1	1	0	1	0	1	1	0	0	0	0	0	0	0	3	2	30	42	3.8	5.1	0	10	24	14	9.5	105	129	138.5	3.8	1.8	21.1	38	1.1	40.8	13.2	194	10.5
135	76	2	60.6	1	1.8	2.7	1	2	-1	1.8	-0.9	0	1	0	0	1	1	1	1	0	1	1	1	1	0	0	9	7	24	31	3.9	0.9	0	21	17	30	9.3	100	72	136	4.6	1.7	18.5	38	2	30.3	9	36	12.4
136	66	2	136.07	1	0.5	1	2	1	0	1	0	1	0	1	0	1	0	0	0	0	1	1	0	0	0	1	7	4	42	55	2.1	13.6	1	17	24	24	11	104	99	142.2	5.2	1.3	16.4	26	0.3	35.5	11.6	286	17.2
137	57	1	65.7	1	2.8	4.9	3	4	-1	2.5	-2.4	0	0	1	0	1	0	0	0	0	1	1	0	0	0	0	2	8	61	100	3.2	5.5	0	18	20	26	4.1	98	127	136.2	3.3	2.3	26.4	40	0.8	30	9.7	178	24.6
138	55	2	66.4	1	0.56	1.24	2	1	0	0.74	-0.5	0	1	0	0	0	0	1	1	0	0	1	0	0	0	0	1	9	33	47	3.7	3.8	0	14	28	11	10.4	101	246	143	4.1	1	13.2	25.4	1.2	43	13.2	142	19.2
139	51	1	87.9	1	0.42	1.07	1	0	-1	0.47	-0.6	0	0	1	0	0	0	0	1	1	0	0	0	0	0	0	3	7	43	75	3.3	10	1	14	21	14	7.7	91	158	136.7	3.2	1.7	18.5	38	0.2	41.2	13.6	331	12
140	67	2	54.6	3	0.6	1.24	1	1	0	0.87	-0.37	0	0	1	0	1	0	0	1	1	1	1	1	1	0	0	7	6	45	69	3.2	7.1	0	15	24	13	9.1	91	207	134.8	4.6	2.2	25.4	80.2	0.8	30.7	9.9	222	9.4
141	39	1	164.7	1	0.6	2	1			0.7	-1.3	0	1	1	0	1	0	0	0	0	0	1	0	0	0	0	0	9	40	84	3.2	9.3	1	12	23	26	8.3	102	132	137.8	4.3	1.7	18.5	38	1.6	37.2	12.5	296	6.1
142	88	2	72.57	1	1.2	1.6	1	1	0	1.3	-0.3	0	1	1	0	1	0	0	1	0	1	1	0	0	0	0	6	4	48	55	3.3	10.8	1	19	21	31	9.6	97	150	138.3	4.2	1.1	13.9	59.4	0.4	38.8	12.4	357	12.2
143	59	1	71.8	1	0.9	1.3	1	1	0	0.85	-0.45	0	1	1	0	1	0	0	1	1	0	1	0	0	0	0	2	5	42	53	3.2	12	1	14	26	10	9.9	92	139	134.7	3.9	1.1	15.1	38	1.3	39.9	13.7	385	24
144	69	2	130.5	1	0.56	2.05	3	2	0	1.93	-0.12	0	0	1	1	1	0	0	0	0	0	0	0	0	0	0	5	2	25	26	3.6	9.2	1	18	23	15	8.7	95	145	137.5	3.6	1.7	18.5	38	0.5	32.8	10.6	327	12.2
145	89	1	184.2	1	1.52	1.99	1			1.97	-0.02	1	0	0	0	0	0	1	1	0	0	1	0	0	0	0	6	2	26	31	2.9	6.6	0	8	31	38	9.3	100	157	139	4.2	1.7	18.5	38	0.5	32.2	10.7	192	12
146	59	1	86.4	1	1	3.7	1	2	-2	1.1	-2.6	0	0	1	0	0	0	0	0	0	1	1	0	1	0	0	4	5	29	67	3.2	7.8	1	15	20	60	7.2	92	114	126.3	3.5	1.7	18.5	38	0.8	33.1	10.8	254	21.4
147	42	1	116.3	3	0.7	6.2	3	7	0	6.1	-0.1	1	0	1	1	1	0	0	1	0	0	0	0	0	0	1	1	3	18	67	3.2	3.8	0		34	15	8.2	96	105	138.7	4.1	1.7	18.5	38	0.5	58.6	18.4	121	9.5
148	67	2	87.9	1	0.7	1.5	1	1	-1	0.8	-0.7	0	0	1	1	1	0	0	1	0	0	0	0	0	0	0	3	2	29	47	3.8	8.3	1	13	20	19	8.7	101	216	137.9	4.6	1.7	18.5	38	0.4	38.4	12.4	311	21.5
149	72	1	78.8	1	0.9	5.1	1	2	-3	1.1	-4	1	0	0	0	1	0	0	1	0	0	1	1	0	0	0	4	23	44	113	2.7	9.4	1	24	17	62	8.4	95	166	140.7	4.5	1.2	15.7	38	0.5	43.9	14.8	257	10.6
150	83	1	112.49	1	1.3	2.3	1	2	0	1.6	-0.7	0	1	0	0	1	0	0	1	0	0	1	0	0	0	0	6	7	54	136	3.3	9.2	1	14	16	38	7.1	108	148	136.3	3.8	1.4	16.9	77.3	0.8	27.6	9.4	298	16.6
151	35	1	81.2	3	1.3	2.4	1	2	0	2.1	-0.3	0	1	1	1	1	0	0	0	0	0	0	0	0	0	0	0	8	28	80	3.3	4	0	19	18	41	6.2	91	105	129	3.7	1.5	18.6	38	14.8	26.1	8.9	129	12.7
152	61	1	92.6	1	1.87	2.27	1	2	0	1.72	-0.55	0	1	0	0	1	0	0	0	0	0	1	1	1	0	0	5	6	30	71	3.1	3.8	0	14	24	26	8.2	83	202	122.6	3.7	1.7	18.5	38	1.5	27.5	9.4	118	12.7
153	66	1	72	1	4.1	7.4	3	6	-1	4.7	-2.7	0	1	0	0	0	0	0	0	0	0	1	0	0	0	0	2	9	41	100	3	8.2	1	24	22	44	8.8	94	204	139.5	4.4	1.7	18.5	38	2.9	24	7.8	245	30.5
154	66	1	94.7	1	2.4	5.2	3	6	1	5.8	0.6	1	1	1	0	0	0	0	0	0	0	0	0	0	0	0	2	22	37	79	2.5	6.7	0	13	15	75	5.8	111	116	138.8	5	2.4	27.5	45	4.9	32.7	11	164	12.2
155	82	1	57.8	1	1.84	2.14	1			1.74	-0.4	0	0	1	0	0	0	0	0	1	1	1	1	0	0	1	9	4	33	46	3.5	3.9	0	14	24	56	8.9	97	260	136.5	5.3	1.1	13.9	49.5	1.1	37.4	13	137	6.1
156	19	1	56	3	0.8	1.2	1	1	0	0.7	-0.5	0	1	1	1	1	0	0	0	0	0	0	0	0	0	0	0	22	44	88	3.7	4.7	0	15	18	13	6.9	110	76	141.5	3.1	1.7	20.4	38	0.7	31.3	10.2	172	15.6
157	57	2	72.5	1	1.5	2.2	1	2	0	2	-0.2	1	0	0	0	0	0	0	0	0	0	1	0	1	0	1	5	6	52	97	3.1	7.4	1	13	29	45	7.1	97	219	139	3.7	1.7	18.5	38	0.4	23.8	8	225	22.6
158	57	2	156	1	2.5	3.2	1	3	0	3.3	0.1	1	0	1	1	1	0	0	0	0	0	1	0	1	0	1	5	23	48	113	1.7	1.4	0	14	20	86	7.2	99	35	133.5	4.6	1.3	16.2	28	0.4	25.9	9.2	24	1.3
159	49	2	85	1	0.37	0.82	2	0	0	0.44	-0.38	0	0	0	0	0	0	0	1	0	0	0	0	0	0	0	8	2	32	59	3.2	8.7	1		25.3	9	7.6	103	122	136.8	3.6	1.7	18.5	38	0.2	30.2	9.9	277	9.6
160	60	1	93.6	1	1.21	2.11	1	1	-1	1.14	-0.97	1	0	0	0	0	0	1	1	0	0	0	1	1	0	0	5	22	40	93	3.1	7.4	1		23.2	30	7.5	102.7	213	135	4.7	1.7	18.5	38	1.8	32	10.2	229	20.9
161	46	1	86.1	1	3.07	5.41	3	5	-1	3.61	-1.8	0	0	1	0	0	0	1	0	0	0	0	0	0	0	0	0	2	20	52	3.4	5.4	0		17	14	7.7	105	197	140	6.2	1.2	13	27.5	0.7	59.2	19.6	182	24
162	41	1	72.5	1	0.75	2.08	2			1.77	-0.31	0	0	0	0	0	0	0	0	0	0	0	0	0	0	0	0	3	17	35	3.4	5.6	0		19	13	8.5	98	153	132	3.6	1.7	18.5	38	1.7	36	12	192	15
163	70	1	105	1	4.75	5.22	1			5.94	0.72	1	1	0	0	0	0	0	0	0	0	0	1	0	0	0	4	8	27	77	1.8	4.8	0		17	114	7.7	109	93	136	5.2	1.7	18.5	38	0.5	27.6	9.4	86	9
164	81	2	45	2	4.24	5.57	1			5.01	-0.56	0	0	0	0	0	0	0	1	0	0	1	0	1	0	0	6	5	27	51	3.9	3.9	0		18	43	7.7	99	99	137.5	3	1.7	18.5	38	0.5	28.4	9.4	152	8.2
165	66	2	74.9	1	1.46	1.86	1	2	0	2.5	0.64	1	0	1	0	0	0	0	1	0	0	1	0	0	0	0	2	7	39	46	2.6	3.9	0		11	86	7.6	113	115	137	4.7	1.7	18.5	74.3	1	32.4	10.7	102	14.4
166	31	2	74.9	2	2.56	3.35	1	3	0	3.56	0.21	1	0	1	1	1	0	0	1	0	0	1	1	0	0	0	6	3	47	99	1.8	7.6	1		14	23	7.3	117	173	138	3.6	1.7	18.5	38	0.4	21.8	7.1	137	5
167	66	1	74.9	1	2.73	5.06	1	3	-2	2.28	-2.78	0	0	1	0	0	0	0	1	0	0	1	0	1	0	0	4	22	18	69	3.5	3.4	0		14.5	88	8.3	102.1	98	133.4	5.2	2.4	26.4	91.6	2.9	34.7	11.8	117	14.4
168	58	1	32	1	0.81	3.82	1	3	-1	2.75	-1.07	0	1	0	1	1	1	0	1	0	0	1	0	0	0	0	1	7	19	67	3.1	3.5	0		18	29	7.8	96	149	135.2	3.8	1.7	18.5	38	2.6	35.4	11.8	108	7.2
169	54	2	69.4	1	0.48	4.58	3	4	0	4.44	-0.14	0	1	0	0	1	0	0	1	0	0	1	0	0	0	1	2	2	33	57	3.2	9.7	1		27	3	8	99	102	133.9	3.3	1.7	18.5	38	3.9	33.3	10.8	310	13.5
170	42	2	79.3	1	0.6	3.79	1	2	-2	0.86	-2.93	0	0	0	0	1	0	0	0	0	0	0	0	0	0	0	0	9	38	109	3.4	11.1	1		12	101	7.7	100	159	137	3.4	1.7	18.5	38	1.3	42.4	14.2	370	26.4
171	68	2	85	1	1.22	2.08	1	1	-1	1.26	-0.82	0	0	0	0	0	1	1	0	0	0	1	1	0	0	0	5	6	34	45	3.8	5.8	0		18.6	31	7.5	112.2	284	139.2	4.1	1.7	18.5	38	0.3	29	9.2	222	10.5
172	66	2	49	2	4.8	5.7	1	6	0	8.59	2.89	1	0	0	0	0	0	1	1	0	1	1	1	1	0	1	7	5	29	68	2.6	6.7	0		14	62	8.7	92	774	130.7	3.5	1.7	18.5	38	0.4	33.8	10.8	174	16.6
173	74	1	168.4	1	0.96	1.75	1	1	-1	0.92	-0.83	0	0	0	0	0	0	1	1	0	0	1	0	0	0	0	4	7	32	48	3.8	2	0		16	34	7	98	97	127	3.5	1.4	15.4	38	1.5	28.2	9.4	76	12.3
174	64	2	71.2	1	0.4	0.62	1	1	0	0.54	-0.08	0	0	1	0	1	0	0	1	0	0	0	0	0	0	0	4	5	52	96	3.9	5	0		23	13	8.2	92	171	130.2	3.7	1.7	18.5	38	0.8	27.7	9.5	194	8.1
175	54	2	121.1	1	0.69	2.14	3	3	0	2.88	0.74	1	1	0	0	0	0	0	1	0	0	0	0	0	1	0	2	3	28	61	2.3	9.5	1		16.5	16	7.8	97.8	117	124.3	4	1.3	13.4	38	3.3	27	8.6	218	9
176	50	2	81.6	1	4.21	6.01	1	5	-1	4.29	-1.72	0	1	1	0	1	1	1	0	0	0	1	1	1	0	0	4	22	44	138	3.5	7.5	1		13	39	8.3	119	131	146.7	6	1	10.8	44.9	0.4	27.6	8.8	261	11.5
177	77	1	81.6	1	3.27	5.71	3	6	1	6.79	1.08	1	0	0	0	1	0	0	0	1	1	1	1	0	0	0	6	7	29	63	2.8	5.5	0		21	59	8.5	107	130	141.5	4.1	1.1	12.2	38	5.2	28.5	9	152	15
178	53	1	76.3	1	0.8	1.33	1	1	0	1.38	0.05	1	1	0	0	1	0	1	1	0	0	0	0	0	0	0	1	4	19	55	3.4	6.8	0		28.5	19	8.6	102.4	129	143.3	4.6	1.7	18.5	38	0.9	41.5	14	233	10.3
179	55	2	142.2	1	1.37	1.94	1	1	0	1.38	-0.56	0	0	1	0	1	0	0	0	0	0	1	1	0	0	0	2	3	28	55	3.8	5.8	0		5	15	8	112	125	139	3.5	1.1	12	33.5	0.4	38.6	12.8	220	27.8
180	59	2	105	2	1.1	4.5	1	3	-1	2.65	-1.85	0	1	0	0	0	0	0	1	0	0	0	0	0	0	0	1	26	41	103	3.6	0.9	0		9.1	35	6.3	113.5	244	132.9	3.1	1.6	17.1	46	1.2	25.6	8.4	33	10.5
181	69	1	89	1	2.67	3.92	1	3	0	3.12	-0.8	0	0	0	0	1	0	0	1	1	0	1	1	1	0	0	6	22	49	119	3.9	8	1		13	61	6.4	114	237	140.5	4.6	1.2	12.5	34.1	0.2	29	9.8	314	15.9
182	66	1	122	2	1	2.21	2			1.17	-1.04	0	1	1	0	0	0	0	1	0	0	1	0	0	0	0	2	4	13	37	3.7	3.1	0		20.4	16	7.7	110.7	76	141.6	3.8	1.7	18.5	38	0.4	36.9	12.2	116	11.9
183	72	2	64	2	0.46	0.78	1	1	0	0.72	-0.06	0	1	0	0	1	1	1	1	0	0	1	1	0	0	0	4	5	36	95	3.3	5.5	0		14	29	6.7	111	96	134.8	4.7	1.7	18.5	38	2.4	30.9	10.3	180	16.5
184	24	1	58.7	3	0.9	1.25	1			1.03	-0.22	0	0	0	0	0	0	0	1	0	0	0	0	0	0	0	2	2	20	43	3.3	10.5	1		27.5	18	8.6	103.2	106	139.6	3.4	1.2	12.9	22.2	0.8	36.5	11.6	347	8.6
185	87	2	101.9	2	3.13	4.11	3	4	0	3.55	-0.56	0	1	1	0	0	1	1	1	0	0	0	0	0	0	0	4	22	28	79	3.6	1.3	0		16	34	7.3	113	65	141	4.8	1.8	19.7	74.2	3.5	37.2	12.6	48	29.6
186	65	2	96.8	2	0.66	1.01	1	1	0	0.98	-0.03	1	0	0	0	0	0	1	1	0	0	1	1	0	0	0	3	6	42	70	3.7	4.7	0		21.1	17	7.9	108.5	82	140.8	4.5	1.3	14.6	26.9	0.6	36	11.6	173	8.7
187	75	2	118	1	0.76	1.54	1	1	0	1.36	-0.18	0	1	1	0	0	0	0	1	0	0	1	0	1	0	1	8	4	22	26	3.8	1	0		25	12	8.5	91	125	128.6	3.7	1.7	18.5	38	0.7	21.9	7.6	36	4
188	77	2	84.6	2	3.06	4.16	1	4	0	4.32	0.16	1	1	0	0	0	0	0	1	0	0	0	0	0	0	0	3	24	36	104	3.6	2.7	0		15.8	94	9.3	106.8	150	144.7	4.9	1.7	18.5	38	5.5	53	17	98	5.6
189	62	1	77.1	1	1.05	2.87	2	2	-1	1.34	-1.53	0	0	1	0	1	0	0	0	0	0	1	1	1	0	0	6	9	53	118	3	4.6	0		17	51	8.7	105	218	135.5	4.8	2.1	24.4	38	0.8	39.1	12.9	137	7.8
190	37	1	36.5	1	0.61	4.43	3	5	1	4.09	-0.34	0	0	1	0	0	0	0	1	0	0	1	0	0	0	0	0	3	17	37	3.9	4.4	0		22	9	7.8	103	148	137	3.8	1.7	18.5	38	0.5	40.4	13.8	169	5.6
191	42	1	66.1	1	0.63	1.15	1	1	0	0.72	-0.43	0	1	1	0	0	0	0	1	0	0	1	0	0	0	0	0	2	22	67	3.7	1.9	0		27	19	9.1	108	94	141.8	4.4	1.1	11.8	25.8	1.3	22	7.2	69	13.9
192	67	2	53	1	2.82	3.7	1	4	0	3.41	-0.29	0	1	1	1	1	0	0	1	1	1	1	0	1	0	0	9	2	14	40	3	4.5	0		27	77	7.5	106	102	145	3.2	1.7	18.5	38	0.5	25.2	8.4	136	11.8
193	62	1	94.5	2	1.02	5.5	1	2	-4	1.21	-4.29	0	0	1	0	1	0	0	1	0	0	0	1	0	0	0	5	22	54	120	3.1	6	0		23	49	8	98	151	134.4	5.9	1.3	14.7	38	1.1	30.4	10.1	185	11.4
194	74	1	106.1	1	0.7	2.24	1	2	0	1.74	-0.5	0	1	1	0	1	0	1	1	0	0	1	1	0	0	0	7	4	39	67	3.6	9.6	1		20.6	11	7.9	101.9	78	135.2	4	1.7	18.5	38	0.5	30.3	9.8	344	13.3
195	33	2	109	1	0.82	3.74	3	4	0	4.05	0.31	1	1	0	0	0	0	0	1	0	0	0	1	0	0	0	1	22	38	89	3.5	0.6	0		22	7	6.7	106	169	143	3.2	1.1	11.8	25.8	2.5	20.4	6.9	22	11.9
196	33	2	103.6	2	5.63	6.89	1	8	1	8.97	2.08	1	1	0	0	0	0	0	0	0	0	1	1	1	0	0	3	22	49	147	2.5	5.5	0		6.9	126	10.2	91.8	311	130	5.8	1.7	18.5	38	1.2	37.3	12.4	138	33.7
197	62	1	80.8	2	13	16.95	3	11	-6	14.03	-2.92	1	1	0	0	0	0	1	1	0	1	0	1	1	0	0	8	6	24	66	3.5	3.7	0		23	71	8.7	102.3	130	135.1	5.2	1.1	11.6	38	0.6	31.1	9.5	128	8
198	64	2	116	1	1.62	2.82	1	2	-1	1.63	-1.19	0	1	0	0	0	0	0	1	0	0	1	1	0	0	0	3	8	41	90	3.6	2.2	0		21	52	9.1	101.8	368	137.8	3.9	1.2	13.4	24.2	1.2	41.6	14.2	78	17
199	58	2	217	2	1.86	3.29	1	3	-1	2.32	-0.97	0	0	0	0	0	0	0	0	0	0	1	0	0	0	0	2	6	27	93	3.9	0.7	0		24	65	8.6	101	131	137	3.8	1.4	15.6	37.1	17	19.7	7.1	27	5.4
200	52	1	85.8	1	0.54	0.95	1	1	0	0.62	-0.33	0	0	0	0	0	1	1	1	0	0	1	1	0	0	0	2	2	9	67	3.7	11.5	1		23	18	7.7	106	85	135.3	4.8	1.7	18.5	38	0.3	26.3	8.6	420	16.6
201	55	2	159	1	0.6	1.44	1	1	-1	0.75	-0.69	0	0	0	0	1	1	1	0	0	0	0	0	0	1	0	2	24	47	117	3.4	1.5	0		6	11	8.1	108	40	137.7	3.9	1.7	19.3	40.8	3.9	35.3	11.6	53	1.8
202	52	1	89	2	2.7	3.43	1	4	0	4.23	0.8	1	0	0	0	0	0	0	0	0	0	0	0	1	0	0	5	22	27	91	2	9.9	1		24	73	7.8	96	68	133	3.6	1.7	18.5	38	12.4	21	7.1	197	2.1
203	62	2	136.1	2	1.68	2.53	1	2	-1	1.68	-0.85	0	0	0	0	0	0	0	1	0	0	1	0	0	0	0	2	3	19	47	3.8	3.3	0		20.5	55	7.9	106	125	137.2	4.2	1.7	18.5	38	0.6	31.6	10.8	126	10.6
204	72	2	73	2	0.81	3.76	3	5	1	3.36	-0.4	0	0	0	0	0	1	1	1	1	0	1	1	0	0	0	5	22	59	127	3.7	15.6	1		17	200	9.6	113	341	146	4.8	1.7	18.5	38	0.8	31.4	9.2	576	25.4
205	53	2	90	2	3.5	5.66	3			7.97	2.31	1	1	1	1	0	0	1	0	0	0	1	0	1	0	0	3	22	40	99	2.8	7.6	1		20	70	7.8	101	88	135.3	4.8	1.7	18.5	38	0.5	32.7	10.4	214	5.2
206	78	2	68.6	1	1.13	1.6	1	1	0	1.46	-0.14	0	0	1	0	1	1	1	0	0	0	1	0	1	0	0	6	4	42	76	3.1	10	1		28.1	52	8.8	104.8	113	144.8	4.5	1.7	18.5	38	0.8	28.8	8.8	309	13.3
207	77	2	116.5	1	0.8	1.37	1	1	0	0.83	-0.54	0	0	0	0	0	1	1	1	0	0	1	1	0	0	0	4	4	20	43	3.4	5	0		16.7	27	8.4	114	217	140.1	4	1.7	18.5	38	0.6	39.4	12.7	169	15.5
208	80	2	58.8	1	0.65	1.6	1	1	-1	0.5	-1.1	0	1	0	0	0	1	1	1	0	1	0	1	0	0	0	8	5	35	57	3.6	5.7	0	6	30	28	8.9	104	380	141	4.4	1	12.2	40.5	0.8	37.8	11.8	204	14.6
209	64	1	139.4	3	0.62	1.29	1	1	0	0.89	-0.4	0	1	0	0	0	0	1	1	0	0	1	0	0	0	0	6	2	32	69	3.3	2.1	0	6	28	17	8.9	108	96	138.7	4.2	1.3	16.3	32.1	0.8	26.9	9.1	68	3.3
210	65	2	95	1	3.17	5.23	3	3	-2	3.76	-1.47	0	1	0	0	1	1	1	0	0	0	0	0	0	0	0	2	3	18	39	3.6	6.8	0	16	20	56	8.9	97	173	134	4	1.6	19.2	38.4	0.8	26.3	8.4	241	13.3
211	82	2	136.9	1	1.1	1.7	1	1	0	1.1	-0.6	0	1	0	0	0	0	0	0	0	0	1	0	1	0	0	6	4	22	40	3.2	7.2	1	11	28	18	8	95	111	133	3.8	1.2	14.7	44.8	0.8	30.4	9.6	228	9.1
212	75	2	90.5	1	0.9	1.5	1	1	0	1.1	-0.4	0	0	1	1	0	0	0	0	0	0	1	0	0	1	0	5	8	39	67	3.6	4.4	0	8	23	25	9.5	93	158	127.3	4.2	1.4	16.8	39.6	0.4	30	10.3	156	8.9
213	63	1	60	1	0.43	0.79	1	0	0	0.3	-0.49	1	1	0	0	0	0	0	1	0	0	0	0	0	0	0	2	8	37	92	1.4	17.3	1	17	17	90	8.6	88	122	136.6	4.2	1.4	16.4	33.5	0.4	23.6	7.9	247	5.7
214	89	2	102.7	1	0.83	1.28	1			0.84	-0.44	0	0	0	0	0	0	0	1	0	0	1	0	0	0	0	5	3	26	61	3.2	12.2	1	8	24	41	8.3	107	115	139.7	4.5	1.7	18.5	38	0.5	43	13.7	390	40.1
215	78	2	94.4	3	0.82	1.41	1	1	0	0.74	-0.67	0	0	1	0	0	1	1	1	1	0	0	1	1	0	0	8	4	35	79	3.5	7	0	16	13	33	8.5	104	348	135	4.6	1.2	14.5	35.9	0.4	28.6	9.4	245	4.8
216	54	2	98	2	2.42	4.87	3			5.56	0.69	1	1	0	0	0	1	1	0	0	0	1	1	1	0	0	4	2	13	33	1.8	15	1	23	19	34	5.8	96	72	137.1	4.3	1.4	16.3	38	0.4	27.7	9.3	271	12.9
217	63	1	136.4	1	0.53	0.82	1			0.72	-0.1	0	1	0	0	0	1	1	1	0	0	1	1	0	0	0	3	2	27	32	3.6	9.2	1	13	27	23	8.1	100	165	141.3	3.4	1.5	17.4	33.9	0.4	25.9	8.3	330	17.1
218	58	1	90.5	1	1.89	4.24	3	2	-2	1.91	-2.33	0	0	0	0	0	1	1	1	0	1	1	0	1	0	0	4	9	20	57	3.8	3.1	0	13	19	98	8.1	103	131	135.5	5.4	3.4	33.6	54.8	2.4	32.5	11	116	14.2
219	89	2	60.3	1	1.71	3.27	1			3.12	-0.15	0	1	0	0	1	0	0	0	0	0	1	0	0	0	0	4	22	32	99	3	3.2	0	10	26	41	8.5	114	123	148.5	4.3	1.6	18.5	37.7	0.9	32.2	10.4	97	11.4
220	82	2	52.8	2	2.3	3	1	3	0	2.57	-0.43	0	0	1	0	0	0	0	0	1	1	1	1	1	0	0	9	3	12	30	3.3	8.1	1	13	21	52	8.1	106	116	140.7	4.7	1	12.5	25.1	1	41.8	13.7	266	14.6
221	70	2	76.6	2	3.73	5.62	3	4	-2	5.25	-0.37	0	1	1	0	1	0	0	0	0	0	0	0	0	0	0	3	9	27	54	3.3	4.6	0	12	30	25	8.5	100	79	140	4.6	1.5	17.5	43	1	26.6	8.2	151	15.8
222	87	2	124.7	1	0.99	1.41	1	1	0	1	-0.41	0	0	0	0	0	1	1	0	0	0	1	0	0	0	0	5	7	43	67	3.9	6.3	0	9	24	20	7.5	109	124	140.6	3.4	1.3	16.4	32.2	0.9	39.6	12.7	242	17
223	77	1	82.6	1	0.77	1.13	1			0.83	-0.3	0	0	0	0	1	1	1	1	0	0	1	0	0	0	0	5	8	24	65	3.7	0.8	0	10	35	33	6.4	93	69	138	3.3	1.2	14.9	27.5	0.8	32.9	11.6	28	1.8
224	87	2	119	1	0.69	1.3	1	1	-1	0.69	-0.61	0	0	1	0	0	1	1	1	0	0	1	0	0	0	0	6	22	50	154	2	10.5	1	11	10	26	5.1	124	117	137.4	5.6	1.8	20	37.7	0.2	22.6	7.4	206	10.7
225	88	1	73	2	1.06	2.59	1	1	-1	1.37	-1.22	0	0	1	0	1	1	1	0	0	0	1	0	0	0	0	4	5	43	62	3	5.2	0	11	25	23	8.7	106	117	142.3	3.7	1.5	17.4	38	1.6	33	11.4	157	14
226	79	1	96.5	1	0.78	1.25	1			1.15	-0.1	0	1	1	0	1	1	1	1	0	0	1	0	0	0	0	4	4	42	67	3.6	4.6	0	5	28	16	9.1	100	107	134.8	4.6	1.4	17.3	36.4	1.6	39.3	13.3	162	9
227	39	1	61	1	0.2	0.4	2	0	0	0.4	0	1	0	1	0	1	1	1	1	0	0	0	0	0	0	0	0	6	31	73	2.8	7.1	0	9	30	22	8.8	102	78	141	4.1	1.7	18.5	38	0.6	37.9	12.6	198	10.6
228	69	2	54.4	1	1.99	2.71	1			2.83	0.12	1	0	0	0	1	0	0	0	0	0	1	1	1	0	0	5	2	35	77	1.8	17	1	6	31	19	8.3	100	258	137.5	3.9	1.2	15.3	37.4	0.4	27	8.4	302	26.9
229	84	2	90	1	2.15	3.45	1	3	0	2.82	-0.63	0	0	1	0	1	1	1	1	0	0	1	1	1	0	0	7	22	40	97	3.1	3.1	0	24	14	30	9.6	104	242	142	4	1.7	18.8	42.1	0.8	39.9	13.8	96	76.1
230	89	1	52	1	0.47	0.95	2			0.55	-0.4	0	0	0	0	1	1	1	1	0	1	0	0	0	0	1	9	3	23	47	3.2	7.8	1	9	31	11	8.5	95	108	134.4	3.4	1.5	17	48.8	0.6	34.2	11.1	251	15.4
231	61	2	119	3	1.87	2.9	1			2.58	-0.32	0	0	1	0	0	1	1	1	0	0	1	1	0	0	0	3	3	16	41	3.5	19.8	1	10	25	30	8.1	104	117	139	3.4	1.7	18.5	38	0.6	25.5	8.2	692	18.3
232	61	2	125	3	0.38	2.5	3	3	0	2.53	0.03	1	1	1	0	1	1	1	1	0	0	1	1	0	0	0	3	9	36	73	2.1	7.8	1	14	16	43	7.1	94	169	128.8	3.6	1.2	15	40.6	0.3	29.8	10.2	162	3.5
233	35	2	70.5	1	1.14	3.55	2	3	-1	0.73	-2.82	0	0	1	0	1	0	0	0	0	0	0	1	1	0	0	3	4	27	56	3.1	3.1	0	7	20	54	7.9	113	98	139.3	4.5	1.2	14.8	26.8	1.5	25.9	8.3	98	12
234	45	1	84.5	3	4.33	6.7	1			3.6	-3.1	0	0	1	0	1	0	1	0	0	0	1	0	1	0	0	4	22	24	91	3.6	1.6	0	16	28	84	9.1	94	74	136	5	2	21.7	37.5	3.9	33.4	11	56	9.7
235	89	2	89.9	1	0.77	1.26	1	1	0	1.04	-0.22	0	0	0	0	1	0	0	1	0	0	1	0	0	0	0	4	4	23	52	3.5	4.9	0	6	28	16	8.8	105	90	141.5	4.2	1.6	19	57.7	0.3	33	10.2	172	9.7
236	62	2	92	3	0.8	1.22	1	1	0	0.8	-0.42	0	1	1	0	1	0	0	1	0	1	1	1	0	0	0	9	4	41	50	3.3	8.8	1	13	23	21	9.3	103	290	142	3.8	1	13.5	25.9	0.4	28.5	9.8	289	11.4
237	46	2	78	1	0.31	3.09	1	0	-3	0	-3	0	1	1	0	1	1	1	0	0	0	1	1	1	0	0	4	9	37	121	3.4	11.5	1	5	27	32	9.4	104	124	135.5	5.2	1.7	18.5	38	0.3	33.2	10.3	385	14
238	81	1	66.6	1	1.96	2.31	1	2	0	2.23	-0.08	0	0	1	0	1	0	1	1	0	0	1	0	1	0	0	6	2	28	59	3.6	11	1	9	23	63	8.7	101	204	134.3	4.6	1.5	17.4	41	1	24.8	8.1	391	19.1
239	44	1	80.6	1	1.29	6.22	3	3	-3	3.28	-2.94	1	1	0	0	1	0	0	0	1	0	1	0	0	0	0	1	22	32	95	2	14.3	1	16	13	100	7.9	97	321	132.4	5	1.6	18.4	29.2	0.3	21	7.4	286	33.2
240	51	1	72	1	0.89	1.42	1	1	0	0.94	-0.48	0	1	0	0	1	0	0	1	0	0	1	1	0	0	0	2	7	36	73	3.7	6.3	0	3	36	12	8.7	100	203	139	4.6	1.1	13.9	32.9	0.3	30.1	9	232	7.2
241	54	2	154.2	2	4.39	5.61	1	5	-1	4.69	-0.92	0	0	0	0	1	1	0	1	0	0	1	1	0	0	1	6	2	8	67	3.9	5.6	0	13	19	34	8.5	105	217	137	5	1.9	21.6	43.4	1.5	25	8	217	12.9
242	40	1	125	1	0.75	1.05	1			0.86	-0.19	0	1	0	0	0	0	0	1	0	0	0	0	0	0	0	0	2	12	25	3.7	4	0	7	26	11	7.7	101	131	136.5	4.1	1.7	18.5	38	0.2	44.4	15.4	149	4.6
243	82	2	84	3	0.4	0.83	2	1	0	0.48	-0.35	0	1	0	0	1	0	0	1	0	0	1	0	0	1	0	9	7	32	51	3.2	3.7	0	11	24	18	8.8	98	97	135.5	4.2	1.3	15.7	36.6	7.5	28.5	9.4	118	7.6
244	65	1	131	1	0.17	3.87	3	5	1	2.36	-1.51	0	1	1	0	1	1	1	1	0	0	1	0	0	0	0	2	9	51	107	3.1	6.4	0	13	22	51	7.5	109	128	141.7	4.3	3.3	31.8	67.9	2.5	39.9	13	194	39.8
245	69	1	81	1	4.8	6.5	1			6.5	0	1	0	1	0	1	1	0	1	0	0	0	1	1	0	1	6	6	24	56	2.6	3.7	0	10	26	65	7.9	96	134	133	4.2	1.3	15.8	41.5	0.8	27.8	9	96	12.2
246	40	2	88.3	1	0.17	0.3	2	0	0	0.11	-0.19	0	0	0	0	1	1	1	1	0	0	0	0	0	0	0	0	2	30	66	3.2	7.4	1	11	30	17	8.7	106	120	146.3	3.5	1	13.5	28.9	0.2	32.4	9.8	237	5.1
247	78	2	95.4	1	1.2	3	1	2	-1	2.3	-0.7	0	1	1	0	1	0	1	1	0	0	1	1	0	0	0	4	7	48	84	3.8	3.2	0	10	21	38	8.5	100	486	134	3.6	1.7	18.5	38	0.7	33	11.2	121	8.5
248	85	1	45.8	1	2.4	4.1	3	2	-2	2	-2.1	0	1	1	0	0	0	1	0	0	0	1	0	0	0	0	5	3	20	48	3	8.2	1	16	24	93	8.8	111	175	140.9	4	1.7	18.5	38	0.3	31.9	10.3	244	13.4
249	55	2	82	3	0.68	1.76	1	1	-1	0.88	-0.88	0	1	1	0	1	0	1	1	1	0	1	0	0	0	0	4	22	44	109	3	9.4	1	11	22	21	8.8	105	109	139.7	4.4	2.2	24.1	46.8	2.3	35.7	11.1	286	9.1
250	48	2	72.7	1	2.27	3.07	1	2	-1	1.55	-1.52	1	0	0	0	0	1	1	1	0	0	0	0	0	0	0	2	5	23	67	1.7	21.7	1	14	24	43	8.8	93	95	130.5	4.1	1.2	15.4	30.7	1.5	26.2	8.9	358	11.8
251	70	1	70.4	1	1.76	3.97	2			5.05	1.08	1	0	1	0	1	1	1	1	0	0	1	0	1	0	1	14	8	33	81	2.3	3.5	0	12	24	61	8.6	98	170	137	4	1	13	26.9	1.5	27.2	9.2	81	14.5
252	78	1	77.2	1	1.9	3.4	1			2.5	-0.9	0	0	1	1	1	0	0	0	1	0	1	0	1	0	0	9	5	36	51	3.7	3.9	0	13	20	30	8.4	111	197	139.8	4.4	1.2	15.6	42.8	0.6	27.7	9	144	17.9
253	76	1	100	1	1.2	1.9	1	1	-1	1.2	-0.7	0	0	0	1	1	0	0	1	0	0	1	1	1	0	0	6	2	18	47	3.4	7.2	1	12	26	41	8.6	100	46	139	3.5	1.2	15.1	36.8	1.8	28.7	9.9	246	19.3
254	81	1	60.2	1	0.43	0.7	1	1	0	0.52	-0.18	0	1	0	0	1	0	0	0	0	0	0	0	0	0	0	6	7	41	78	2	6.4	0	6	27	13	8.1	92	155	130	4.1	1.4	16.8	33.2	0.7	41.5	15.1	124	11.1
255	53	1	112	1	0.9	4.3	3			3.7	-0.6	0	0	1	0	1	1	1	1	0	0	1	1	0	0	0	2	4	33	80	3.1	5.8	0	7	30	13	8.6	101	228	133.5	3.8	1.2	15	31.1	1.1	32.6	10.9	183	20.1
256	89	2	87	1	0.91	1.59	1	2	0	1.72	0.13	1	0	1	1	1	0	0	1	0	0	1	0	0	0	0	5	8	29	80	1.7	4.1	0	12	20	51	7.7	101	395	141.6	4	1.3	16.2	33	1.4	31.3	10.5	69	28.1
257	77	1	70	1	1	2	1	1	-1	1.1	-0.9	0	1	1	0	1	1	1	1	1	0	0	1	0	0	0	5	8	35	88	4	2.7	0	14	20	19	8.8	99	243	135	3.8	1.7	18.5	38	0.7	29.4	9.6	108	27.2
258	88	2	64.3	1	0.9	1.6	1	1	0	0.9	-0.7	0	1	1	0	1	0	0	0	0	0	1	0	0	0	0	4	2	23	39	3.8	5.8	0	17	30	89	7.4	94	128	140.5	4.2	2.1	23.8	32.2	1.2	44.4	14.2	220	11.6
259	55	2	125	2	2.4	3.4	1	3	-1	2.4	-1	0	0	1	0	1	0	1	1	0	0	1	1	0	0	0	2	6	30	63	3.7	9.1	1	9	23	26	8.2	104	107	136	5.7	1.7	19.6	34.3	1	32	10.6	334	14.4
260	89	1	86.3	1	0.6	1.1	1	1	0	0.7	-0.4	0	1	1	1	0	1	1	0	0	0	1	1	0	0	0	5	8	45	92	3.4	5	0	6	30	14	8.5	99	114	136.6	3.8	1.3	16	28.8	0.7	31.1	10.8	168	8.4
261	76	2	49	1	0.7	4.9	3	3	-2	3.7	-1.2	0	1	0	1	1	0	0	0	0	0	1	1	0	1	0	5	9	35	88	3.5	3.3	0	17	10	131	8.7	109	133	136	6	1.7	18.9	41.6	0.9	27.8	9.4	113	16.5
262	62	2	88	1	0.1	0.3	3	0	0	0.3	0	1	1	1	0	1	0	0	0	0	0	0	0	0	0	1	3	6	35	53	2	10.7	1	13	22	16	8.4	115	170	150	3.2	1.6	18	33	1.5	39.7	12.3	213	14.2
263	62	1	63.5	1	1.6	3.1	1	2	-1	1.7	-1.4	0	0	1	0	0	0	0	1	0	0	1	1	0	0	0	5	4	19	45	3.4	5.6	0	15	21	58	7.6	109	213	143.5	4.6	1.2	15	31.5	0.5	32.7	10.2	190	10.2
264	87	1	72.4	1	5.4	6.3	1	5	-2	3.3	-3	0	0	1	0	1	1	1	1	0	0	1	1	0	0	0	6	9	26	91	3.7	2.8	0	13	25	96	9.1	103	86	142.8	5.2	1.2	15.4	41	0.6	32	10.6	103	9.7
265	85	2	83.5	1	1.77	2.43	1	2	0	2.43	0	1	1	0	1	1	1	1	1	0	1	0	0	0	0	0	5	7	32	85	1.6	10.7	1	11	17	35	7.1	114	63	143.7	4.8	1.6	17.9	32	2	25.1	8.1	171	6.8
266	54	1	50	2	1.02	1.92	1	2	0	1.88	-0.04	1	0	1	0	1	1	1	0	0	1	1	0	0	0	0	2	2	22	23	2.5	9.8	1	14	23	40	8.6	95	117	130.6	4	2.6	27.3	33.8	2.2	28.2	9.2	242	7.2
267	57	2	101.8	1	0.7	1.3	1			0.7	-0.6	0	1	1	0	1	1	1	0	0	0	0	0	0	1	0	5	8	28	48	3.7	2.9	0	12	20	14	8.5	101	105	133.5	4.6	1.9	20.7	38.7	6.5	28.3	9.8	107	15.9
268	85	2	145	1	1.3	2	1	2	0	1.5	-0.5	0	1	1	1	1	1	0	1	0	1	0	1	0	0	0	8	2	14	31	3.6	4.8	0	12	25	22	9.4	99	140	135.5	3.4	1.4	16.4	34.4	0.4	34.1	11.8	174	9.8
269	37	1	60	1	0.74	1.61	1	1	-1	0.88	-0.73	0	0	1	1	1	0	0	0	0	0	0	0	0	0	0	0	6	21	47	3.2	7.6	1	9	29	16	8.9	102	118	138.2	4.2	2	21.3	33.5	2.3	37.7	12.9	241	16.6
270	63	1	116.5	3	0.6	3.4	3	2	-1	3.2	-0.2	0	0	1	0	1	0	0	1	0	1	0	0	1	0	0	5	2	23	63	3.5	4.1	0	15	11	64	7.9	93	98	118	4.6	1.2	15.2	30.9	0.4	28.4	9.3	140	50.4
271	72	2	93.2	2	0.94	2.4	1	1	-1	0.94	-1.46	0	0	1	0	1	1	1	1	0	0	1	0	0	0	0	6	7	35	82	3.2	7.4	1	10	24	33	9.6	101	141	137.3	4.1	1.4	17.3	34.4	2.3	39.4	13	237	21.6
272	88	2	62.3	1	0.74	1.77	1	1	0	1	-0.77	0	0	0	0	1	1	1	1	0	0	1	0	0	0	0	4	8	37	60	3.3	5.8	0	16	20	21	10.5	106	199	142	4	1.2	14.3	24.3	0.4	42.2	13.7	192	10.6
273	51	2	105	1	0.5	1.3	1	1	0	0.7	-0.6	0	0	1	0	1	1	0	0	0	0	0	1	0	0	0	2	5	37	75	3.1	14.9	1	14	25	20	9.3	94	333	134.7	4.5	1.1	14.2	32.6	1.1	39	12.9	465	18.5
274	89	2	72.7	1	1.7	2.5	1	2	-1	1.9	-0.6	0	1	0	0	0	0	0	0	0	1	0	1	1	0	0	8	5	25	71	3.9	7.6	1	7	21	36	9.5	105	89	136.3	5.7	1.3	15.8	30.9	0.4	29.2	9.2	294	12.3
275	58	2	60.8	1	1.3	2.39	1	3	0	4.91	2.52	1	1	1	0	1	1	1	0	0	0	0	0	0	0	0	1	22	47	91	2.8	4.4	0	12	23	17	7.5	106	224	141	3.3	1.8	19.7	31.1	1.9	24.1	9	124	20.3
276	72	2	87.2	1	0.54	0.97	1			0.54	-0.43	0	1	1	0	0	0	1	0	0	0	1	1	0	0	0	4	3	27	45	3	8	1	13	23	12	7.9	78	219	121	3.6	1	13.2	35.3	1.4	35.4	13.1	238	22.8
277	55	1	100	1	0.77	1.37	1	1	0	0.8	-0.57	0	1	0	0	0	0	0	0	0	0	0	0	1	1	0	4	6	28	36	3.5	2.7	0	22	20	13	8.1	91	198	132.3	2.6	1.2	15.1	29.4	2.4	39.2	13.9	96	8.6
278	40	2	110	1	0.17	0.27	1	0	0	0.29	0.02	1	1	1	1	1	0	0	0	0	0	0	0	0	0	0	8	6	24	66	1.6	1.7	0	9	26	13	9	95	110	129.5	4.2	1.2	14.8	43	0.9	29.6	9.8	28	62.8
279	77	2	118	1	3.8	5.8	3	3	-2	6.12	0.32	1	1	1	1	1	1	1	0	0	1	1	1	1	0	0	7	5	30	60	3.4	9.2	1	17	20	104	8.5	101	303	139.5	4.6	1.1	13.3	31.6	0.7	35.4	11.2	312	20
280	84	1	67.8	1	0.78	2.44	3			0.8	-1.64	0	1	1	0	1	1	1	0	1	0	1	0	0	0	0	5	5	28	77	3.6	5.9	0	8	28	27	7.9	104	127	132.1	4.6	1.1	13.6	33.7	0.8	32.2	10.9	211	10.8
281	88	1	94.2	1	1.58	2.58	1	2	0	2.42	-0.16	0	1	0	0	1	1	1	0	0	1	0	0	0	0	0	7	7	39	83	3.2	5.3	0	8	30	57	8.1	101	137	137.5	4.7	1.3	15.6	22.7	0.8	29.6	9.9	170	7.5
282	46	2	112.4	1	1.21	2.21	1			1.72	-0.49	0	1	1	1	1	1	1	0	0	0	1	1	0	0	0	2	2	4	67	3.6	10	1	5	31	18	9	101	277	137	3.7	1.7	18.5	38	1.5	26.1	8.3	359	10.4
283	28	2	56.7	1	3.68	6.68	1			5.63	-1.05	0	1	1	0	1	1	1	0	1	0	1	0	1	0	0	3	4	23	57	3.2	6.3	0	12	25	27	7.8	98	128	133.7	4.4	3.5	33.1	33	0.6	27.4	8.7	204	16.2
284	75	1	79.4	1	0.69	2.05	1	1	-1	0.97	-1.08	0	1	1	1	1	0	1	0	0	0	1	0	0	0	1	4	2	33	67	3.6	7.3	1	8	29	13	10.1	96	124	136	4.3	1.2	14.7	36.5	1.2	37.7	12.6	264	13.5
285	79	1	143.5	3	1.01	2.04	1	1	-1	1.01	-1.03	0	1	1	0	1	0	0	0	0	0	1	0	0	0	0	3	4	40	68	3.4	5.8	0	26	13	24	8.1	100	234	142.5	3.9	1.2	14.6	31	0.8	38.4	13.4	198	17.2
286	84	2	69.3	1	1.04	3.2	2	2	-1	1.7	-1.5	0	0	1	0	1	1	1	0	0	1	1	0	0	0	1	6	7	44	67	3.5	9.3	1	12	26	20	9	95	212	135.5	3.4	1.6	18.7	45.9	2.9	41.1	13.9	330	22.5
287	81	2	126.1	3	1.18	1.82	1	2	0	1.77	-0.05	0	1	1	1	1	1	1	0	0	0	1	0	0	0	0	5	3	24	63	3.6	13.9	1	9	25	30	8.2	118	152	152	3.2	1.1	13.8	30.9	0.6	32	9.8	499	17.6
288	54	1	83.6	2	4.58	6.81	1			5.78	-1.03	0	0	0	1	1	1	0	0	0	1	1	1	1	0	0	8	6	31	47	3.6	4.4	0	10	33	31	9.8	94	177	133.8	4.1	2	20.8	77.2	0.9	31.8	10.2	158	6.5
289	76	2	46.4	1	3.8	4.9	1			2.8	-2.1	0	0	1	0	1	0	0	0	0	0	0	1	1	0	0	7	9	30	66	3.6	6.4	0	12	21	48	9.6	97	139	130	6.3	1.7	18.5	38	0.7	40	13.1	231	13.7
290	85	2	61	3	1.1	1.6	1	2	0	1.2	-0.4	0	1	0	1	1	1	1	0	1	1	1	1	1	0	0	9	4	24	40	3.1	9.4	1	4	34	33	9.1	99	111	136	4.8	1.2	15.2	31.3	0.2	28	8.4	291	9
291	65	1	82	2	0.85	1.24	1	1	0	0.69	-0.55	0	0	1	0	1	0	1	0	0	0	1	1	0	0	0	4	4	30	51	3.5	4.4	0	3	45	45	10.3	88	138	138	4.6	1.4	16.1	38	0.8	36.8	11.2	155	9
292	69	1	64.1	1	0.16	0.33	2			0.43	0.1	1	1	0	0	1	1	1	0	0	1	1	1	0	0	0	5	7	31	58	3.5	9	1	13	19	9	8.3	80	171	116.8	4.5	2	22.1	34.5	1.4	38.4	13.9	309	16.4
293	85	2	45	1	0.18	1.59	3	1	0	1.91	0.32	1	0	1	0	1	0	1	0	0	0	0	1	0	0	0	6	25	45	107	2.4	4.4	0	14	19	20	6.9	106	238	142.2	4	1.2	15.1	29.7	0.6	34.2	11.6	104	9.8
294	89	1	108.2	1	0.6	1.3	1			0.8	-0.5	0	1	1	0	1	0	1	0	0	0	0	0	0	0	0	4	2	26	52	3.2	17	1	13	23	23	9.7	98	168	135.7	5	1.2	14.1	38.5	0.7	37.6	12.2	537	20.6
295	63	2	54.1	1	0.78	2.14	1	1	-1	0.95	-1.19	0	0	1	0	1	0	0	0	0	0	1	0	0	0	0	2	22	38	94	3.1	7.2	1	9	24	27	9.1	96	258	131.5	4	1.3	15.9	28.1	0.4	44.8	14.6	220	32.8
296	82	1	100.2	1	0.33	0.96	1			0.48	-0.48	0	0	1	1	1	1	1	0	0	0	0	0	0	0	1	7	9	57	116	3.6	4.1	0	4	32	17	9.9	92	87	134.4	4.1	1.4	17	56.7	0.6	25.5	9	149	10.7
297	78	2	63.7	1	2.7	10.92	1	8	-3	4.8	-6.12	0	0	1	1	1	0	1	1	1	1	1	1	1	0	1	11	8	36	81	3.8	13.8	1	25	12	129	8.4	99	83	140.7	5.6	4.8	45.9	103.2	0.6	32.2	10.1	523	15.3
298	73	1	41	1	2.1	3.89	1	3	-1	2.39	-1.5	0	0	0	0	1	1	1	1	0	0	0	1	1	0	1	7	5	27	70	3.1	5.5	0	10	31	28	8.7	96	109	137.3	5.6	1.7	19.6	62.7	0.2	29.3	9.3	169	8.4
299	65	2	72	2	0.39	2.06	3	2	0	1.77	-0.29	1	0	0	0	1	0	0	1	0	0	0	1	0	0	1	6	2	7	67	1.5	5.1	0	6	30	14	7.9	103	157	139.8	4.3	4.7	41.9	94.3	1	23.8	8	74	24.2
300	65	2	102.1	2	0.42	3.05	2	1	-2	0.51	-2.54	1	0	0	0	1	0	0	1	0	0	0	1	0	0	1	6	4	36	67	1.2	18.9	1	10	26	54	8.1	101	373	136	3.8	1.7	18.5	38	2	20.5	6.9	227	29.4
301	87	2	109	1	0.89	1.68	1	1	-1	0.89	-0.79	0	0	1	0	1	0	1	0	0	0	1	0	0	0	0	7	7	30	77	3.7	5.2	0	9	24	21	8.8	110	226	141	3.9	1.7	18.5	38	0.6	30.2	10.1	193	17.6
302	79	2	98.1	1	1.3	2.3	1	2	0	1.7	-0.6	0	1	1	1	1	0	1	0	1	1	1	0	0	0	0	5	4	35	63	3	7.3	1	7	28	54	10.2	106	301	144.3	5.4	1.2	14.2	53.8	0.3	38.1	12.2	220	11.8
303	49	1	168	1	1.62	4.03	1	2	-2	1.86	-2.17	1	1	1	1	0	0	0	0	0	0	0	0	0	0	0	0	8	43	132	1.7	12.4	1	12	27	69	6.8	105	79	142.7	3.7	1.1	14.4	28.5	1.2	30.5	10.6	214	15.4
304	70	1	93.6	1	0.5	0.8	1	1	0	0.7	-0.1	0	1	1	0	1	0	0	1	0	0	0	0	0	0	0	5	2	21	41	3.3	6.7	0	8	25	21	8.8	103	113	136	3.6	1.7	18.5	38	0.5	27.4	9.3	221	7.8
305	55	1	81.6	1	0.81	1.73	1	1	0	1.03	-0.7	0	0	1	0	1	0	0	1	0	0	1	1	0	0	0	2	8	44	90	3.3	8.9	1	10	30	26	8.7	85	597	133	3.6	1.1	14	38	0.8	41.9	15.2	290	9.4
306	74	2	104.7	1	0.81	1.36	1	2	0	1.63	0.27	1	0	1	0	1	0	0	1	0	1	0	0	0	0	0	4	23	40	119	2.2	11.2	1	17	20	89	8.5	93	130	135.5	3.5	1.4	16.9	30	0.8	33.5	11.8	240	30.6
307	70	1	66	1	1.22	5.01	3	6	1	5.17	0.16	1	0	1	1	1	0	0	1	0	0	0	1	0	0	0	4	22	50	67	2.9	6.9	0	15	22	21	9.7	100	227	138	4.8	1.4	17.5	38	0.8	38.2	12.8	199	31
308	60	2	62.7	1	1.11	1.64	1	2	0	1.28	-0.36	0	0	0	0	1	0	0	1	0	0	0	0	0	0	0	4	7	25	56	3.3	4.7	0	8	31	42	8.7	95	88	132.3	5	1.2	15.7	46	1.1	29.7	9.6	154	11.2
309	62	1	103.9	1	0.99	1.94	1			0.99	-0.95	0	0	1	0	1	0	0	1	0	0	1	0	0	0	0	2	23	37	87	3.9	3.3	0	12	23	50	9.1	96	172	136.2	5.1	1.6	19.2	38	3	49.2	16.7	128	8.5
310	56	1	110	1	0.91	1.69	1	1	-1	0.91	-0.78	0	0	0	0	1	0	1	1	0	0	1	0	0	0	0	1	4	26	40	3.9	6	0	8	25	17	9.2	105	137	140.5	4.3	1	13.6	28.5	0.7	44.9	15.2	232	15.6
311	65	2	79.9	1	0.83	1.68	1			0.96	-0.72	0	1	1	0	1	0	0	0	0	1	0	0	1	0	0	5	3	18	40	3.2	6.5	0	17	23	108	6.2	90	130	141.8	4.5	1.9	21.5	37	0.5	27.4	8.3	207	11
312	28	2	102.2	2	0.3	0.55	1	0	0	0.43	-0.12	0	0	0	1	0	0	0	0	0	0	0	1	0	0	0	1	9	40	116	3.2	8.7	1	12	18	14	9.2	103	350	137	4.3	1.2	15.8	35	0.8	38.4	12.3	278	10.4
313	83	2	71.1	1	1.8	2.17	1			2.36	0.19	1	1	1	0	0	1	1	1	0	1	0	1	1	0	0	8	2	11	67	2	5.3	0	18	19	47	9.5	99	141	136	4.4	1.7	18.5	38	1.4	39.7	11.6	105	19.9
314	60	2	67.1	3	1.13	2.05	1	2	0	1.95	-0.1	1	0	1	0	0	0	0	1	0	0	0	0	0	1	0	6	9	25	74	2.4	6.5	0	11	26	63	9.1	98	113	136	3.4	1.4	17.2	38	11.7	19.4	6.9	153	9.6
315	68	2	110.1	1	2.52	3.87	1			3.61	-0.26	0	0	0	1	1	1	1	0	0	0	1	1	1	0	0	5	24	39	91	3.3	1.7	0	15	27	31	7	107	167	147.5	3.5	1.6	18.8	36.5	1.5	37.1	13	56	24.4
316	53	2	197.2	3	0.98	1.31	1	1	0	1.11	-0.2	1	1	1	0	0	0	1	1	0	0	0	1	0	0	0	2	22	46	138	2.3	5.4	0	16	18	49	7.1	97	405	137.5	4.8	1.2	14.9	37	2.5	40.9	12.3	121	33.6
317	58	2	75.1	1	1.06	2.31	1	2	-1	1.47	-0.84	0	1	1	0	1	1	1	1	0	0	0	0	0	0	0	1	2	20	41	3.1	12.8	1	10	17	24	9.8	105	109	137	4	2.8	28.9	88.3	0.4	31.3	8.8	402	25.5
318	59	1	86	2	1.74	4.4	3	2	-2	1.97	-2.43	1	0	0	0	0	0	0	1	0	1	1	1	0	0	0	3	2	8	67	2.4	13.4	1	13	26	55	8.5	101	188	139.5	3.9	1.2	15.2	38	0.4	26.6	8.2	322	15
319	71	1	103.9	1	1.55	2.41	1	2	0	1.71	-0.7	0	1	1	1	1	0	0	0	0	0	0	1	1	0	0	6	5	28	42	3.4	4.1	0	18	19	33	9	101	292	139	3.2	1.2	15.6	38	2	39	13.7	138	5.1
320	78	1	73.8	1	1	1.4	1			1.4	0	1	1	1	0	1	0	0	0	0	0	0	0	0	0	0	3	2	14	67	2.3	9.3	1	7	24	34	7.5	99	161	130	4.4	6	52.6	41.8	0.5	29.5	10.2	214	12.1
321	44	1	112.8	3	0.63	1.39	1	1	-1	0.7	-0.69	0	0	1	0	1	0	0	1	0	0	0	0	0	0	0	4	4	23	53	3.2	11.9	1	13	20	8	8.2	102	92	136	3.6	1.6	18.6	38	0.4	25.1	7.9	382	16
322	67	2	68.5	1	1.08	1.51	1	1	0	1	-0.51	0	1	1	1	1	0	0	0	0	0	1	1	1	0	1	7	5	33	52	3.1	10.2	1	8	27	37	8.3	105	218	137.3	5.4	1.7	18.5	38	0.3	37.6	10.6	317	7.3
323	43	1	93.2	1	3.92	4.6	1	4	-1	3.54	-1.06	1	1	1	1	1	0	0	0	0	0	0	1	0	0	0	1	3	37	96	1.8	20.3	1	13	23	65	8.5	97	169	133	4.1	1.7	18.5	38	1.5	28.4	8.8	366	15.1
324	59	2	69.5	1	0.67	1.15	1	1	0	0.79	-0.36	0	0	1	1	1	0	0	1	0	0	0	1	0	0	0	2	2	21	34	3.3	6.8	0	9	24	21	9.3	100	201	136.5	4.3	1.4	17	35	0.4	29.3	9.7	221	17.7
325	74	2	110	1	2.4	3.91	1	2	-2	2.24	-1.67	0	0	1	0	1	0	0	0	0	0	1	0	1	0	1	7	22	32	74	3.6	3.3	0	10	27	30	8.7	98	74	139	3.7	1.4	16.8	36	1.2	34.1	11	118	6.3
326	86	1	54.5	1	1.39	1.86	1	2	0	1.9	0.04	1	1	1	1	1	0	0	1	0	1	1	0	1	0	1	10	2	11	67	2.7	7.6	1	7	38	80	8.7	104	119	149	3.8	2.2	24.8	38	1.1	29.2	8.8	204	7.8
327	69	1	104.5	1	0.93	1.62	1	1	-1	0.93	-0.69	0	1	1	0	1	0	0	1	0	0	0	0	0	0	0	2	22	27	43	3.2	2.9	0	7	26	41	8.5	102	102	135.8	4.4	2.4	26.4	40	1.7	42	14.3	94	9.8
328	87	1	113	1	1.59	2.46	1			2.29	-0.17	0	1	0	0	1	0	0	1	0	0	0	0	0	0	0	4	5	33	67	3.4	3.8	0	12	27	27	9.3	98	116	140.9	4	1.2	15.7	38	2.4	34.6	11.8	129	10.5
329	73	2	66.5	1	0.5	0.9	1	1	0	0.7	-0.2	0	0	1	1	1	0	0	1	0	0	1	1	0	0	1	7	3	21	24	3.2	9.6	1	3	37	20	8.9	86	198	130	4.5	1	10.7	27	0.9	32.3	10	307	15.7
330	77	2	54.6	1	0.68	1	1	1	0	0.85	-0.15	0	0	1	0	1	0	0	0	0	0	0	0	0	0	0	3	22	34	78	3.6	7.9	1	12	24	23	9.3	102	122	138.5	3.8	7.3	60.6	38	3.4	43.6	14.9	279	26.2
331	66	1	73.9	1	0.9	4.6	3	4	-1	3.96	-0.64	1	0	0	0	1	0	0	1	0	0	0	1	0	0	0	3	2	8	67	2.4	10.7	1	11	20	16	6.8	109	158	139.3	3.9	1.7	18.5	38	0.5	22.7	6.9	251	28.6
332	66	1	88.7	1	1.13	1.6	1	1	0	1.23	-0.37	1	0	1	0	1	0	0	1	0	0	0	1	0	0	0	3	23	41	67	3.2	3.8	0	8	21	37	7.8	112	102	143.1	5.1	1.3	16.1	42.7	0.5	35.2	11.2	122	21.7
333	60	2	82.8	1	0.61	1	1			1.16	0.16	1	0	0	0	1	0	0	1	0	0	0	0	0	0	0	2	22	36	86	1.8	13	1	9	28	17	9.6	93	229	134.3	3.4	1.3	16.2	31	2.2	37	12.8	235	40.4
334	55	1	65	1	1	1.8	1	2	0	1.1	-0.7	0	0	1	1	1	0	0	1	0	1	1	1	0	0	0	3	8	28	59	3.3	4.2	0	8	24	36	8.3	111	234	140.7	5.1	2.6	27.6	43.3	2.7	48.8	15.4	139	12.2
335	89	1	90	3	0.65	1.22	1	1	0	0.79	-0.43	0	1	1	0	1	0	0	1	0	0	1	0	0	0	0	4	5	36	57	3.9	3.9	0	10	27	29	8.5	106	142	139	3.3	1.2	15.3	39	0.8	27.9	10.2	150	6.6
336	65	1	95.5	1	1.04	1.42	1	1	0	1.19	-0.23	0	0	1	0	1	0	0	1	1	1	1	0	0	0	0	5	2	36	47	3.3	10.8	1	12	19	73	8.3	99	116	129.2	4.7	1.6	18.6	34	1.1	32.8	10.7	350	14.5
337	24	1	100	3	1.37	5.34	1	2	-3	1.66	-3.68	1	0	1	0	1	0	0	1	0	0	0	0	0	0	0	0	29	48	156	1.8	2.3	0	19	20	52	5.4	105	67	145.4	5.2	1.7	19.5	54.5	4.3	25.9	8.6	41	50.2
338	79	1	52	1	1.95	2.31	1	2	0	2.26	-0.05	0	1	1	0	1	0	0	1	0	0	0	1	0	0	0	4	22	43	96	3.2	7	0	24	13	43	11.1	114	223	144.2	4.5	1.3	15.4	31	0.4	44.2	14.9	225	6.2
339	84	1	79	3	1.1	1.7	1	1	0	1.6	-0.1	0	1	0	0	1	0	0	0	0	1	0	0	1	0	0	9	2	19	28	3.5	10.7	1	12	28	37	8.1	101	95	139.5	3.2	1.7	18.5	38	0.6	32.5	10.4	371	18.4
340	88	1	100	3	1.2	1.53	1	1	0	1.27	-0.26	0	0	0	0	1	0	0	1	0	0	1	0	0	0	0	4	2	26	41	3.1	5	0	7	24	38	9.5	102	127	135.8	4.3	1.7	18.5	38	0.4	29.4	9.5	155	12.6
341	62	2	60	2	4.25	4.78	1	4	-1	4.34	-0.44	0	0	0	1	0	0	0	1	1	1	0	1	1	0	0	8	8	22	79	3.9	12.9	1	8	30	27	9.2	98	178	137.3	3.4	1.6	19	36	0.6	31.7	9	500	22.6
342	23	2	106.3	1	1.13	2.8	1	2	-1	1.28	-1.52	0	1	1	0	1	0	0	1	0	0	0	0	0	0	0	0	4	12	45	3.4	5.1	0	13	19	31	9	101	140	134	3.7	1.2	15.2	35	0.6	30.6	10.6	172	12.6
343	58	1	106.7	1	1.66	2.17	1			1.51	-0.66	0	1	1	0	1	0	0	0	0	1	0	1	1	0	1	6	5	43	103	3.9	11.1	1	8	26	50	8	98	201	133.5	3.8	1.2	15.3	38	0.4	26.8	8.8	433	41.1
344	60	1	88.6	1	1.16	1.85	1	2	0	1.27	-0.58	0	1	0	1	1	0	0	0	0	1	0	1	0	0	0	6	2	25	67	3.1	2.9	0	6	27	47	8.3	106	182	145	3.4	1.6	19.6	28	0.7	27.7	9.4	90	0.8
345	58	2	154.8	1	0.85	1.43	1	1	-1	0.85	-0.58	0	0	1	0	1	0	0	1	0	0	1	0	0	0	0	3	9	28	64	3.9	3.4	0	8	22	13	7.7	103	211	133.8	3.9	1.2	14.6	32	0.8	39.2	13.2	131	16.2
346	51	1	65.6	1	0.62	4.19	3	4	0	3.28	-0.91	1	0	0	0	1	0	0	1	0	0	0	0	0	1	0	2	8	24	70	1.8	2.3	0	15	18	6	7.6	106	80	140	3.8	3.2	31.6	43	17.8	30.6	10.2	40	10.6
347	89	1	70.8	2	2.18	3.47	1	3	0	2.18	-1.29	1	1	1	1	1	0	0	1	0	1	0	1	1	0	1	11	22	30	78	2.8	2.6	0	12	25	54	9.2	106	63	142	3.4	1.7	18.5	38	2.6	32.8	10.2	71	24.2
348	53	1	66	1	1.27	2.81	1			2.3	-0.51	0	0	1	0	1	0	0	1	0	0	0	1	1	1	0	8	8	13	46	3.2	2.9	0	9	22	11	8.7	102	107	132.5	4.2	1.8	20	27	3.2	32.8	11.4	94	8.3
349	87	1	73.8	3	2.74	3.92	1	4	0	3.07	-0.85	0	0	1	0	1	0	0	1	0	0	0	0	0	0	0	4	2	11	67	3.9	1.5	0	8	29	43	10.3	111	95	148	4.1	1.7	18.5	38	0.5	27.4	8.3	60	5
350	69	1	86.4	1	0.8	2.85	1	2	-1	2.3	-0.55	1	1	0	0	0	0	0	0	0	0	1	1	0	0	0	3	22	38	78	2.8	5.1	0	8	23	18	8.7	105	315	146.8	4.1	1.6	18.9	45	0.6	35.6	11.2	144	14.4
351	72	1	99	1	1.5	2.5	1	2	-1	1.58	-0.92	0	1	1	0	0	0	0	1	0	0	0	0	0	0	0	3	8	22	40	3.9	4.1	0	14	23	28	8.8	101	82	139	4.1	1.6	19.1	79	1.9	43	14.8	157	11.6
352	58	2	81.7	3	0.85	2.39	1	2	-1	1	-1.39	0	1	1	0	1	0	0	1	0	0	0	0	0	0	0	1	22	42	67	3.2	11.5	1	17	17	46	9.5	105	160	144.6	3.3	1.3	15.9	30	1.1	40.3	13.6	363	13.4
353	54	1	172.6	3	1.44	2.62	1	2	-1	1.56	-1.06	0	0	1	0	1	1	1	0	0	0	0	0	0	0	0	1	2	25	55	3.8	3.2	0	8	27	19	8.4	103	256	136.8	4.3	1	13.5	38	3.1	38.9	13.1	122	9.7
354	49	1	60	2	2.56	5.23	1	4	-1	2.56	-2.67	1	0	1	0	1	1	1	0	0	1	0	0	1	0	0	3	8	3	67	2.6	13.6	1	16	19	40	8.4	103	112	138	4.2	4.6	42.6	38	1.3	37	10.8	354	11.8
355	80	1	57.7	1	1.95	2.36	1	3	0	2.5	0.14	1	0	1	1	1	0	0	1	0	0	0	1	1	0	0	7	6	22	45	1.4	21.6	1	13	20	44	7.6	105	151	138	3.2	1.7	18.5	38	0.2	27.6	9.4	303	35.5
356	57	1	92	1	4.8	6.69	1	6	-1	3.77	-2.92	0	0	0	0	0	0	0	1	0	1	0	1	1	0	0	5	9	14	73	2	8.8	1	7	27	33	9.2	99	87	133.5	4.1	4.1	37.9	62.3	2.6	22	8.1	172	28.6
357	43	2	60	3	0.78	1.98	2	1	-1	0.79	-1.19	0	0	1	0	0	0	0	1	0	0	0	0	0	0	0	0	4	11	43	3.8	6.1	0	8	24	13	8.6	107	106	140.7	3.8	1.4	17.4	35	0.5	33.7	11.5	231	22
358	80	2	64.3	1	0.5	0.92	1	1	0	0.74	-0.18	0	0	1	1	1	0	0	1	0	0	0	1	0	0	0	5	7	37	72	3.1	7.3	1	14	22	56	8.9	98	265	139.4	4	1.2	15.2	38	1.6	24.9	8.6	223	13.3
359	78	2	87	1	0.57	1.53	1	1	-1	0.72	-0.81	0	1	1	1	1	1	1	0	0	0	0	0	0	0	0	3	8	35	70	3.9	20.2	1	10	23	34	10.4	90	66	127.6	5.5	1.6	18	36.5	0.8	26.3	9.2	779	22.6
360	59	2	83.9	3	1.52	1.98	1	2	0	1.61	-0.37	0	0	0	0	1	1	0	1	0	1	0	1	0	0	0	3	6	14	42	3.5	7.1	0	17	23	57	9.1	89	230	132.2	3.9	2.9	29.8	90.7	1.6	38.3	12.2	250	13.6
361	64	1	104.4	1	0.4	0.6	1	0	0	0.5	-0.1	0	0	0	0	1	0	0	1	1	0	1	1	0	0	0	4	8	41	98	3.6	8.6	1	13	19	46	9.5	106	225	145.9	4.5	1.5	17.7	39.8	0.8	35.1	11.4	311	19.4
362	73	1	65	3	1.43	2.21	1	2	0	2.17	-0.04	1	1	1	1	1	0	1	0	0	1	1	1	1	0	0	9	2	19	31	2.3	13.6	1	6	27	14	8.7	104	135	136.8	4.2	1	13	40	0.2	28	8.6	312	7.7
363	36	2	103.1	1	0.24	0.82	2	1	0	0.88	0.06	1	0	0	0	1	1	1	0	0	0	0	0	0	0	0	0	2	22	37	2.2	12.4	1	4	33	28	9.3	101	104	140.7	3.7	1.6	19.5	47	0.2	28.2	9.2	277	11.6
364	67	1	101.1	2	0.8	1.5	1	1	-1	0.8	-0.7	0	1	0	0	0	0	0	1	0	0	1	0	0	0	0	2	2	21	67	3	12.2	1	5	28	12	7.9	102	104	138.2	3.6	1.9	21.2	38	3.8	30.5	10.6	360	18.9
365	71	1	92.3	1	2.1	3.25	1	3	-1	2.55	-0.7	0	0	1	0	0	1	1	1	0	1	0	0	0	0	0	4	9	38	96	3.1	5.6	0	8	22	39	8.7	103	132	130.8	5.7	3.6	34.3	38	2.4	27.2	8.4	175	17.9
366	57	1	145	1	1.46	1.77	1	2	0	1.56	-0.21	0	1	1	0	1	1	1	1	0	0	1	0	0	0	0	1	7	40	78	3.3	6.9	0	7	30	25	9.2	96	220	135	3.6	1.1	14.2	31	0.5	34.3	11	226	14.6
367	89	1	120	1	1.22	1.83	1			1.52	-0.31	0	0	1	0	0	1	1	1	1	1	1	0	0	0	0	8	6	19	38	3.5	4.7	0	7	20	19	7.7	110	107	137	4.4	1.7	19.6	38	3.5	27.1	8.9	166	10.6
368	55	2	110.2	3	1.41	2.49	1			3.71	1.22	1	0	1	1	1	0	1	1	0	0	1	1	0	0	0	2	2	8	67	2.7	4	0	19	14	28	7	111	100	144.2	4.8	1.7	18.5	38	1	36.7	12.1	107	13.5
369	86	1	150	3	2.24	2.87	1	3	0	2.68	-0.19	0	0	0	0	0	1	1	1	0	0	0	1	0	0	0	5	22	42	101	3.7	5	0	13	17	83	8.3	116	90	145	4	1.6	19.4	83	0.6	35	11.4	184	14
370	69	2	91	1	1.01	1.66	1	2	0	1.57	-0.09	0	1	1	1	1	0	0	0	0	0	1	0	0	0	0	2	6	37	81	3.2	4.2	0	6	25	60	8.6	118	223	147.5	4.8	1.2	15	38	1	24.1	7.4	131	11
371	58	1	104.6	1	0.9	1.38	1	1	0	1.2	-0.18	1	0	0	0	0	0	0	0	0	0	1	0	0	0	0	1	8	40	86	2.1	3.6	0	5	28	65	7.3	115	120	148.7	5	1.3	15.7	27	0.4	37.2	11.9	75	10.2
372	52	2	65	1	0.56	0.89	1	1	0	0.6	-0.29	0	0	0	0	0	0	0	1	0	0	0	0	0	0	0	1	4	26	59	3.6	7	0	4	36	32	11.1	106	124	150	3.7	1.6	18.3	26	0.7	44.6	14.2	251	21.3
373	66	1	161.3	1	1.3	1.75	1	1	0	1.3	-0.45	0	0	0	1	0	0	0	1	1	0	0	1	0	1	0	7	7	46	106	3.4	4.8	0	9	26	40	9.6	103	194	139.5	5.2	1	13.2	25	1.2	38.4	12.6	164	13.6
374	32	1	49.8	1	1.32	2.13	1	2	-1	1.32	-0.81	0	0	0	0	0	1	1	1	0	0	0	0	0	0	0	0	2	15	67	3.6	10	1	5	28	26	9.5	103	98	137	5	1	13.8	32	0.2	46	15.7	360	22.3
375	56	1	74.3	1	0.9	3.37	1	1	-2	1.05	-2.32	1	1	0	0	0	1	1	1	0	0	0	0	0	1	0	5	22	33	92	2.2	5	0	14	20	32	8.1	102	156	137.9	5.3	1.6	18.5	38	0.8	36	12	109	12
376	27	1	102	1	2.35	3.1	1	2	-1	2.17	-0.93	1	1	0	0	0	1	1	0	0	0	0	0	0	0	0	0	7	41	98	1.5	22.7	1	7	28	59	8	101	66	136	4.8	1.2	15.2	33.7	0.4	23.5	8	340	33.9
377	69	1	68	1	1.21	2.01	1	2	0	1.46	-0.55	0	0	0	0	0	1	1	0	0	0	1	0	0	0	0	2	22	46	90	3.6	3.4	0	9	22	52	9.2	111	120	143	4.2	1.2	15.8	27	0.8	39.6	12.8	124	17.2
378	77	1	75	1	1.2	1.8	1	1	-1	1.3	-0.5	0	0	0	0	0	0	0	0	0	0	0	0	0	0	0	3	2	14	36	4	5.5	0	10	24	22	9.8	102	111	136	4	1.7	18.5	38	0.9	38.7	13.2	222	22.5
379	70	2	113.6	2	1.29	1.91	1	3	1	3.39	1.48	1	0	0	0	0	0	0	1	0	0	1	1	1	0	0	8	22	46	104	3.7	5.5	0	19	21	121	9	95	275	137.5	3.4	1.6	19.5	29	1	28.4	9.2	202	29
380	82	2	48	1	0.96	1.56	1	1	0	1.11	-0.45	0	0	0	0	0	0	0	1	0	1	1	0	0	0	1	6	22	36	78	3	10.4	1	3	36	26	9.6	103	219	140.6	3.6	1.1	14.1	36	2.6	42.9	14.2	306	19.2
381	75	1	60.1	1	1.43	2.16	1			1.85	-0.31	0	0	0	0	0	0	0	1	0	1	0	0	0	0	0	4	8	37	114	3.7	5.2	0	5	38	19	9.2	96	182	140	4.3	1.7	19.6	35.3	0.9	40.2	12.5	192	19
382	84	1	51.7	1	1.46	1.8	1	2	0	1.62	-0.18	0	0	0	1	0	0	0	0	0	0	1	0	1	0	0	10	22	21	61	3.1	1.3	0	11	23	67	9.2	107	140	145	3.6	1.3	16	38	2.4	30.1	9.8	40	45.8
383	79	2	80.1	3	0.43	0.94	2	1	0	0.48	-0.46	0	1	0	0	0	1	1	0	0	0	0	0	0	0	0	3	7	41	94	3.4	8.2	1	7	27	26	10.3	105	124	144.4	3.5	1.1	14.8	27.5	0.5	40.1	13.4	281	8.1
384	70	2	100	3	0.84	2.26	1	2	0	1.14	-1.12	1	0	0	0	0	1	1	1	1	0	0	1	0	0	0	5	3	40	72	2.9	8.9	1	7	21	39	8.5	113	203	141.4	4.9	1.1	14.8	78.1	0.5	27.6	9.1	254	12.3
385	53	1	150.4	1	1.42	2.07	1	2	0	1.73	-0.34	1	1	0	0	0	1	1	1	0	0	1	1	1	0	0	4	4	30	67	2.2	14.2	1	8	23	26	9.1	108	119	134.5	4	1	13.5	63.9	0.4	38.4	12.5	316	10.8
386	81	1	260.1	1	0.56	0.86	1	1	0	0.72	-0.14	0	0	0	0	0	1	1	0	0	0	1	0	0	0	0	6	6	38	67	3	6.9	0	11	20	14	9.5	98	228	133.7	4.3	1.3	16.4	38	0.9	41.4	12.8	206	30.6
387	67	1	108.7	1	0.89	2.85	1	2	-1	1.3	-1.55	1	0	0	0	0	1	0	1	0	1	1	1	1	0	1	7	4	47	60	3.2	5.1	0	4	34	97	9.4	92	263	131.3	5.9	2.3	24.6	31	0.4	45.8	13.8	164	16.1
388	81	2	90	1	0.64	1.9	1	1	-1	0.64	-1.26	1	1	0	0	0	1	0	1	0	0	1	0	0	0	1	5	8	34	59	2.7	9.2	1	9	23	23	8.1	106	88	139.3	4.2	1.5	17.8	38	0.6	33.9	10.9	252	14.7
389	60	2	122.5	1	0.3	0.7	1	0	0	0.34	-0.36	0	0	0	0	0	1	1	0	0	0	1	0	0	0	0	2	5	35	64	3.3	11.1	1	5	30	26	8.4	96	182	135.6	4.5	1	13.1	31	0.4	34.1	11.1	362	19
390	73	1	86.7	1	2.85	3.95	1	4	0	2.61	-1.34	0	1	0	0	0	1	1	0	0	1	1	0	1	1	1	11	8	43	67	3	9	1	9	30	59	10.1	96	100	135	3.6	1.2	15.6	38	1.4	23	6.9	271	11.8
391	73	2	95.1	1	0.87	1.23	1	1	0	1.16	-0.07	0	1	0	0	0	0	0	1	0	0	1	0	1	0	1	7	6	34	89	3.8	6.3	0	13	17	24	8.9	100	103	136.5	3.7	3.4	33.5	58.3	0.5	28.1	9.7	240	64.5
392	61	2	97.2	1	1.82	3.06	1	3	0	2.11	-0.95	0	0	0	0	0	1	1	1	0	1	0	0	0	0	0	3	6	27	76	3.3	10	1	10	28	77	8.4	93	74	131.5	4.6	7.2	60.2	38	1.1	39.8	12.6	325	11.6
393	57	2	85	1	1.6	3.38	2	3	0	2.47	-0.91	0	1	0	0	0	1	1	0	0	1	0	1	1	0	0	5	3	17	73	3.6	3.8	0	21	15	34	9.3	97	150	133	4.7	2.9	29.7	38	3.3	29.5	9.5	136	21.2
394	63	2	156.8	2	2.12	3.09	1	3	0	3.11	0.02	1	1	0	0	0	1	1	1	0	0	1	1	0	0	0	3	22	30	83	1.5	13.2	1	13	22	50	9.3	98	321	135	4.2	1.3	16.1	36	1.9	39	12.9	199	23.1
395	48	2	63.6	1	0.7	1.1	1			1	-0.1	0	1	0	0	0	1	1	1	0	0	0	0	0	0	0	0	2	30	43	3.5	8	1	12	23	39	10.1	103	116	140	4.8	1.2	13.8	29	0.4	32.1	10.6	280	19.8
396	62	1	33.7	1	4.24	8.11	1	6	-2	5.88	-2.23	0	0	0	0	0	0	0	1	0	0	0	1	0	0	0	3	5	13	50	3.2	11.9	1	20	18	92	9	83	238	125.2	5.1	1.7	18.5	38	0.4	38.4	13.8	374	7.6
397	38	1	71	1	1.07	1.47	1			1.07	-0.4	0	0	0	0	0	0	0	0	0	0	0	0	0	0	0	0	4	38	87	3.1	11.8	1	9	21	47	8.8	99	107	137.4	4.7	1.2	14.8	30	0.6	25.7	8.1	367	18.2
398	38	2	66.2	1	0.36	1.07	1	1	0	0.58	-0.49	0	1	0	0	0	0	1	1	0	0	1	1	0	0	0	1	3	37	85	3	9.6	1	20	12	29	8.8	106	293	140.5	4.1	1.7	18.5	38	0.4	32.3	10.5	287	14.6
399	65	2	79.9	1	1.01	1.7	1			1.77	0.07	1	0	0	0	0	0	0	1	0	0	0	0	0	0	0	4	2	6	67	2.7	5.6	0	8	22	13	7.7	109	120	139	4.4	1.7	18.5	38	1	27.8	9.4	152	13.4
400	86	2	68.8	1	1.27	1.59	1	2	0	1.66	0.07	1	1	0	0	0	0	1	1	0	0	0	0	0	0	0	4	9	37	120	3.4	4	0	9	26	26	8.8	108	99	143.4	3.8	1.3	15.7	33.3	1.2	33.8	10.7	136	4.3
401	65	2	249.9	2	4.27	6.51	3	4	-2	3.05	-3.46	1	0	1	0	0	0	0	1	0	0	1	1	0	0	0	4	22	31	102	1.4	12.4	1	13	18	45	8.3	104	320	134.2	4.4	1.7	18.5	38	2.9	23.9	8.1	173	19.2
402	52	2	145	3	0.52	1.24	1	1	0	0.61	-0.63	0	0	1	0	1	0	0	0	0	0	0	1	0	0	0	2	4	43	72	3.7	10.5	1	14	23	18	9.9	103	292	138.6	4.1	1	13.1	32	0.4	40.7	14	384	13.6
403	64	1	56.6	3	4.47	6.14	1	4	-2	5.99	-0.15	0	0	0	0	0	1	0	1	0	0	1	1	1	0	1	6	25	38	112	3.9	3.9	0	8	28	40	8.8	97	89	132.5	4.2	1.4	17.1	36	1.3	31.5	10.4	152	8.6
404	65	2	83	1	1.25	2.64	2	2	-1	1.86	-0.78	1	0	0	0	1	0	0	0	0	0	1	1	0	0	0	5	7	27	63	2	4.3	0	9	17	45	7.6	109	239	136	4.3	1.5	17.8	38	3.2	23.7	7.5	86	10
405	61	2	50.8	1	1.24	2.9	1	1	-2	1.24	-1.66	1	0	1	0	0	0	0	1	1	1	1	1	0	0	0	5	22	40	137	2.5	8	1	25	15	31	8.8	93	662	138.2	3.6	1.4	17.7	63	0.4	33.8	10.4	204	14.9
406	54	1	78.9	2	5.94	6.42	1	6	0	5.49	-0.93	0	0	1	0	1	1	1	1	0	0	1	0	0	0	0	1	25	26	78	3.3	3.6	0	10	22	60	8.1	110	105	143	5.6	1.7	18.5	38	1	36.6	12.3	118	18.2
407	75	1	95	1	3.9	4.5	1	4	-1	4.1	-0.4	1	1	1	0	1	1	0	0	0	1	1	0	0	0	0	4	9	41	110	2	5.4	0	17	19	77	7.5	95	202	130.3	3.6	1.3	16.3	33	4.9	32.2	11.5	107	4.4
408	79	1	93.35	1	3.09	4.81	1	4	-1	3.09	-1.72	1	0	1	1	1	1	1	1	0	0	0	1	0	0	0	4	9	37	67	1.9	12.9	1	7	30	81	8.3	100	79	138	3.8	1.2	14.7	38	2	28.8	9.4	246	24.4
409	52	1	85.7	2	1.72	2.89	1	2	-1	1.72	-1.17	0	0	1	0	1	0	0	0	1	1	0	1	1	0	1	7	22	51	130	3.6	5.3	0	7	32	43	7.1	101	87	131.3	4	3.8	38.3	43.5	1.2	24.1	8.4	188	12.8
410	57	1	105.4	3	1.34	8.8	1	6	-3	3.61	-5.19	1	1	0	0	0	0	1	1	0	0	1	1	0	0	0	2	7	19	60	3.5	6	0	18	11	42	9.2	95	283	128.2	3.1	1.5	18.3	24	1.3	33.9	11.4	208	5.1
411	74	1	47.73	1	1.43	2.05	1	2	0	1.79	-0.26	0	1	1	0	1	1	0	1	0	0	0	1	0	0	0	4	8	28	67	3.6	5.8	0	9	22	29	7.8	107	203	138	4.9	1.7	18.5	38	0.6	54.1	18.2	208	19.8
412	42	1	62.73	1	1.66	4.26	1	4	0	2.74	-1.52	0	0	0	0	1	0	1	1	0	0	0	0	0	0	0	0	22	38	95	3.4	3.9	0	14	23	38	8.3	91	132	131.2	3.9	1.3	16.4	37	0.4	36.1	12.6	134	10.7
413	63	2	78.88	1	3.76	5.06	1	4	-1	5.6	0.54	1	0	1	0	1	0	1	1	0	0	0	0	0	0	0	2	22	39	90	2.4	13.1	1	17	18	55	8.8	97	147	134.7	3.4	2	22.5	78	0.7	25.7	8	308	19.2
414	62	2	125.6	2	2.01	2.38	1			2.31	-0.07	1	1	0	0	1	1	1	1	0	1	0	0	1	0	0	5	2	17	67	3.3	11.9	1	7	28	33	9.7	99	90	133.5	4.1	1.4	16.7	38	0.7	35.4	10.6	392	6.6
415	74	2	122.02	1	0.38	0.59	1	1	0	0.61	0.02	1	1	1	0	0	0	1	1	0	0	1	0	0	0	0	3	2	21	34	3.1	5.5	0	8	24	9	9.2	115	109	146	3.8	1.7	18.5	38	0.6	34.2	11.2	171	12.6
416	23	2	93.89	1	2	2.65	1	2	-1	2.14	-0.51	1	1	1	0	1	1	1	1	0	0	0	0	1	0	0	3	3	27	68	2.7	5	0	11	26	48	7.6	99	111	136	4.3	1.2	14.8	38	0.6	30.5	9.9	136	13.2
417	82	1	151.5	1	2.52	4.05	3			2.81	-1.24	0	0	1	0	1	1	1	0	0	0	1	0	1	0	0	6	8	30	57	3.5	8	1	8	30	30	8.7	98	61	137.3	4.5	1.2	15.5	45	0.9	32.8	9.8	275	13.2
418	45	1	108.2	1	4.13	6.37	3			5.3	-1.07	0	0	1	0	1	0	0	1	0	0	0	0	0	0	0	0	22	42	114	3.5	9.3	1	12	22	66	8.6	102	93	136	4.3	1.2	14.5	35	0.8	31.1	10.3	325	20
419	62	1	84.9	1	0.8	2.5	2	1	-1	1.1	-1.4	0	0	0	0	1	0	0	0	0	0	1	1	0	0	0	3	8	34	59	3.3	9.2	1	9	21	35	8.9	106	147	139.7	4	1	13.7	26.4	0.4	41	13.1	304	16.3
420	88	1	95.45	1	1.06	1.72	1	1	0	1.27	-0.45	0	0	1	0	1	1	1	1	0	1	1	1	0	0	0	6	5	38	67	3.4	3.3	0	2	36	31	8.4	98	212	137.7	5	1	13.4	38	0.6	24.6	7.5	113	9.1
421	79	1	81.5	1	0.7	1.1	1	1	0	1.03	-0.07	0	1	1	0	1	0	0	1	0	0	0	0	0	0	0	3	7	39	73	3.7	7	0	4	26	13	8.6	109	143	138.7	3.8	1.1	14.3	38	1.1	25.8	8.5	260	10.5
422	89	2	69.54	3	0.93	1.5	1			0.93	-0.57	0	1	1	0	1	1	1	1	0	0	0	0	0	0	0	4	3	21	42	3.9	4.2	0	6	28	21	9.4	102	126	137.8	4	1.7	18.5	38	1.2	37	12.3	162	7.5
423	44	1	67.4	1	0.7	1.01	1	1	0	0.79	-0.22	0	1	0	0	1	0	0	1	0	0	0	1	0	0	0	1	22	33	80	3	5.8	0	12	25	7	8.5	98	312	133.5	4.4	1.7	18.5	38	2.8	46.1	16.2	170	9.1
424	74	2	44.14	1	0.55	1.18	1	1	0	0.91	-0.27	0	0	0	0	1	0	1	1	0	0	1	0	0	0	0	5	7	32	82	3.5	6.4	0	12	25	18	8.8	99	143	139.7	4	1.5	18.1	38	0.4	36.9	11.4	226	13.2
425	67	2	72	1	5.88	9.43	1	9	0	7.62	-1.81	0	0	0	0	1	0	1	0	0	0	0	1	1	0	0	6	6	19	34	3.1	14	1	18	22	89	8.2	91	83	129.4	4.7	1.2	14.6	38	0.2	28.7	9.5	433	15.1
426	31	2	103.42	1	1.3	2.12	1	2	0	1.93	-0.19	0	0	0	0	0	1	1	1	0	0	0	1	0	0	0	1	23	37	121	3.9	2.6	0	9	30	29	6.1	103	208	142.5	3.8	1.7	18.5	38	0.5	27.9	11	103	6.9
427	62	1	48.1	1	1.09	1.81	1			1.73	-0.08	0	0	0	0	1	0	0	0	0	0	0	1	0	0	0	3	9	41	61	2	2.9	0	11	20	43	7.9	108	170	139	4	1.7	18.5	38	1.1	35.3	11.7	57	9.5
428	74	1	105.8	1	3.17	3.71	1	4	0	3.74	0.03	1	0	1	0	1	0	0	1	0	1	0	1	0	0	0	5	22	36	74	2.2	5.5	0	14	15	55	8.5	121	93	150.5	4.6	3	29.8	100.3	1.3	32.5	11	120	5.8
429	71	1	66.73	1	1.03	1.59	1	1	-1	0.95	-0.64	0	0	1	0	1	0	0	1	0	0	0	1	0	0	0	4	6	17	67	3.6	4.9	0	10	22	44	8.8	101	108	138.1	5	3.1	31.9	34.8	1.8	38.2	12	177	15.7
430	60	1	124.5	1	0.95	1.96	2	2	0	1.94	-0.02	1	0	0	0	1	1	1	1	0	0	0	1	0	0	0	3	9	35	76	2.5	9.2	1	11	20	25	9	108	94	140	3.8	1.1	14.2	38	0.8	40.4	13.7	226	17.3
431	32	1	90.94	1	3	5.17	3	4	-1	7.36	2.19	1	1	1	0	1	1	1	0	0	0	1	1	1	0	0	3	2	5	67	3.3	4	0	15	25	43	8.6	99	100	139	3.9	1.7	18.5	38	1.2	25.3	8.7	131	7
432	59	1	64.55	1	1.14	2.2	1	2	0	1.9	-0.3	0	0	1	0	1	1	1	1	1	0	0	0	1	0	0	6	23	46	125	3.6	1.9	0	13	19	20	8.4	99	147	135.3	3	1.4	17.4	29	1	34.6	12.6	68	6
433	40	2	49.9	1	0.93	1.47	1	2	0	2.17	0.7	1	0	0	0	1	0	0	1	0	0	0	1	0	0	0	1	22	39	99	3	9.5	1	21	13	21	8.2	108	247	147	3.9	2.6	27.6	70	1.8	29.4	9.1	281	15
434	85	1	91.44	1	1.03	1.55	1	1	0	1.08	-0.47	0	1	1	0	0	1	1	0	0	1	0	0	0	0	0	5	3	29	37	3.5	11	1	11	22	18	8.9	102	101	133	3.8	1.2	15.4	26	1.6	44.8	15.4	384	20.3
435	74	2	145.8	1	0.88	1.78	1	1	0	0.83	-0.95	1	0	1	0	1	1	1	0	0	0	1	0	1	0	0	5	6	23	52	3.1	7.9	1	10	27	92	8.2	102	122	140	3.6	1.4	17.4	37	4.4	31.8	9.6	240	9.3
436	20	2	182.8	3	0.21	0.42	2	0	0	0.39	-0.03	1	1	0	0	0	1	0	0	0	0	0	0	0	0	0	0	23	46	99	2.9	1.9	0	10	23	9	8.2	108	82	144	3.3	1	13	28	0.7	23.9	8.1	55	6
437	68	2	51.1	1	0.54	1.46	1	1	-1	0.54	-0.92	0	0	1	0	1	0	0	1	0	0	1	0	0	0	0	4	2	14	67	3.5	9.3	1	10	27	27	9.2	94	163	133.7	3.8	1.2	15	35	0.7	27.3	8.5	327	104.8
438	75	1	79.4	3	1.47	2.62	1	2	-1	1.6	-1.02	0	1	1	0	1	0	0	1	0	0	0	1	0	0	0	4	7	35	116	3.9	6.1	0	10	27	36	7.6	103	108	139.5	4.5	1.3	16	26.5	1.7	34.4	10.6	238	119.1
439	61	2	97.02	1	1.32	2.97	2	3	0	2.71	-0.26	0	0	0	0	1	0	0	1	0	0	0	0	0	0	0	6	22	34	73	3.5	6.6	0	6	28	39	8.9	98	112	132.5	5.6	6.5	55.8	44	2	43.4	14	230	14.2
440	42	1	56.4	1	0.97	1.37	1	1	0	1.36	-0.01	1	0	0	1	1	1	1	1	0	0	0	0	0	0	0	0	8	35	83	2.3	10.4	1	7	22	18	6.5	106	198	135.7	4.5	1.2	14.2	34.5	0.6	42.9	14.5	242	8.6
441	87	1	49.44	1	2.65	3.61	1	3	-1	2.62	-0.99	1	1	0	0	1	1	0	1	1	1	1	0	0	0	1	7	22	57	125	2.5	8.8	1	15	18	74	8.5	100	114	134.7	4.2	1.1	14.2	38	0.6	28.4	8.8	223	7
442	54	2	127.01	1	1.7	2.06	1	2	0	1.63	-0.43	0	0	1	0	1	0	0	0	0	0	0	1	0	0	0	2	3	15	36	3.3	9.7	1	18	19	27	8.3	102	477	137.8	3.1	1.7	18.5	38	0.4	32.4	10.8	316	13.6
443	59	2	131.91	1	0.45	0.74	1	0	0	0.41	-0.33	0	0	1	1	1	1	1	1	0	1	0	0	0	0	1	4	7	42	83	3.7	6.2	0	4	40	27	8.4	92	450	137	3.8	1	13.3	38	0.9	35	11.4	230	25.7
444	50	2	113.67	3	1.89	5.09	1	2	-3	2	-3.09	1	0	1	0	1	0	1	0	0	0	0	1	0	0	0	2	22	17	68	1.6	1.9	0	16	18	68	7.4	94	302	128	3.7	1.2	15.5	30	2.2	31.9	11	30	20.3
445	80	1	79.4	1	1.1	1.66	1	1	0	1.49	-0.17	0	0	1	0	1	0	0	1	0	0	1	1	1	0	1	9	6	28	27	3.3	3.7	0	4	30	25	8.7	103	184	138.7	5	1	12.8	28	0.3	43.8	13.6	122	5.8
446	34	1	65.91	1	0.47	0.83	1	1	0	0.49	-0.34	0	1	1	0	1	1	1	1	0	0	0	0	0	0	0	0	3	13	60	3.3	1.1	0	6	26	11	8.9	100	134	134.6	3.7	1.6	18.9	30	1.2	22.8	8.2	36	0.2
447	75	1	142.7	1	0.61	0.94	1	1	0	0.86	-0.08	0	1	1	1	0	0	0	1	0	0	0	0	0	0	0	3	2	24	54	3.2	12.6	1	8	25	19	8.7	99	147	135.4	3.6	1.2	15.8	35	0.4	28	9.6	404	21
448	85	1	90.7	1	0.98	2.15	2	1	-1	0.73	-1.42	1	0	0	1	1	1	1	0	0	0	0	0	0	0	0	4	2	31	87	1.6	25.5	1	14	13	109	7.2	117	153	143.5	5.3	2.1	23.2	93.3	0.8	20.7	6.4	408	18.6
449	83	1	90.7	1	2.76	3.12	1	3	0	2.42	-0.7	0	0	1	0	1	1	1	0	0	0	0	0	0	0	0	5	22	37	81	3.5	10.5	1	17	15	66	8.6	112	249	147.7	4.4	1.5	18.3	38	0.6	35.2	11.9	362	9.8
450	89	1	50.8	1	1.5	2.05	1	2	0	1.57	-0.48	0	0	1	0	0	1	1	0	0	0	1	0	0	0	0	6	8	35	63	3.8	4.1	0	7	24	24	7.9	105	148	138.2	3.8	1.1	14.3	32	0.5	36	12	157	12.8
451	71	1	67.27	1	1.57	2	1	2	0	2	0	1	0	0	1	1	1	1	0	0	0	0	1	0	0	0	4	7	17	64	2	17.8	1	15	21	127	7.8	92	264	130	3.8	1.7	18.5	38	0.4	26.5	8.2	348	12
452	71	1	103.42	1	1.94	2.85	1	2	0	1.99	-0.86	0	0	1	0	1	0	0	0	0	1	0	0	1	0	0	6	9	35	77	3.2	4.2	0	13	14	43	9	110	327	138	5	1.4	16	38	0.5	30.3	9.7	133	7.8
453	39	1	62.8	1	1.06	1.68	1	1	0	1.27	-0.41	0	1	1	0	0	0	1	0	0	0	0	0	0	0	0	0	9	39	87	3.5	7.8	1	6	25	73	8.6	105	226	142.4	5.8	1	13.1	38	0.2	34	10	272	16.6
454	66	2	74.84	1	0.94	1.38	1	1	0	1.91	0.53	1	0	1	1	1	0	0	0	0	1	0	1	0	0	0	6	2	13	47	2.2	10.7	1	3	31	53	7.6	104	42	138	4.3	3.2	32.1	33	0.4	27.7	8.9	236	19
455	82	2	103.6	1	0.72	1.17	1	1	0	0.84	-0.33	0	1	1	0	1	1	1	0	0	0	0	0	0	0	0	4	4	37	75	3.7	4.6	0	6	26	30	8.1	102	136	143.4	4.2	1.7	18.5	38	0.6	38.9	13.2	172	12.2
456	42	1	112.6	3	1.94	12.3	1	3	-9	2.11	-10.19	1	0	1	1	1	1	1	0	0	0	1	1	1	0	0	3	26	39	145	1.7	13.5	1	23	9	104	6.1	96	446	141.8	4	1.8	20.8	37	0.7	23.4	8.2	224	12.9
457	56	2	62.6	1	0.65	1.83	1	1	-1	0.67	-1.16	0	0	1	1	1	1	1	0	0	0	0	0	0	0	0	1	7	51	137	3.1	7.6	1	7	25	52	9.7	95	115	128.6	5.2	1.8	20	40	3	36.4	12.8	232	24.8
458	31	2	66.7	1	0.85	2.12	2			2.84	0.72	1	1	1	0	1	1	0	0	0	0	0	0	0	0	0	0	4	30	53	1.2	51.1	1	9	22	18	7.7	116	124	147	3.8	1.2	15.3	26	0.4	28.2	9.2	613	12.4
459	51	2	73.1	1	1.44	1.99	1	1	-1	1.6	-0.39	0	1	0	0	1	0	0	0	0	0	0	0	0	0	0	9	22	16	83	2	2.9	0	19	18	67	6.6	94	79	135.5	4.7	2.4	25.7	47	6.8	23.4	8.1	57	11.7
460	68	2	95.6	1	0.56	0.99	1			0.6	-0.39	0	1	0	0	1	0	1	0	0	0	1	0	0	1	0	6	4	31	49	3.2	6.8	0	9	21	9	8.4	101	337	137.5	3.9	0.9	11.8	38	0.6	35.8	12.2	216	11.9
461	81	1	109	3	0.7	1.1	1	1	0	0.8	-0.3	0	1	1	0	1	1	1	0	0	0	0	0	0	0	0	4	2	11	67	3.3	1	0	6	20	45	8.4	114	113	140	4.5	1.7	18.5	38	1.7	28.1	9	34	3.5
462	78	1	91	1	0.87	1.51	1	1	0	1.27	-0.24	0	0	0	0	0	0	1	0	0	0	1	1	0	0	1	7	8	43	117	3.4	4.5	0	11	25	42	8.9	104	100	143.8	5.2	1.6	19.7	42	2.4	26.6	8.9	152	14.1
463	68	1	59	1	0.76	1.35	1	1	0	1.36	0.01	1	1	1	0	1	0	1	0	0	0	0	0	0	0	0	4	6	39	81	2.5	8.6	1	9	25	18	9.3	100	139	136.2	4.1	1.2	15.2	38	0.6	27.6	9.2	216	6.5
464	89	2	84.7	1	1.55	2.34	1	2	0	1.76	-0.58	0	1	1	0	0	0	0	0	0	1	0	0	0	0	0	6	7	22	42	3.1	4.7	0	12	20	46	8.4	108	116	140	4.5	1.7	18.5	38	1.2	37.4	12.6	147	23
465	29	1	75.4	3	3.4	4.64	1	4	0	3.4	-1.24	0	1	0	0	0	1	1	0	0	0	0	0	0	0	0	0	8	12	57	3	4.7	0	21	17	117	5.7	87	133	125.2	3.5	1.2	14.8	38	1	36	13.2	141	15.4
466	64	1	69.8	1	4.98	6.78	1	8	1	5.58	-1.2	1	0	1	1	1	0	1	0	0	0	0	1	1	0	0	5	5	12	46	2	10	1	11	34	40	9.2	91	172	136	4.1	1.7	18.5	38	0.5	32.8	10.9	199	5.7
467	34	1	70	1	1.49	1.9	1	2	0	1.53	-0.37	0	0	0	0	1	1	0	0	0	0	1	1	0	0	0	1	4	22	67	3.8	7	0	13	22	36	9	91	490	134.7	3.7	1.7	18.5	38	0.6	26.3	8.8	263	15.6
468	30	2	56	1	0.52	0.78	1			0.54	-0.24	0	1	1	1	1	1	1	0	0	0	0	0	0	0	0	0	3	35	84	3.8	5.3	0	7	21	13	7.3	116	152	144	4	1.3	16	38	0.7	24.7	7.9	200	37.7
469	69	2	67.2	1	1.47	2.52	1	2	-1	1.62	-0.9	0	1	1	1	1	0	0	0	0	0	0	0	0	0	0	6	8	17	42	3.7	0.6	0	6	27	22	8.4	105	97	144.8	3	1.3	16.3	35	2	26.9	9.2	22	15
470	27	1	64.2	1	0.62	1.54	1	1	-1	0.85	-0.69	0	0	1	0	1	0	0	0	0	0	0	0	0	0	0	0	3	21	67	3.6	4.7	0	12	22	6	8.2	102	119	132.2	4	1.3	16.1	38	3.6	35.7	12	171	7.5
471	53	1	64.2	1	0.2	0.3	1	0	0	0.27	-0.03	1	1	0	0	1	0	1	0	0	0	0	1	0	0	0	2	4	37	107	1.7	10.7	1	6	28	43	7.5	113	146	147.5	4.7	1	13.5	38	0.4	40	13	182	29.7
472	39	1	99.2	1	0.71	1.39	1	1	0	0.84	-0.55	0	1	1	1	1	0	1	0	0	0	1	0	0	0	0	0	2	5	67	3.7	6.3	0	9	19	34	8.6	131	111	159.8	3.8	1.7	18.5	38	0.8	45.6	14.5	232	15.3
473	70	1	119.4	1	2.28	2.96	1			2.61	-0.35	0	0	1	0	1	0	0	0	0	0	1	0	0	0	1	4	3	33	82	3.5	11.4	1	9	23	57	8.3	113	122	145	4.2	1.7	18.5	38	6.7	44.4	14.8	398	18.8
474	76	2	55.4	1	0.82	1.56	1	1	0	0.94	-0.62	0	0	1	1	1	0	0	0	0	1	0	0	0	1	0	15	3	14	67	3.9	2.4	0	9	37	68	10.2	85	124	136.1	3.6	1.1	14.3	38	0.5	29.6	9.9	93	2.7
475	79	1	72.7	1	1.62	1.98	1	2	0	1.89	-0.09	0	0	1	0	1	0	0	0	0	0	0	1	0	0	1	5	8	48	78	3.3	3.2	0	10	20	58	7.8	103	51	137.6	4.1	5.9	49.9	93	1.1	23.1	7.8	106	9.6
476	76	1	80.3	1	1.06	4.58	3			4.15	-0.43	1	0	0	0	1	0	0	0	0	0	1	0	0	0	0	9	7	43	114	2.7	8.9	1	5	35	27	8.6	98	139	138	4.1	1.2	15.3	38	1.8	46.6	14.9	241	2.3
477	67	1	103.1	1	1.51	3.16	1	2	-1	1.72	-1.44	0	0	1	0	1	0	0	0	0	0	0	0	0	0	0	2	22	41	97	3.8	14	1	19	16	111	8.3	98	86	138.8	3.6	1.8	21	35	1.3	25.8	8.4	538	51.5
478	32	1	56.1	3	0.41	3.06	3	3	0	3.5	0.44	1	1	1	1	1	0	0	0	0	1	0	0	0	1	0	5	6	11	54	1.9	6.5	0	13	24	2	7.5	101	112	138.3	3.4	2.1	22.8	68	17.1	21.3	6.8	120	18.7
479	73	2	65.7	2	0.61	1.2	1	1	0	0.85	-0.35	0	0	0	1	1	0	1	0	0	0	1	1	0	0	0	4	6	31	74	3.9	3.5	0	12	19	18	8.3	115	118	147.7	3.7	1.6	19.4	38	0.3	26.8	8	133	11.9
480	62	2	65	1	0.52	0.98	1	1	0	1.27	0.29	1	0	1	0	1	0	0	0	0	0	1	0	0	0	0	2	4	26	37	2.1	10.5	1	7	34	16	9	91	112	133.5	4.4	1.1	13.8	26	0.4	45.4	15	216	14.8
481	70	2	49.1	1	1.23	1.58	1	2	0	1.64	0.06	1	1	0	1	1	0	0	0	0	0	0	0	0	0	0	3	22	40	122	1.8	6.1	0	11	22	32	7.5	105	134	138	4.4	1.2	14.4	45	0.7	27.9	8.8	110	5.8
482	69	2	73	1	2.16	2.95	1			1.59	-1.36	0	1	1	0	1	1	1	0	0	0	0	1	0	0	0	3	5	13	40	3.8	3.9	0	9	24	37	8.1	95	89	132	3.6	1.2	14.9	36	0.9	30.4	10.2	149	18.4
483	73	2	77.9	3	2.57	4.51	3	3	-1	5.15	0.64	1	0	0	0	1	0	0	0	0	0	0	1	1	0	0	6	5	35	58	2.7	14.4	1	14	22	57	8.5	83	998	125.3	5.3	1.7	18.5	38	0.3	31.4	10.2	388	19.8
484	74	2	69.9	1	0.42	0.88	1	1	0	0.63	-0.25	0	0	1	0	1	1	1	0	0	0	1	0	0	0	1	12	3	21	53	3.8	1.7	0	7	27	13	8.1	93	97	132.1	4	1	13	38	0.4	23.8	8.1	66	1.5
485	76	2	100.2	2	2.03	3.95	1			3.47	-0.48	1	1	1	0	1	0	1	0	0	1	1	0	0	0	0	4	9	46	111	2.6	7.5	1	7	31	61	11.4	88	81	132	4	1.7	18.5	38	0.6	27.8	8.8	190	9.5
486	70	1	51.9	1	6.49	7.6	1			8.43	0.83	1	1	1	0	1	1	1	0	0	0	1	1	1	0	0	9	4	39	70	2	15.8	1	6	26	34	8.4	105	136	137	4.9	1.7	18.5	38	1.4	35.4	10.7	316	19
487	67	1	127.7	1	2.74	7.33	1	3	-5	2.83	-4.5	1	1	1	1	1	0	0	0	0	0	0	0	0	0	0	8	9	22	61	2.6	14.6	1	17	16	83	7.6	85	77	123.1	4.9	1.1	13.9	48	0.6	28.5	9.6	379	15.4
488	75	1	97.6	1	1	2	2	2	0	1.61	-0.39	0	0	1	1	1	0	0	0	1	0	0	0	0	0	1	5	22	36	90	3.2	4.7	0	8	24	16	8	112	75	142	4.2	1.2	14.8	30	0.6	35.2	11.8	149	16.5
489	78	1	78.1	3	0.7	1.26	1	1	0	1.06	-0.2	1	0	1	0	0	0	0	0	0	0	1	1	0	0	0	6	3	24	88	2.4	6.8	0	10	17	17	6.7	116	187	153	4	2.4	24.9	38	9.2	29.3	10	159	12.2
490	38	1	76.1	2	0.91	3.03	1	2	-1	1.84	-1.19	1	1	0	0	1	0	0	0	0	0	0	0	0	0	0	8	7	41	101	3	1.5	0	12	20	63	7.8	110	111	143	4	2.8	29.2	38	13.5	20.8	7.2	44	22.6
491	59	1	109.9	1	1.61	1.94	1	2	0	1.75	-0.19	0	0	0	0	1	0	0	0	0	0	0	1	0	0	0	2	2	22	67	3.6	9	1	9	22	30	8.6	103	138	135	4.3	6	52.2	38	0.6	34.8	11.6	321	18.6
492	68	1	65	1	0.84	1.88	1	1	-1	1.32	-0.56	0	0	0	0	1	0	0	0	0	1	0	1	0	0	0	4	22	36	67	3	8.9	1	6	34	32	8.9	100	112	140	4.6	3.2	32.4	47	0.8	45.4	13.8	266	8.6
493	65	1	70.8	1	0.31	0.57	1	0	0	0.31	-0.26	1	1	1	0	1	0	0	0	0	0	0	0	0	0	0	10	5	47	106	1.4	20.5	1	8	27	11	8.2	110	108	149.8	3.5	1.4	16.5	38	0.4	28	8.6	288	12
494	75	2	62	1	0.68	1.2	1			0.68	-0.52	0	1	1	1	1	0	0	0	0	0	1	0	0	0	0	6	7	33	61	3	6.2	0	5	30	18	9.3	99	69	136.7	3.9	1.2	15.7	51	0.8	34	10.8	184	17.2
495	77	2	97.9	1	1.59	2.55	1	3	0	2.16	-0.39	1	1	1	1	0	0	0	0	0	1	0	1	1	0	0	7	24	43	134	1.8	2.2	0	19	15	103	7.9	102	335	140.5	5.3	4.3	40.1	43.5	5.6	28.6	9.1	38	21.2
496	66	2	72.6	1	0.84	1.72	1	1	-1	0.99	-0.73	0	0	1	0	1	0	0	0	1	1	0	0	0	0	1	5	4	18	42	3.7	7	0	9	23	22	9.3	93	113	129	4.1	1.2	15.2	38	0.9	35.8	11.8	260	23.2
497	85	1	111.4	1	0.53	1.01	1			0.78	-0.23	0	0	1	0	1	0	0	0	0	0	0	0	0	0	0	4	4	42	75	3.6	4.7	0	7	27	21	6.4	115	158	146.5	4.3	1.6	18.6	38	1.4	38.7	12.5	168	14.6
498	59	2	79.8	1	0.51	0.96	1	1	0	0.62	-0.34	0	0	1	1	1	0	0	1	0	0	0	1	0	0	0	3	4	19	25	3.1	10.7	1	5	28	12	8.8	107	95	138.7	3.9	2	21.6	36.9	0.6	41.5	13.4	333	14.7
499	67	1	86	1	1.7	2.1	1	2	0	2.1	0	1	0	0	0	1	0	0	1	0	0	0	0	0	0	0	2	6	17	59	2	6.1	0	21	11	36	7.7	102	73	134	4.8	1.2	15.5	36.4	9.1	29.7	9	119	12.5
500	66	1	99	1	0.47	0.8	1	1	0	0.65	-0.15	1	0	1	0	1	0	0	1	0	0	1	0	1	0	0	4	8	46	127	1.9	7.8	1	15	19	103	9.3	99	88	139.8	4.8	1.7	20.2	67.8	1.2	22.9	7	149	15.1
501	61	2	65.9	1	0.16	0.25	1	0	0	0.22	-0.03	0	0	0	0	1	0	0	1	1	0	0	1	0	0	0	4	8	22	64	3.5	4.3	0	3	26	39	8.9	114	152	145	4.9	1.4	16.3	38	1.7	21.9	6.8	148	11.2
502	67	1	61.5	1	0.68	2.59	1	1	-1	0.9	-1.69	1	1	1	0	1	0	0	1	0	0	0	1	1	0	0	5	22	19	49	2.2	2	0	5	33	7	7.7	89	105	134.4	3.4	2.2	23.6	59	1.7	29.2	9.2	44	4.6
503	78	1	94	1	0.56	1.77	2			1.78	0.01	1	0	0	1	0	0	0	0	0	0	1	0	0	0	0	3	2	24	67	2.2	13.4	1	7	32	21	9.8	98	116	129.9	3.8	3	28.9	38	0.9	37.8	13	301	15.2
504	47	2	73.5	1	0.41	0.62	1	1	0	0.82	0.2	1	0	1	0	0	0	0	0	0	0	0	0	0	0	0	0	22	28	55	2.1	10.4	1	8	29	11	7.3	102	172	140.4	3.8	1.6	18.9	40	0.6	27.5	8.6	215	10
505	62	1	88.5	1	0.61	1.52	1	1	-1	0.99	-0.53	0	1	1	0	0	0	0	0	0	0	0	0	0	0	0	2	4	30	98	2	20.7	1	8	26	30	8.9	107	110	142	4	1.7	19.4	38	1.1	31.8	9	406	6.2
506	69	2	123.3	1	1.78	4.44	3	4	0	3.68	-0.76	0	0	0	1	1	0	0	1	0	0	1	1	0	1	0	4	6	17	48	3.3	2.6	0	6	24	44	8	110	130	139.6	4.6	1.8	20.5	33	1.6	28.8	9.2	83	6.1
507	76	2	82.3	2	1	1.53	1	1	0	1.37	-0.16	0	1	1	0	0	0	0	1	0	1	0	0	0	0	0	5	8	40	78	3.5	4.5	0	6	26	22	9.2	103	77	137	3.4	1.6	18.6	35	1	38.6	12.6	158	9.6
508	65	1	58.1	1	1.4	1.7	1	1	0	1.1	-0.6	0	0	1	0	1	0	0	1	0	0	1	1	0	0	0	4	2	23	57	3.7	8.2	1	9	20	45	8.1	105	248	137.2	4.7	1.3	15.5	36.8	0.2	28.4	8.7	304	19
509	84	1	68	1	2.23	3.09	1	3	0	2.96	-0.13	0	0	1	1	1	0	0	1	0	0	1	0	0	0	1	5	22	34	69	3.1	2.7	0	11	18	34	8.8	114	168	144.8	4	1.5	18.2	38	0.6	27.1	8.7	84	8
510	75	1	126.3	1	0.35	1.26	2			1.18	-0.08	0	0	1	0	1	0	0	1	0	0	0	0	0	0	0	3	4	35	49	3.1	4.8	0	12	25	21	8.9	102	126	142.9	3.8	2.1	22.7	38	0.8	32.3	10.1	147	5.5
511	78	2	136	1	0.65	1.72	1	1	-1	0.71	-1.01	1	1	1	1	1	0	0	0	0	0	0	1	0	0	0	12	6	38	82	2.3	3.4	0	5	29	11	8.3	111	84	143.8	4.2	1.3	15.9	38	0.5	34	10.7	77	14.5
512	67	2	88	1	1.29	2.91	1	2	-1	1.39	-1.52	0	0	1	1	1	0	0	0	1	1	0	1	0	0	0	5	22	33	76	3.7	7.9	1	25	11	36	9	91	461	134.8	4.7	1.9	22	33	0.7	33.4	10.8	289	16.2
513	69	2	77.1	1	1.08	3.18	1	1	-2	0.89	-2.29	1	0	1	1	1	0	0	1	0	0	1	0	1	0	0	4	22	21	68	2.3	1.3	0	10	24	19	7.9	104	78	138	3.4	1.7	20.2	38	3.1	28.5	9.4	31	14.2
514	39	1	68	1	0.35	0.8	1	0	0	0.35	-0.45	0	0	1	1	1	0	0	1	0	0	0	0	0	0	0	8	22	39	134	3.1	4.2	0	11	26	27	9	96	194	137.2	3.5	1.3	15.9	26	1	36.9	12.9	131	1.1
515	39	2	73.4	3	0.75	1.26	1	1	0	0.9	-0.36	0	0	1	0	1	0	0	0	0	0	0	0	0	0	0	0	3	15	37	3.4	5.8	0	10	22	8	7.9	106	117	142.8	3.5	1.4	16.9	28.6	0.4	20.4	6.9	196	15.9
516	63	2	69.6	1	1	2	1	1	-1	1.06	-0.94	1	1	1	1	1	0	0	1	0	0	0	0	0	1	0	5	25	43	106	2.6	4	0	12	13	84	7.2	105	200	132	5.5	3	30.3	38	14.1	23.2	8.7	103	15
517	82	1	112.2	1	1.42	3.39	1			3.1	-0.29	0	1	1	0	1	0	0	1	0	0	0	0	0	0	0	4	22	35	100	3.7	8.4	1	13	19	41	8.7	99	83	133	4.6	1.7	18.5	38	1	35.2	11.9	310	37.8
518	79	1	53.29	1	0.96	2.1	2	2	0	2.15	0.05	1	1	1	0	0	0	0	1	0	0	0	1	0	0	0	6	5	40	60	2.8	8.7	1	11	21	46	9.3	110	282	144.5	3.9	1.3	16.1	29	0.4	35.9	11.4	238	13.4
519	55	2	41.1	1	1.06	1.62	1	1	-1	1.15	-0.47	0	0	1	0	1	0	0	0	0	0	0	0	0	0	0	1	22	46	153	3.7	5.9	0	12	27	33	10	96	101	143.4	3.3	1.4	17.7	34	1.3	38.5	13	220	6.9
520	77	1	69.6	1	1.1	3.8	1	1	-2	1.1	-2.7	1	0	0	0	1	0	0	0	0	0	0	0	0	0	1	6	26	41	114	2.9	3.9	0	14	26	45	6.8	104	123	142.3	4.5	2.4	25.8	38	5.7	24.4	8.5	114	37.2
521	79	1	86	1	0.98	1.7	1	2	0	1.51	-0.19	0	0	1	1	1	0	0	1	0	0	1	0	0	0	0	3	23	26	74	3.2	3.3	0	11	23	29	8.8	100	191	134.5	5	2.7	28.6	38	1.4	40.9	13.4	105	10.5
522	77	1	63.5	1	1.18	1.93	1	2	0	1.64	-0.29	0	0	1	0	1	0	0	0	0	0	1	1	0	0	0	4	9	36	84	3	6.8	0	11	24	15	9.4	104	183	143.4	3.7	1	12.5	38	3.2	43.1	14.4	207	11.6
523	46	1	68.04	1	1.9	6	3	6	0	5.6	-0.4	1	0	0	0	1	0	0	1	0	0	0	1	0	0	0	1	22	47	110	2.9	9.2	1	22	16	15	8.9	101	499	141.2	4.5	1.3	14.2	38	2.8	42.6	14.4	264	34.5
524	53	1	63.5	3	0.69	1.29	1	1	0	0.75	-0.54	1	0	1	0	1	0	0	0	0	0	0	1	0	1	0	6	22	28	108	2.2	2.7	0	5	30	15	9	101	96	144.6	3.6	2.8	28.8	60	11.4	27.2	9.3	60	1.7
525	79	2	149.68	1	0.7	1.1	1	1	0	0.7	-0.4	0	1	0	0	1	0	0	1	0	0	0	0	0	0	0	3	2	10	67	3.9	5.5	0	7	28	33	7.8	107	172	142	3	1.7	18.5	38	0.4	27.2	8.6	215	10.1
526	52	1	48.9	1	0.73	1.14	1	1	0	0.99	-0.15	0	0	1	1	1	1	1	0	0	0	0	0	0	0	1	2	7	31	82	3.8	4.6	0	5	29	51	8.1	102	90	137.5	3.5	1.2	15	35	0.8	25.8	7.6	174	10.2
527	74	1	118.7	2	1.36	2.21	1	2	0	1.7	-0.51	1	1	1	0	1	1	1	1	0	0	1	1	0	0	0	4	7	34	83	2.6	11.4	1	11	25	28	9.2	103	483	139	4.5	1.3	16.3	30	0.6	31.2	10.1	297	21.5
528	52	1	40.1	1	0.9	2.01	1	2	0	0.82	-1.19	1	0	1	0	1	1	1	1	0	0	0	0	0	1	0	5	4	12	61	2.2	1.7	0	9	24	45	8.7	121	71	150.6	3.8	5.3	50.5	38	27.8	23.5	7.6	37	8.2
529	70	2	63.5	2	6.52	9.96	3	7	-3	7.1	-2.86	0	0	1	0	1	0	0	1	0	0	0	1	1	0	0	8	7	23	62	3.3	8	1	9	28	35	8.6	98	183	133	5	1	13.7	38	0.6	31.8	10.8	266	8.8
530	50	2	103.4	1	1.95	2.91	1	3	0	2.64	-0.27	0	1	1	0	1	0	0	1	0	0	0	0	0	0	1	2	9	21	71	3.2	0.5	0	15	19	56	9.1	98	68	130.7	4.8	1.9	21.6	36	5	22.8	7.6	15	3.7
531	78	1	63.5	1	0.79	2.02	2	2	0	2.03	0.01	1	1	0	0	1	0	0	1	0	0	0	1	0	0	0	4	5	35	49	3.7	4	0	11	22	22	8.6	101	181	136	3.9	1.5	17.8	34	1.4	35.6	12.2	148	13.1
532	45	1	63.5	1	0.88	5.04	3	4	-1	3.89	-1.15	1	0	0	0	1	0	0	1	0	0	0	0	0	0	0	0	22	46	88	2.9	5.6	0	6	27	9	8.1	94	136	128.5	3.9	1.7	18.5	38	0.4	41.9	14	160	6.4
533	41	1	97	3	2.54	3.64	1			2.63	-1.01	0	1	0	1	0	1	1	0	0	0	0	0	0	0	0	0	24	43	119	3.7	1	0	17	14	42	6.8	104	81	135.5	5	1.9	21.7	39	1	33.6	10.8	36	6
534	55	2	52.2	1	1.64	2.9	1	3	0	2.05	-0.85	0	1	1	0	1	1	0	1	0	0	0	0	0	0	0	1	8	42	92	3.6	11.3	1	13	19	58	9.3	101	130	140	3.8	1.7	18.5	38	0.4	33.2	10.5	406	28.6
535	70	2	100.2	1	1.75	3	1	2	-1	1.93	-1.07	0	0	1	0	1	0	0	1	1	1	0	0	0	0	0	8	8	35	59	3.4	11	1	9	24	14	6	98	116	130.2	3	3.7	37.6	38	1.3	23.8	8.4	372	16.4
536	64	2	40.8	3	3.77	5.52	1	2	-3	2.38	-3.14	0	1	0	1	1	0	1	1	0	1	1	1	0	0	1	7	7	18	67	3	8.7	1	18	20	75	8.6	91	138	134	3.4	1.3	16	38	0.3	31.6	11	264	6.9
537	83	1	83.9	1	0.79	1.73	1	2	0	1.23	-0.5	0	1	1	0	1	1	1	1	0	0	0	0	0	0	1	8	2	21	45	2	8.8	1	9	24	49	7.7	90	95	124.7	4.3	1.1	14	38	1	30.8	10.9	175	22.7
538	19	1	53.6	1	0.88	1.43	1	1	-1	0.84	-0.59	1	0	1	1	1	1	1	1	0	0	0	0	0	0	0	0	7	0	67	2.3	4.1	0	9	23	17	7.6	114	103	144	4.4	1.4	17.3	41	1	34	11.8	96	11
539	80	1	55.7	1	5.33	6.56	1	6	-1	5.97	-0.59	0	0	1	0	1	1	1	1	0	0	1	0	1	0	0	8	7	21	67	3.8	6.2	0	14	25	57	7.9	93	118	134	3.2	2.4	26.8	38	0.8	28.9	9.6	234	38
540	71	2	55.8	1	0.6	1.43	1	1	-1	0.66	-0.77	1	1	0	0	0	0	1	0	0	0	1	0	0	0	0	5	7	34	100	2.1	6.2	0	12	26	34	8.8	100	56	138.6	4.3	3.3	32.4	49.7	0.8	35.2	11.2	128	14
541	58	2	84.3	2	1.07	1.41	1	1	0	1.19	-0.22	0	0	1	0	0	1	1	1	0	0	1	0	0	0	1	4	6	32	60	3.6	11.9	1	11	20	19	7.7	110	257	141	4.3	1.7	18.5	38	0.5	29.1	9.3	427	26.4
542	55	1	81.2	3	1.1	2.4	2	2	0	2.1	-0.3	0	1	1	0	1	0	0	1	0	0	0	1	0	0	1	3	2	23	29	3.6	5.1	0	5	23	27	8.8	107	106	137	5.2	3.4	33.4	38	0.8	32.2	9.9	179	8.5
543	75	1	73	1	1	2	1	1	-1	1.18	-0.82	1	1	1	0	1	0	0	1	1	1	0	0	0	0	0	5	7	33	117	2.3	4.3	0	5	30	80	7.8	121	162	156	3.8	1.5	17.9	38	1.2	22.4	7.3	100	4.9
544	59	2	41.6	1	1.1	1.4	1	2	0	1.6	0.2	1	0	1	0	1	0	0	0	0	0	0	0	0	0	0	1	2	8	67	2.8	7.1	0	8	26	40	8.4	98	166	132	4	1.7	18.5	38	0.3	35.7	10.9	195	8
545	60	2	45.4	1	2.19	3.64	1	3	0	2.99	-0.65	0	0	1	1	1	1	1	1	0	0	0	0	0	0	0	2	6	15	58	3.8	4.8	0	16	19	63	8.8	90	104	130	3.8	1.5	17.7	39	1.4	32.6	11	185	9.6
546	70	2	57.4	3	1.59	2.45	1	2	-1	1.02	-1.43	0	0	0	0	0	1	1	1	0	1	0	1	0	0	0	5	5	33	89	3.2	7.8	1	8	27	160	8.2	89	43	124	4.8	1.1	14.2	38	0.8	21	7	248	36.6
547	56	1	83.9	3	1.31	1.62	1	1	0	1.4	-0.22	0	0	1	0	0	1	1	1	0	0	1	0	0	0	0	1	2	20	40	3.6	6.2	0	12	21	44	8.2	106	191	136.1	4.1	1.1	13.8	31.5	1.1	26.6	8.6	222	7.5
548	58	1	55.4	1	0.96	1.27	1	1	0	1.28	0.01	1	1	1	1	1	1	1	1	0	0	1	0	0	0	1	2	5	31	67	1.8	36.8	1	15	23	2	7.6	109	132	148.5	3	1.4	17.3	35	0.4	26.7	8.9	663	11.7
549	89	2	170.5	1	0.91	3.94	1	2	-2	0.91	-3.03	0	0	0	0	1	0	0	0	0	0	0	0	0	0	0	4	5	24	83	3.1	9.7	1	11	23	55	9.7	97	149	134.3	4.7	1.7	18.5	38	0.7	34.4	11.5	302	10.2
550	63	1	97.9	1	3.4	5.36	3	4	-1	4.11	-1.25	1	0	0	0	1	0	0	1	0	0	1	0	0	0	0	2	2	8	67	1.4	6.1	0	11	27	66	6.9	109	79	147	3.7	1.2	15.1	38	1.1	32	11.1	85	13.6
551	44	2	74.8	1	1.51	2.52	1	2	0	2.32	-0.2	0	1	1	1	1	0	0	1	0	0	1	0	0	0	0	0	9	38	82	3	2.8	0	16	21	20	7.5	95	137	133.7	3	1.3	16.5	36.5	1.3	35.3	11.8	85	14
552	65	2	79.3	1	0.27	0.45	1	0	0	0.38	-0.07	0	1	0	0	1	0	0	1	0	0	1	0	0	0	0	10	22	36	88	3.7	4.6	0	8	23	10	8.8	102	100	135.8	4.1	1.3	16	38	2.7	26	8.6	168	11.1
553	78	2	36.2	1	0.71	1.07	1	1	0	0.99	-0.08	0	0	0	0	0	0	0	0	1	0	0	0	0	0	0	4	4	32	37	3.5	3.8	0	4	34	11	8.5	103	120	141.4	4.5	2.1	23.2	28.5	0.4	29.3	9.2	134	7.2
554	64	2	181.4	1	0.62	1.92	1	2	0	1.5	-0.42	0	0	1	0	0	1	1	0	0	0	1	0	0	0	0	2	4	35	96	3.8	7.2	1	7	24	8	7.6	113	178	138.9	4.2	1.3	16.2	38	0.7	23.4	8	270	19.8
555	71	1	89.6	1	3.4	4	3	4	0	4.2	0.2	1	1	1	0	1	1	1	1	0	0	1	0	0	0	0	3	8	17	67	2.6	8.9	1	17	22	51	8.4	93	99	132	4.8	1.3	15.9	38	2.2	36.8	12.4	232	18.6
556	65	1	71.9	1	0.7	1.97	1	1	-1	1.02	-0.95	0	1	1	0	0	1	1	1	0	1	0	0	1	0	1	6	26	47	130	3.6	1.5	0	20	20	40	8.6	85	132	129	5	4.7	43.2	38	2.3	33.6	11.1	53	15.1
557	79	1	118.2	1	3.17	5.46	1	5	-1	4.62	-0.84	0	1	1	1	1	1	1	1	0	0	1	0	0	0	0	4	6	36	61	3.9	7.3	1	15	21	49	8.3	104	82	141.5	3.1	3	30.9	89.4	0.6	25.6	8.2	284	6.8
558	65	1	103.1	1	0.71	1.18	1	1	0	0.93	-0.25	0	0	0	0	0	1	0	1	0	0	1	0	0	0	0	2	3	43	60	3.2	8.9	1	6	40	12	7.9	81	162	133.8	2	1.7	18.5	38	0.8	35.3	12.4	284	19
559	72	2	72.4	1	0.36	0.71	1	0	0	0.44	-0.27	0	0	1	1	1	1	0	0	0	0	0	1	0	0	0	4	3	25	50	3.5	15.8	1	9	26	6	8.8	97	303	134	4	1	13.9	38	0.2	32.6	10.7	558	16
560	62	2	141.4	1	1.2	1.9	1	1	-1	1.3	-0.6	0	1	1	0	1	1	1	1	1	0	0	0	0	0	0	4	22	20	63	3	2.3	0	9	23	23	9.4	109	99	144	4.7	1.6	19.4	38	1.3	31.7	10.4	68	23.1
561	89	2	89.1	1	0.95	1.61	1	1	0	1.19	-0.42	0	0	0	0	1	1	1	1	0	0	0	0	0	0	0	4	9	32	75	3.3	10.3	1	12	15	36	8.4	111	72	140.2	5.3	2.8	29.5	38	1.6	33.6	10.8	334	23.5
562	76	2	78.2	1	0.7	1.36	1	1	0	1.27	-0.09	0	0	1	0	1	1	1	0	1	0	0	1	0	0	0	7	9	39	98	3.2	2.4	0	7	27	16	8.1	96	48	132.9	4.2	1	13	33.5	0.4	27.9	9	76	11.6
563	53	1	81.2	1	1.96	3.93	2			3.64	-0.29	1	1	1	1	1	0	0	0	0	0	1	0	0	0	0	1	7	37	117	2.8	10.9	1	30	14	194	8.1	100	131	148.4	4.8	1.9	21.4	39	5.7	35.4	11.1	310	23.7
564	79	2	97.2	1	1.1	1.7	1	2	0	1.6	-0.1	0	1	0	1	1	1	1	1	1	0	1	1	0	0	1	6	7	29	57	3.9	5.7	0	7	26	22	8.6	104	173	137.5	3.8	1.7	18.5	38	0.5	27.3	8.8	221	10
565	51	1	75	1	1.5	5.3	3	5	0	4.39	-0.91	1	1	1	0	1	1	1	1	0	0	1	1	1	0	0	4	5	26	73	2.6	8.6	1	4	31	38	8.9	104	123	139	4.3	1.7	19.9	38.7	0.8	31.2	9.6	224	14.1
566	34	1	65	1	2.75	3.31	1	3	0	2.79	-0.52	0	0	1	0	1	1	1	1	0	1	0	0	1	0	0	3	22	30	85	3.9	4.2	0	8	26	49	8.1	103	85	139.2	4.6	3.2	30.8	76.3	0.3	27.3	7.7	164	3.9
567	54	1	120.8	1	4.8	7.13	1	6	-1	8.48	1.35	1	0	0	0	1	0	0	1	0	0	0	1	1	0	0	4	6	32	91	2.2	6.9	0	14	25	37	9.7	96	221	135.5	4	1.4	17.3	31	1.1	24.5	8	152	31
568	66	1	54.5	1	1.83	3.31	1			2.14	-1.17	0	0	1	0	1	0	0	1	1	0	0	1	0	0	0	4	22	41	129	3.1	6.1	0	9	28	35	8.8	101	277	138	4.9	1.7	19.7	38	1	40.1	10.9	190	16.5
569	52	1	105.4	1	0.43	0.79	1	1	0	0.61	-0.18	1	0	1	0	1	0	1	0	0	0	0	0	0	1	0	2	7	27	37	2.7	1.9	0	7	28	12	9.8	102	95	138.2	4	2.3	25	38	9	31.8	10.9	50	11.5
570	43	1	61.4	1	2.11	2.44	1	1	-1	1.32	-1.12	0	0	1	0	1	0	0	0	0	0	0	0	0	0	0	0	22	3	67	3.3	1.8	0	17	21	88	6.9	96	76	133.8	4.3	1.9	21.5	30	5.2	26.9	8.2	58	19.3
571	44	1	117.6	1	0.49	1.07	1	1	0	0.49	-0.58	0	0	1	1	1	0	0	1	0	0	0	0	0	0	0	0	2	29	69	3.7	6.8	0	9	20	23	7.7	115	135	144.2	4.1	1.2	14.8	33	0.8	49.8	16	252	23.8
572	71	1	79.1	1	2.33	3.43	1	2	-1	2.4	-1.03	0	0	1	1	1	1	1	1	0	1	0	1	0	0	0	5	5	32	67	3.1	7.4	1	15	19	202	6	102	84	138.5	4	1.5	17.8	38	0.4	27.9	9	233	14.5
573	70	2	114	3	1.18	2.12	1	1	-1	1.16	-0.96	0	0	1	0	0	0	1	1	0	1	1	1	1	0	0	7	5	34	58	3.2	15.7	1	9	35	33	9.4	91	114	135	3.4	1.7	18.5	38	0.4	28.5	8.8	504	18.8
574	67	1	149	1	5.43	6.11	1	6	0	5.43	-0.68	0	0	0	0	1	0	0	1	0	1	0	0	1	0	0	7	22	41	67	3.1	7.4	1	12	24	50	8.5	98	105	134	5	1.6	18.7	38	0.8	30.5	9.9	225	21.1
575	87	1	53.4	1	0.56	1.22	2			0.83	-0.39	0	0	0	0	1	0	0	1	0	0	0	0	0	0	0	4	2	30	51	3.7	14.5	1	4	31	19	9.3	100	86	136.3	4.9	1.2	15	30	0.3	33.1	10.7	532	7.9
576	87	1	126.4	1	1.72	2.63	1	2	-1	1.85	-0.78	0	0	1	0	1	0	0	0	0	0	1	1	1	0	0	9	2	24	47	3.5	10.4	1	11	23	43	8.5	110	66	143.6	3.8	1.2	15.8	38	0.8	30.7	9.2	363	4.2
577	32	2	81.4	1	1.87	2.27	1	2	0	1.99	-0.28	0	0	1	1	1	0	0	0	0	0	0	0	1	0	0	2	3	19	51	3.5	4.1	0	10	16	57	8.1	112	130	139.7	4	1.2	15.7	37	0.5	26.6	8.5	142	3.8
578	83	2	109.2	1	0.83	2.19	1	1	-1	0.83	-1.36	0	0	1	1	0	1	1	1	0	0	1	0	0	0	0	4	3	16	35	3.3	7.8	1	13	18	10	8.8	105	161	136	3.6	1.7	18.5	38	1.1	37.9	12.8	254	31.8
579	65	1	106.5	1	1	1.58	1			1.71	0.13	1	1	1	0	1	1	1	1	0	0	0	1	0	0	0	3	22	24	67	2	1.8	0	17	17	40	7.6	112	79	148	3.7	1.8	21.5	38	1.4	34.5	11.8	35	11.2
580	85	1	97.3	1	0.86	1.29	1	1	0	1.16	-0.13	0	0	1	0	1	0	0	0	0	0	0	0	0	0	0	6	5	32	79	3.1	4.8	0	7	25	29	9.1	105	121	136	4.8	2	22.2	38	1.2	33.5	10.9	150	10.4
581	70	2	58.7	2	2.02	2.85	1			2.58	-0.27	0	0	1	1	1	0	1	0	0	0	0	1	1	0	0	6	7	36	90	4.1	5.1	0	16	23	33	10.1	100	136	140.7	3.8	1.7	18.5	38	1.6	33	10.1	206	11.9
582	51	1	114	1	2.58	3.86	1	3	-1	2.5	-1.36	1	1	0	0	1	1	0	1	0	0	0	1	1	0	0	4	22	28	70	1.9	3.9	0	8	26	31	8.2	99	153	133.5	4.2	1.4	17.5	38	1.9	28.4	8.8	72	10.6
583	41	1	71.4	1	4.07	5.92	1	5	-1	4.67	-1.25	0	0	1	0	1	0	1	1	0	0	1	1	1	0	0	3	22	28	67	3.2	7.5	1	10	26	42	8.4	99	466	134.6	5.2	1.3	16	38	0.7	33.3	11	236	10.3
584	79	2	107.5	1	1.51	2.19	1	2	0	1.51	-0.68	0	0	0	0	1	0	1	0	0	0	0	0	0	0	0	6	5	30	51	3.9	5.3	0	8	19	34	10.3	102	95	130	4.5	1.4	17.6	81.8	0.7	25.9	7.9	207	49.1
585	82	2	133.2	1	1.07	2.39	1	3	0	2.78	0.39	1	1	1	0	1	1	1	1	0	0	0	1	0	0	0	5	6	47	104	2.5	6.1	0	12	17	26	8.2	101	331	136.5	4.5	2.4	25.8	41.7	1	37.4	12.7	150	40.4
586	89	1	89.6	1	1.36	2.05	1	1	-1	1.24	-0.81	0	0	0	1	0	0	1	1	0	0	0	0	0	0	0	6	2	27	63	3.7	7	0	11	27	50	9.3	98	136	140.8	3.6	2.2	24	39	0.5	35.3	11.2	256	20.8
587	52	2	49.2	1	0.93	1.9	2	2	0	2.3	0.4	1	1	1	0	0	1	1	0	0	1	1	1	1	0	0	5	8	33	96	3.5	3.6	0	12	25	56	8	102	146	139.5	4.4	2	22.2	38	2	27.4	8.4	124	21.6
588	86	1	92.6	1	1.06	1.47	1	1	0	0.98	-0.49	0	0	1	0	0	1	1	0	0	0	0	0	1	0	0	10	5	27	79	3.4	3	0	8	25	23	8.2	106	116	137.5	5	1.2	15.9	67.6	0.6	27.1	8.6	101	76.7
589	50	2	83.6	3	0.83	1.5	1	1	0	1.87	0.37	1	1	0	1	1	0	0	0	0	1	1	1	1	0	0	5	9	39	80	2.6	15.1	1	9	17	33	7	116	325	141	4.6	1	13	28	0.2	30	9.8	386	13.9
590	59	1	91.5	3	2.6	3.21	1	3	0	3.12	-0.09	0	0	1	0	0	0	0	1	0	0	0	0	0	0	0	1	7	25	64	3.8	0.8	0	11	23	28	8	91	47	131.8	4.6	1.3	16	38	5.2	31.2	10.8	30	25.4
591	78	1	69.5	1	0.76	1.38	1	1	0	1.01	-0.37	0	0	1	0	1	0	0	1	0	0	1	0	0	0	0	10	3	51	75	3.7	5.8	0	7	26	11	7.7	108	182	141	4.1	1.2	13.5	29.9	1.3	29.8	10.1	213	8
592	78	2	194.6	1	0.2	0.35	1	0	0	0.33	-0.02	1	1	0	0	0	1	1	0	0	0	1	0	0	0	0	4	2	27	32	2.1	4.3	0	5	28	14	8.1	113	88	146	3.1	1.1	12.4	29.5	1.3	26.4	8.5	90	4.2
593	75	2	102.6	1	0.81	1.77	2	4	2	2.74	0.97	1	1	1	0	1	1	1	1	0	0	1	1	1	0	1	7	9	33	43	2.2	9.6	1	18	16	36	7.4	110	103	144	4.4	1.5	17	38	0.8	25.6	8.2	206	37.1
594	76	2	101.4	1	0.45	0.77	1	1	0	0.49	-0.28	0	0	1	0	1	0	0	1	0	0	1	0	0	0	1	5	2	29	48	3.4	7.1	0	10	23	9	8.6	97	106	135.8	3.4	1.7	18.5	38	0.4	34.3	11.1	240	10.9
595	80	2	83.3	1	0.72	1.64	1	1	-1	0.76	-0.88	0	0	1	1	1	0	1	0	0	0	1	0	0	0	0	4	6	47	80	3.2	4.3	0	10	22	30	7.2	101	138	139.7	3.9	1.2	14.2	33.4	0.9	37.8	12.5	138	11.3
596	49	2	69.6	2	2.7	7.5	3	9	2	6.8	-0.7	0	0	1	1	1	0	1	1	0	0	0	0	0	0	0	0	22	44	109	2	5.5	0	14	21	21	7.3	108	80	141.7	3.3	1.6	18.8	40.4	0.8	32.8	10.5	108	11.2
597	34	1	103.3	1	1.36	2.48	1	2	-1	1.69	-0.79	0	0	1	1	1	1	1	0	0	0	1	1	0	0	0	1	2	29	66	3.9	4.5	0	11	25	22	7.9	92	242	137.8	3.5	1.3	15	38	0.8	39.3	12.9	179	11.8
598	82	1	89.8	1	0.67	1.3	1	2	0	1.3	0	1	1	1	1	1	0	0	1	0	0	1	0	0	0	0	4	2	25	19	2.5	14.8	1	7	25	5	7.7	105	136	135.8	4	1.4	15.5	24.1	0.5	27.7	8.6	369	11.6
599	54	1	72	1	1.99	4.14	3	4	0	5.86	1.72	1	1	1	0	1	0	0	1	0	0	0	0	0	0	0	1	22	38	51	2	10.2	1	16	22	56	8.2	102	110	139.3	4.4	1.4	15.6	38	2	39.3	13.2	204	16.5
600	56	1	72.1	1	0.4	1.3	1	0	-1	0.4	-0.9	0	0	1	1	1	0	0	1	0	0	1	1	1	0	1	5	6	31	55	3.7	4.4	0	6	37	27	7.8	101	121	142.7	4.9	1.7	18.5	38	1.2	48.1	15.2	163	9.1
601	88	1	72.1	1	0.893	1.4	1	1	0	1.27	-0.13	0	0	1	0	0	1	1	0	0	0	1	0	0	0	0	7	2	16	17	3.4	3.8	0	10	20	38	8.3	109	111	139.5	4.4	1.2	13.3	38	0.8	46	15.4	128	8.8
602	79	1	80.6	1	1.59	3.84	2			2.85	-0.99	0	0	1	0	1	1	1	1	0	0	1	0	0	0	1	4	8	40	68	3.3	4.8	0	9	20	36	8.9	110	106	141.7	3.8	1.2	14.1	27.3	1.3	46.6	15.5	160	21.4
603	63	1	97.7	1	2.63	4.83	3	3	-2	2.63	-2.2	1	1	0	0	1	0	0	0	0	0	0	0	0	0	0	3	23	30	103	1.4	3.6	0	20	14	109	7.9	95	102	134.5	4.2	1.4	16.5	37	3.2	31.7	10.4	51	1.2
604	82	2	102.7	2	2.3	4.44	3			4.15	-0.29	0	0	1	0	1	1	1	1	0	0	1	1	1	0	0	7	9	43	83	3.1	3.6	0	13	20	24	10.2	110	114	140.4	3.8	1.3	14.5	27.4	0.6	24.2	7.8	110	7.3
605	63	1	81	1	0.253	0.387	1	0	0	0.209	-0.178	0	0	0	0	1	1	0	0	1	1	1	0	0	0	0	4	8	46	97	3.6	17.1	1	10	20	47	9.8	93	221	123	4.9	1.7	18.5	38	0.6	25.2	8.3	616	19.4
606	37	1	103.2	1	0.34	0.6	1	1	0	0.54	-0.06	0	0	1	0	1	0	0	1	0	0	0	0	0	0	0	0	7	33	49	3	5.7	0	10	23	11	8	112	111	143.5	4.2	1.1	12.2	38	0.3	33.8	11.4	170	4.8
607	54	1	93.2	1	1.5	2.51	1	2	-1	1.5	-1.01	0	0	0	0	1	0	0	0	0	0	1	1	0	0	0	2	7	28	58	3.9	5	0	12	24	16	8.9	103	112	139.5	4.4	1.3	14.6	38	2.2	37.3	12.4	193	17.3
608	43	2	66.9	1	3.3	7.6	1	5	-3	3.5	-4.1	1	1	1	1	1	0	0	1	0	0	0	0	1	0	0	2	7	38	76	2.2	16.3	1	16	16	23	7.3	97	88	134	3.2	1.7	18.5	38	0.3	28.2	9.4	358	34
609	58	1	66.7	1	3.67	7.94	3	6	-2	5.16	-2.78	0	0	1	0	1	1	1	1	0	0	0	0	1	0	0	3	9	26	71	2	18.4	1	16	20	124	6.4	101	113	139	4.2	0.9	10.1	29.4	0.6	24.1	7.9	366	14.7
610	60	2	65.4	1	0.7	1.09	1	1	0	1.31	0.22	1	1	1	0	1	1	1	1	0	0	0	1	0	0	0	3	6	35	72	2.3	17	1	9	26	25	8.7	97	123	132.8	4.3	1.1	12.6	26.6	0.4	31.2	10.2	388	11.8
611	75	1	78.1	1	3.04	4.41	1	3	-1	2.82	-1.59	1	1	1	0	1	1	0	1	0	0	0	0	1	0	0	5	7	29	60	2.7	7.9	1	14	21	120	8.5	99	72	135.8	5.6	1.1	12.6	32.7	0.4	23.7	7.8	210	11.3
612	85	1	99.5	1	1.2	2.3	1	2	-1	1.4	-0.9	0	0	1	0	1	0	0	1	0	0	1	0	0	0	0	10	2	26	48	3.1	7.4	1	7	25	29	7.8	95	143	134.2	4.5	2	23.3	32.7	0.6	35.8	11.8	231	9.7
613	46	2	106.59	1	1.8	3.87	2	3	-1	2.48	-1.39	1	1	0	0	1	1	1	1	0	0	0	1	0	0	0	1	9	42	117	2	5.2	0	13	14	16	6.4	104	176	138.8	3.8	1.7	18.5	38	0.2	33.4	10.8	101	1.8
614	89	2	53.63	1	0.55	0.87	1	1	0	0.6	-0.27	0	0	0	0	1	0	1	1	0	0	1	0	0	0	0	7	23	52	84	3.6	7.7	1	9	29	17	6.6	107	106	143.3	3.7	1.5	17.4	35.7	0.8	29.6	9.2	272	13.2
615	69	2	58	1	1.17	2.31	1	4	1	3.94	1.63	1	1	0	1	0	0	0	0	0	0	1	1	0	0	0	3	4	29	39	2.6	9.6	1	10	21	28	7.7	104	195	136	4.8	1.3	15.3	64.3	0.8	27.8	8.9	245	9.6
616	84	2	53.4	1	0.53	0.81	1	1	0	0.81	0	1	1	1	0	1	0	0	1	0	0	1	1	0	0	0	5	3	30	48	2.5	6.7	0	7	33	36	8.8	102	203	143	3.8	1.7	18.5	38	0.4	40.3	12.8	169	17.4
617	67	1	62.8	1	1.88	4.95	3	4	-1	2.8	-2.15	1	1	1	0	1	1	1	0	0	0	1	1	1	0	0	5	6	46	89	1.9	12.8	1	9	29	30	7.7	101	111	139.3	3.9	4.4	50.2	56	1	34	11	244	7.3
618	68	2	94.7	2	2.37	3.08	1			2.57	-0.51	0	0	0	1	1	0	0	0	0	0	1	1	1	0	0	7	22	35	38	3.6	6.1	0	17	15	29	9.5	94	150	135.5	3.6	1	11.5	23.2	0.3	34.6	11.1	216	10.3
619	83	1	116.07	1	0.623	1.11	1	1	0	0.976	-0.134	0	0	1	0	1	1	1	1	0	0	1	0	0	0	0	7	9	53	103	3.6	7.9	1	7	28	19	8.5	100	100	142.8	3.5	1.6	18.7	38	0.4	34.5	10.9	284	17.2
620	64	1	67.13	1	1.4	2.8	1			2.2	-0.6	0	0	0	0	1	1	1	1	0	1	1	0	0	0	0	3	22	28	47	3.5	0.8	0	15	15	49	7.1	104	92	139.3	4.7	1.5	17.6	38	2	25.8	8.4	27	6.8
621	70	1	98.1	1	0.95	2.53	2	2	0	2.08	-0.45	0	0	1	1	1	1	1	1	0	0	1	0	1	0	0	8	7	31	86	3.9	4.5	0	10	21	94	9.6	101	300	137	5.4	1.2	14.5	33.8	0.4	27.2	8.7	176	13.8
622	68	1	148.6	1	0.217	0.331	1	0	0	0.217	-0.114	0	0	1	0	1	1	1	1	0	1	0	0	0	0	1	4	4	24	39	3.6	3.2	0	10	20	51	7.6	106	66	139.3	4.3	1.7	18.5	38	0.3	31.8	10.2	116	6.4
623	60	2	88.6	1	2.1	2.9	1	2	0	2.3	-0.6	0	0	1	0	1	1	1	1	0	0	0	0	0	0	0	2	6	38	79	3	6.8	0	10	18	32	8.5	117	72	147.2	4	1.4	16.1	38	0.4	26.3	8.9	200	5.4
624	67	2	108.86	1	0.87	3.8	1	5	1	6.3	2.5	1	1	0	0	0	0	0	0	0	0	1	1	0	0	0	3	4	33	67	3.3	8.7	1	8	28	15	8.8	102	251	138.2	4.6	1.7	18.5	38	0.7	40.6	12.8	288	21.6
625	69	1	52.16	1	0.986	1.79	1	1	0	1.18	-0.61	0	0	1	0	0	0	1	1	0	0	1	0	1	0	0	5	2	28	49	3.7	2.9	0	8	22	15	8.3	101	163	137.6	3.6	1.7	19.5	38	1.4	38.1	12.4	108	14
626	55	1	160.93	1	3.78	6.5	3	7	0	6.71	0.21	1	1	1	0	1	0	0	0	0	0	0	1	1	0	0	5	24	50	121	3.7	5	0	20	22	39	9.2	89	1586	144.2	4.2	1.2	12.8	36.5	0.6	53	17.4	182	17.5
627	79	2	165.56	1	1	1.9	1	1	-1	0.6	-1.3	0	0	1	0	1	1	1	1	0	0	1	0	0	0	0	3	5	29	66	3.4	5.1	0	15	22	54	7.8	95	144	130.2	3.4	1	11.1	36.9	1.8	38.6	13.4	170	7.6
628	84	1	106.59	1	0.9	1.9	2	2	0	1.1	-0.8	0	0	1	0	1	1	1	1	0	1	1	0	0	0	0	6	3	33	35	3.4	17.9	1	7	25	15	9.3	102	133	141	4.6	1.7	18.5	38	0.4	36	11.2	601	33.6
629	60	1	111.6	1	0.63	1.3	2			1.82	0.52	1	1	1	0	1	1	1	1	0	0	0	0	0	0	0	2	22	45	80	2	1.6	0	8	21	13	8.8	96	111	136	3.1	1.7	19.4	38	4.2	40.6	13.6	31	9.6
630	55	2	90.71	1	0.179	0.321	1	0	0	0.311	-0.01	1	1	1	1	1	1	0	0	0	0	0	1	0	0	0	2	3	30	42	3	11.5	1	12	25	21	9.2	98	527	135	4.5	1.1	12.4	31.7	0.4	40.5	12.7	345	12.9
631	66	2	77.56	1	1.7	4	3	4	0	4.6	0.6	1	1	1	0	0	1	1	1	0	1	1	1	1	0	0	7	6	41	82	3.2	6.3	0	6	24	96	8.7	104	106	139.9	4.9	1.4	16.1	39.3	1.2	33.1	10.7	198	12
632	49	2	55.33	1	0.77	1.2	1	1	0	0.92	-0.28	0	0	1	1	1	0	1	0	0	0	1	0	0	0	1	2	7	36	54	3.2	6.3	0	8	34	7	7.2	95	100	141.3	4	1.7	19.7	38	2.2	27.6	9.1	200	12.7
633	86	2	156.5	1	1.02	3.96	1	2	-2	1.61	-2.35	0	0	0	0	1	0	1	0	0	0	1	1	0	0	0	7	7	47	98	3.9	5.8	0	17	16	64	8.4	101	97	139.3	3.8	1.7	18.5	38	0.7	32.8	10.9	225	9.7
634	59	2	130.63	2	3.13	4.28	3	3	-1	4.18	-0.1	0	0	0	0	1	0	1	1	0	1	1	1	1	0	1	7	8	31	43	3.8	5.8	0	16	19	31	8.8	95	130	135	5	0.9	10.6	30.9	0.7	36.1	11	218	8.8
635	65	1	91.71	1	1.1	7.7	3	6	-2	2.8	-4.9	1	1	1	1	1	0	0	1	0	0	1	0	1	0	0	10	5	40	61	2.8	7.2	1	16	34	68	9.9	89	148	143.3	3.6	1.1	12.1	38	0.6	47.2	16	203	7.8
636	56	1	118.8	1	2.4	5.41	3	5	0	4.77	-0.64	1	1	0	0	1	1	1	1	0	0	0	0	0	0	0	1	8	26	52	2.7	1.4	0	20	21	63	7.6	85	96	130.7	3.1	1.3	14.9	40.4	0.7	32.3	10.8	38	5.2
637	59	1	94.34	1	0.47	1.09	2			0.93	-0.16	0	0	0	0	0	0	1	0	0	0	0	0	0	0	1	2	8	41	57	3.4	3.8	0	4	35	34	9.1	96	103	135.3	5.7	1.2	13.8	28.7	1.5	48.2	15.1	128	17.6
638	67	2	85	1	0.5	0.9	1	1	0	0.7	-0.2	0	0	1	0	0	1	0	1	0	0	0	0	0	0	0	2	2	13	36	3.7	0.8	0	5	39	27	8.6	94	123	135.2	3.6	1	11.6	37	0.8	30.8	10.4	32	4.3
639	66	2	90.71	2	2	2.8	1	4	1	2.1	-0.7	0	0	1	0	0	0	0	0	0	0	0	1	0	0	0	5	3	40	88	3.9	14.4	1	26	19	52	8.7	91	423	136	4.6	1.7	18.5	38	1	26	7.2	560	53.2
640	83	2	88.9	2	0.85	1.5	1	1	0	1.04	-0.46	0	0	0	0	0	0	1	0	0	0	1	1	0	0	0	5	3	35	39	3.4	4.7	0	10	29	13	7.7	92	170	132	3.9	1.7	18.5	38	0.2	36	12	161	10.2
641	69	2	124.4	1	1.7	2.29	1	2	0	2.3	0.01	1	1	0	0	0	0	0	0	0	0	0	0	0	0	0	2	5	26	70	1.4	11.8	1	7	30	15	7.3	96	100	129.4	3.3	1.5	16.1	39	1.4	26	8.4	167	4.4
642	80	2	122.47	2	1.1	1.4	1	1	0	1.2	-0.2	0	0	0	0	0	0	0	0	0	0	0	0	0	0	0	4	3	32	27	3.4	4.3	0	10	30	25	8.5	103	97	142.8	5.2	1.7	18.5	38	1	43.2	14.1	145	10.6
643	54	2	95.7	2	0.5	1.2	2	0	-1	0.5	-0.7	0	0	0	0	0	0	0	0	0	1	1	1	0	0	0	3	2	21	27	3.8	6.6	0	19	23	24	8.1	99	91	140.4	3.7	1.1	12	30	0.6	35.7	11.8	251	9.5
644	50	1	95.7	2	1.9	3.2	1	3	0	2.48	-0.72	0	0	0	0	0	0	0	0	0	0	0	1	0	0	0	2	8	27	86	3.3	5	0	10	21	25	7.1	110	337	145	3.8	1.4	15.6	29	0.8	25.6	8.2	164	8.3
645	71	2	112	1	1.98	3.25	1	3	0	2	-1.25	0	0	1	0	1	0	0	0	0	0	0	0	1	0	0	5	9	28	41	3.4	4.5	0	18	18	92	8.4	98	104	135	5.8	1.4	15.3	38	1.2	29.3	9.3	152	23.4
646	64	1	96.61	1	0.89	1.39	1	1	0	0.89	-0.5	0	0	0	0	0	1	1	0	0	0	0	0	0	0	0	2	6	16	51	3.7	2.8	0	16	25	15	9.1	100	165	138.7	3.3	2	22.6	38	8.6	32.5	11	102	8
647	71	2	72.57	1	1.4	1.7	1	2	0	1.59	-0.11	0	0	1	0	1	0	1	0	0	1	1	1	1	0	0	8	2	13	33	3.9	5.4	0	13	20	25	8.6	102	461	136.2	4.6	1	11	24	0.3	34.7	11.2	209	15.7
648	65	2	94	1	0.81	2.1	1	1	-1	0.81	-1.29	0	0	1	0	1	1	1	0	0	0	0	0	0	0	0	2	2	28	50	3.3	8.4	1	9	22	27	8.7	106	97	134	4.6	1.7	18.5	38	0.4	30.4	9.6	278	11.3
649	64	1	85.14	1	0.45	0.8	1	0	0	0.5	-0.3	0	0	1	1	1	0	0	0	0	0	0	0	0	0	0	2	6	47	69	4.2	3.4	0	27	15	10	9.3	91	152	137.5	3.4	1.2	12.6	38	2.3	42.2	14.3	143	7.9
650	71	2	64.9	1	0.69	1.73	2	1	-1	0.69	-1.04	0	0	0	0	0	0	0	0	0	0	0	0	0	0	0	4	4	27	32	4.2	2.2	0	13	27	11	7	101	111	138.8	3.6	1.6	18.2	35	0.7	34.7	11.6	90	12.7
651	54	1	81.01	2	1.31	2.07	1	2	0	1.6	-0.47	0	0	1	0	1	0	0	0	0	1	0	0	0	0	0	2	9	24	41	3.9	3.5	0	10	19	30	8	109	102	138	5	1.7	18.5	38	0.7	26.8	8.8	138	9.8
652	81	2	53.07	1	1.1	1.7	1	2	0	1.6	-0.1	0	0	0	0	1	0	0	0	0	0	0	0	0	0	0	4	22	49	81	3.7	5.8	0	22	17	28	7.5	95	123	134	3.3	3.2	35.6	37	2.8	38	12.6	216	11.3
653	57	1	123.96	2	2	3	1	3	0	2.7	-0.3	0	0	1	0	0	0	0	0	0	0	0	1	0	0	0	2	5	25	65	3.2	5.2	0	4	28	28	8	109	109	139.5	4.2	1.7	18.5	38	0.3	30.2	9.3	167	15.2
654	65	2	83.9	1	0.2	0.3	1	0	0	0.21	-0.09	0	0	1	0	1	1	1	1	0	0	0	0	0	0	0	2	5	20	61	3.2	16.5	1	7	29	50	7.3	96	125	132	5	1.7	18.5	38	0.3	30.6	9.2	528	11.6
655	68	1	65	1	5.54	5.9	1	6	0	5.99	0.09	1	1	1	0	1	1	1	1	0	0	0	0	0	0	0	2	8	12	59	2.4	6	0	12	26	75	8.2	93	88	131	3.7	1.7	18.5	38	1.1	36.6	12.1	145	12.7
656	75	2	88.45	1	0.5	1.1	1	1	0	1.24	0.14	1	1	0	0	1	1	1	1	0	0	0	0	0	0	0	3	4	55	94	3.6	15.8	1	12	25	32	9.2	102	122	139.5	3.6	1.3	14.5	26	0.9	41.2	13.3	568	19.3
657	83	2	106.59	1	0.8	1.2	1	1	0	0.7	-0.5	0	0	1	0	1	0	0	1	0	0	1	0	0	0	0	4	4	33	24	3.6	0.7	0	9	23	23	9	101	118	135.8	3.6	4.5	48.1	44.4	1.3	33.1	11.1	24	3.4
658	69	2	68.49	1	3.8	7.1	3			6	-1.1	0	0	1	0	1	0	0	0	0	0	0	0	0	0	0	2	4	16	26	3.7	3.8	0	16	24	20	8.6	101	141	141	4.7	1.7	18.5	38	3.8	31.9	9.8	142	6.5
659	54	2	99.79	1	2	3.66	1			3.9	0.24	1	1	0	0	1	0	0	0	0	0	0	0	0	1	0	2	8	34	71	2.9	1.6	0	26	16	104	7.3	91	531	135.1	4.2	2.3	26.3	38	4	31.6	10.9	47	12.1
660	53	1	94.57	1	2.5	3.2	1	3	0	4.12	0.92	1	1	0	0	1	1	0	1	0	0	0	0	0	0	0	1	22	43	128	3.1	6.5	0	31	9	37	7	85	49	126.7	3.2	1.6	17	30	2.6	21.3	6.7	202	17
661	81	1	80.7	1	0.49	1.3	1	1	-1	0.49	-0.81	0	0	1	0	1	1	1	1	0	0	0	0	0	0	0	4	2	19	37	3.4	9.8	1	13	28	20	9.3	96	151	138.8	4.1	1.1	12.5	38	0.4	42	13.9	332	14
662	55	1	109.31	2	0.7	1.1	1	2	1	2.7	1.6	1	1	1	0	1	0	0	1	0	0	0	0	0	0	0	1	22	25	44	2.5	1.9	0	24	18	11	7.1	103	83	145.4	3.7	2.6	29.9	45	6.5	36.1	12.6	48	4.4
663	63	1	108.86	1	1.77	2.2	1	2	0	1.77	-0.43	0	0	0	0	1	1	1	1	0	0	0	0	0	0	0	2	7	14	63	3.1	8.3	1	13	18	23	6.8	103	226	134	4.5	1.5	16.3	38	8.1	34.6	11.4	257	15.6
664	74	2	74.6	2	0.75	1.2	1	1	0	1.03	-0.17	0	0	1	0	0	1	1	1	0	0	0	0	0	1	0	6	5	24	49	3.3	1.5	0	13	18	36	9	99	163	137.7	4.3	1.6	17.9	38	2.6	42.3	14.5	51	7
665	84	2	81.2	1	1.4	2.3	1			1.9	-0.4	0	0	0	0	0	0	0	0	0	0	1	0	0	0	0	4	22	50	117	3.8	3.9	0	16	21	43	8.3	98	127	135	5.5	3.4	37.5	44	3.2	44.2	14.6	147	14.1
666	50	2	96.79	1	0.3	0.5	1	0	0	0.3	-0.2	0	0	1	0	1	0	0	1	0	0	0	0	0	0	0	1	3	32	62	3.1	12.6	1	12	29	12	8.8	95	135	138	4	1.1	12.1	28	0.4	34.3	11.4	388	14.1
667	79	1	110.5	3	1.47	2.41	1	2	0	1.93	-0.48	0	0	1	0	1	0	0	1	0	0	0	0	0	0	0	3	6	31	57	3.2	11.9	1	19	19	30	8.3	110	175	143.3	5.1	1.2	12.2	25.8	0.4	20.3	5.8	381	15.5
668	25	2	95.3	1	0.35	0.63	1	0	0	0.47	-0.16	0	0	0	0	1	1	1	1	0	0	0	0	0	0	0	4	2	21	55	3.3	0.5	0	4	19	10	7.4	111	95	134.5	3	1.8	19	38	0.8	25.1	8.4	17	15
669	55	2	146.8	1	0.78	1.42	1	1	0	1.27	-0.15	0	0	1	1	1	1	1	0	0	0	0	0	0	0	0	1	2	17	55	2	3	0	12	19	13	7.7	99	90	125	4	3.5	39.3	48	4.7	30.1	10.6	60	13.2
670	68	1	52.84	1	1.38	2.39	1	2	-1	1.55	-0.84	0	0	0	1	1	1	1	0	0	1	1	1	1	0	0	7	2	26	49	3.5	5.5	0	8	28	28	8.7	104	121	137.5	3.7	1.7	18.5	38	0.9	33.6	10.7	194	13.3
671	83	1	59.8	1	1.45	2.18	1	2	-1	1.46	-0.72	0	0	0	0	1	1	1	1	0	0	1	1	0	0	0	8	6	27	69	3.5	8.3	1	25	19	20	9.1	96	360	138.8	5.2	2.8	29.5	51	1.2	40.1	13.1	287	29.6
672	67	2	68.6	2	0.94	1.46	1	2	0	1.85	0.39	1	1	1	0	1	1	1	0	0	0	0	1	0	0	0	3	2	22	52	2.9	8	1	10	27	77	9.6	95	149	134.3	4.7	6.5	74	38	1.3	31.8	10.4	232	10.3
673	53	2	98.7	1	0.59	1.02	1	1	0	0.66	-0.36	0	0	1	1	1	0	0	1	0	0	0	0	0	0	0	1	6	41	148	3.5	7.8	1	12	27	14	9.5	105	75	142.5	3.9	3.2	34.5	38	0.9	38.4	12.9	276	15.3
674	72	2	80.7	2	0.67	1.02	1	1	0	0.82	-0.2	0	0	1	0	1	0	0	0	0	0	0	0	0	0	0	11	5	41	68	3.5	10.6	1	9	38	14	8.7	88	122	136.9	4.3	1.6	16.4	38	0.6	31.5	9.8	367	15.3
675	31	2	83.91	2	1.13	6.51	1	5	-2	3	-3.51	0	0	1	0	1	0	0	1	0	0	0	0	0	0	0	0	22	23	79	3.7	4.7	0	18	18	42	8.5	93	102	131.6	3.5	1.6	16.9	29.8	4.9	30.4	11.3	177	25
676	66	2	105.77	2	2.2	5.18	1			3.87	-1.31	0	0	1	0	1	0	0	0	1	0	1	1	0	0	0	4	23	50	111	3	7.4	1	21	24	23	7.7	91	135	136.3	3.2	1.2	12.4	28	1.9	28.7	9.4	218	11.2
677	39	2	115	3	0.59	2.41	1	3	1	2.58	0.17	1	1	1	0	1	0	0	1	0	0	0	0	0	0	0	2	22	56	155	3.1	7.7	1	7	25	23	10.3	112	82	143.5	4.6	1.8	19.5	40.8	2.4	29.6	10.5	235	7.8
678	66	2	61.68	2	1.49	3.99	1	1	-2	0.38	-3.61	0	0	1	1	0	1	1	1	0	0	1	0	0	0	0	10	9	41	67	3.5	7.8	1	12	28	15	9.3	99	135	138.6	3.4	2.1	22.2	38	5.2	32.3	10.1	271	20.9
679	76	1	98.8	2	4.1	5.45	1	7	1	5.01	-0.44	0	0	0	1	1	1	1	1	0	1	1	0	1	0	0	6	7	21	58	3.1	4.8	0	15	33	56	9.4	93	121	139.1	4.1	5.9	67.8	38	1.6	27	8	148	6.5
680	79	1	96.16	1	2.33	5.13	1	4	-1	3.61	-1.52	0	0	1	0	1	1	1	1	0	0	1	0	0	0	1	4	22	50	145	3.2	5.4	0	34	7	206	7.3	123	264	154.2	6	1.4	14.4	23.2	1	39.1	12.4	173	36.1
681	58	2	86.18	2	2.19	3.42	1	3	0	1.71	-1.71	0	0	1	0	1	1	0	1	0	0	1	0	1	0	0	5	6	48	116	3.4	2.5	0	10	25	42	8.8	103	143	137	4.2	1.3	13.9	38	27.9	25.1	8.2	86	29.6
682	58	2	67.58	2	2.65	3.71	1	2	-1	3.34	-0.37	0	0	0	1	1	1	0	0	0	0	1	0	1	0	0	5	8	22	67	3.4	4.9	0	22	16	73	9.2	107	60	143.5	4.5	1.7	18.5	38	24.8	20.8	6.8	166	22.7
683	58	1	156.26	2	1.56	2.37	1	2	0	2.14	-0.23	0	0	1	0	0	1	1	1	0	0	0	0	1	0	0	4	8	65	149	3.5	4.7	0	15	18	43	9.6	103	96	133.9	4.4	1.8	19.3	38	1.8	27	9.4	164	6.4
684	74	1	82.05	1	1.09	3.61	3	3	0	3.05	-0.56	0	0	1	1	1	1	1	1	0	1	1	0	0	0	0	4	4	24	49	3.3	8.2	1	26	13	96	10.1	110	113	145.3	4.9	1.1	11.8	38	0.6	38.4	12	270	11.4
685	75	1	113.3	2	4.8	7.4	1	6	-1	5.5	-1.9	0	0	1	1	1	1	1	1	0	0	0	1	0	0	0	4	22	53	129	3	6.6	0	6	7	103	8.7	119	84	136.7	6.5	1.7	18.5	38	0.6	24.4	7.9	197	6.1
686	33	1	84.9	2	2.21	3.63	1	2	-1	2.25	-1.38	0	0	1	1	1	1	1	1	0	1	0	0	0	0	0	7	22	43	99	3.6	1	0	19	10	81	7.4	109	53	138.8	4.8	1.9	21.4	35.9	1.4	19.7	6.8	37	24.9
687	57	2	56.8	2	2.78	4.48	1			2.78	-1.7	0	0	1	0	1	1	1	1	0	0	1	1	1	0	0	5	8	25	55	3.7	9.7	1	11	30	32	8.4	101	113	143	3.5	1.7	18.1	38	1.5	38.1	11	358	21.5
688	51	2	79.4	2	2.61	3.08	1	3	0	3.49	0.41	1	1	0	0	1	1	1	1	1	0	1	1	1	0	0	5	4	24	75	2.1	6	0	13	15	62	7.8	115	281	143.3	4	1.3	13.4	38	0.8	26.1	7.5	124	1.7
689	50	1	78.2	2	0.48	0.77	1	1	0	0.83	0.06	1	1	1	0	1	0	0	0	0	0	1	0	0	0	0	1	3	40	74	2.3	9.4	1	10	27	32	8.6	100	80	138.2	3.8	1.4	14.4	38	1.2	34.7	12.2	216	12.3
690	46	1	87.7	3	0.65	1.05	1	1	0	0.7	-0.35	0	0	0	0	1	0	0	1	0	0	0	0	0	0	0	0	3	31	41	3.3	3.2	0	7	23	13	8.3	110	95	138.2	4.4	1.7	18.5	38	0.6	29.2	9.8	104	2.6
691	54	1	72.4	2	2.28	4.87	3	6	1	4.22	-0.65	1	1	1	0	1	0	1	1	0	0	0	0	1	0	0	4	7	28	72	2	27.1	1	15	27	35	6.9	93	95	135.5	5.2	1.3	13.6	38	1.4	32.7	10.5	528	19.2
692	76	1	136.1	2	1.13	3.31	1	2	-1	1.79	-1.52	0	0	0	0	0	0	0	1	0	0	1	0	0	0	0	5	8	39	73	3.2	4.3	0	30	5	44	8.6	107	146	140	5	1.2	13	32.3	0.6	42.2	14.1	134	18.2
693	52	1	128.6	1	3.1	4.3	3	3	-1	4.1	-0.2	0	0	1	0	1	0	0	0	0	0	1	1	1	0	0	5	8	37	68	3.3	9.3	1		25	19	9	89	223	135.7	4.4	1.3	15.9	38	0.5	40.4	12.6	308	18.4
694	72	1	78.47	1	0.9	1.5	1	1	0	1.2	-0.3	0	0	1	0	0	1	1	0	0	0	1	0	0	0	1	6	6	41	84	3.5	4.6	0	2.7	44	71	9.5	85	190	142.9	3.7	1.7	19.1	29	2.4	41.8	13.6	159	28
695	53	2	118	1	0.7	1.1	1	1	0	0.8	-0.3	0	0	0	0	0	0	1	1	0	0	0	0	0	0	0	2	22	48	95	3.4	7.9	1		14.9	19	7.5	110	244	139.2	3.8	1.4	17	30	0.4	46.8	15.1	272	15.7
696	75	1	135.8	1	0.9	1.9	2	2	0	1.4	-0.5	0	0	1	1	1	0	0	1	0	0	1	0	0	0	0	3	4	33	72	3.9	5.7	0		28	155	8.7	86	163	143	3.8	1.8	20.4	36	1.8	32.3	11	225	11.4
697	68	2	83.77	1	0.5	0.8	1	0	0	0.5	-0.3	0	0	0	0	1	0	0	1	0	0	0	0	0	0	0	2	2	27	54	3.8	5.5	0		21	10	8.9	102	84	143.3	3.9	1.5	18.1	39	0.9	26.4	8.2	210	17.3
698	72	1	76.9	1	0.3	0.9	3	0	-1	0.4	-0.5	0	0	1	1	1	1	0	1	0	0	0	0	0	0	0	3	5	30	47	2	7.9	1	6.3	29	18	6.5	102	72	137.7	3.3	1.8	20.4	43	0.8	26.9	9	154	12.2
699	72	2	105.23	1	0.7	1.6	1	1	-1	1	-0.6	0	0	1	1	1	0	0	1	0	0	1	0	1	0	1	7	5	32	59	3	6.5	0		26	14	8.7	103	121	139.3	3.4	1.2	14.8	24	1.2	30.9	9.4	194	15.7
700	54	2	103.01	1	0.6	0.9	1	1	0	0.8	-0.1	0	0	1	0	1	0	0	0	0	0	0	0	0	0	0	2	2	43	33	3.4	2.8	0	4.3	24	23	8.5	101	94	136.5	4.1	1.6	18.9	27	1.2	26.1	9	96	9.6
701	75	2	164.4	1	0.5	0.9	1	1	0	0.5	-0.4	0	0	1	1	1	1	0	1	0	0	1	0	0	0	0	5	7	47	58	3.8	3.9	0		27	26	8.9	110	76	141	3.7	3	30.4	30	0.9	34.8	11.5	147	11.7
702	70	1	74.57	1	0.8	2	1	1	-1	1	-1	0	0	1	0	1	1	1	1	0	0	1	1	0	0	0	6	4	27	56	3.9	4.9	0		25	64	8.9	124	237	158.4	3.3	1.7	18.5	38	1.6	42.8	13.8	191	17.7
703	25	2	89.4	1	1	4	3	5	1	4.4	0.4	1	0	0	0	1	0	0	0	0	0	0	1	0	0	0	1	5	46	109	3	10.1	1		5	53	10.1	105	1326	156.5	3.4	1.3	15.9	38	0.3	43.4	13.5	302	14.3
704	31	1	111.1	1	0.8	1.3	1	1	0	1.3	0	1	0	1	1	1	0	1	0	0	0	0	0	0	0	0	0	7	38	56	2.8	7	0		20	17	8.5	110	125	139.6	4.4	1.4	17.4	27	3.3	27.6	9.4	197	12.3
705	52	2	88.4	1	3.3	3.7	1	4	0	3.7	0	1	0	0	0	1	0	1	1	0	1	0	0	1	0	1	5	9	30	61	2.5	3.2	0	8.8	10	46	7.4	116	240	144.2	4.2	1.2	15.1	36	0.2	23.5	7.5	80	7.7
706	83	1	94.03	1	0.8	1.2	1	1	0	0.8	-0.4	0	0	1	0	1	0	1	1	0	1	0	0	0	0	1	7	3	20	29	3	4.8	0		27	9	9.1	87	134	128.2	4	1.1	13.8	38	0.5	34.4	12.6	145	9.1
707	57	1	153	1	0.6	1.5	1	1	-1	0.4	-1.1	1	0	0	1	1	0	1	0	0	0	0	0	0	0	0	1	2	42	50	1.5	17.6	1	6	26	24	8.3	107	104	142.4	4.5	2.1	23	96.5	2	33	11.5	264	13.7
708	75	2	64.6	1	0.8	1.2	1	1	0	1.1	-0.1	0	0	1	0	1	1	1	1	0	1	1	0	0	0	0	4	3	19	38	3.2	5.4	0		26	17	8.1	97	160	136.7	3.7	2	22.2	38	1.9	29.9	9.8	174	12.3
709	59	2	93.44	1	0.6	1.3	1	1	0	1	-0.3	0	0	0	1	1	1	1	1	0	0	0	0	0	1	0	5	3	43	43	3.6	7.4	1	8.1	24	9	7.1	89	92	135.8	4.1	1.6	18.4	44	4.1	25.8	8.7	269	19.6
710	85	1	178	1	0.8	1.3	1	1	0	1	-0.3	0	0	1	0	1	0	0	0	0	0	1	0	0	0	0	4	5	34	66	3.8	10.3	1		22	21	7.7	112	105	137	3.2	1.4	16.6	48	0.9	26.2	8.5	394	7.6
711	70	2	81.7	1	1.2	3.5	1	2	-1	1.6	-1.9	0	0	0	0	1	0	0	0	0	0	1	0	0	0	0	3	22	32	82	3.2	7	0	8.9	13	51	6.3	105	93	137.3	4.7	1.9	21.4	38	0.4	32.1	10.6	221	7.9
712	52	2	71.2	1	1.5	4.5	1	2	-2	1.8	-2.7	1	0	1	0	1	0	0	1	0	0	0	0	0	1	0	5	22	26	86	2.7	3.1	0		11	109	7.9	90	115	120.7	5.1	2.9	29.2	57	22.4	25.6	9.6	84	9.9
713	70	2	72.7	1	0.3	0.5	1	0	0	0.5	0	1	0	1	0	1	1	1	1	0	0	1	0	0	0	1	7	6	53	83	2.6	17.8	1	5.3	30	15	10	97	148	137.7	3.7	1.7	19.8	41.5	0.6	28.5	9	467	13.1
714	42	1	116.6	1	0.8	1.4	1	1	0	0.9	-0.5	0	0	1	0	1	0	0	1	0	0	1	0	0	0	0	2	4	3	67	3.1	0.7	0		28	16	7.7	88	132	129.5	2.6	1.3	15.7	38	1	19.6	7.1	22	15
715	62	1	71.4	1	1.8	3.3	1	3	0	1.8	-1.5	0	0	1	1	1	1	1	1	0	0	0	0	0	0	0	2	8	39	71	4.2	2.9	0		23	27	9.9	97	248	141.8	5.3	2	22.5	33	1.2	50.1	15.7	122	18.7
716	45	1	98.2	1	0.8	1.1	1	1	0	1	-0.1	0	0	1	1	1	0	0	1	0	0	0	0	0	0	0	0	6	37	61	3.1	3.6	0		23	19	8.2	97	149	134	3.9	1	12.7	31	0.3	45.6	15.8	112	2
717	57	2	113.2	1	0.9	1.4	1	1	0	1.2	-0.2	0	0	1	0	0	0	1	1	0	0	0	0	0	0	1	2	5	38	73	3.2	6	0	9	19	46	7.7	103	163	132.4	5	1.4	17.2	36.5	1.5	40.2	13.2	193	11.9
718	51	1	58	1	1.3	2.6	1	3	0	2.5	-0.1	0	0	0	0	1	0	1	0	0	0	0	0	0	0	0	1	5	26	70	3.3	8.2	1	8.5	22	72	8.3	101	150	142.4	5.5	1.4	17.2	27	0.4	29.4	9.9	272	28.2
719	79	1	104	1	1.2	1.8	1	2	0	1.5	-0.3	0	0	0	0	1	1	1	0	0	0	1	0	1	0	0	7	6	28	28	4.4	2.9	0		25	31	8.7	103	237	138.6	5.8	1.2	15.2	34	0.6	45.7	14.4	129	13.7
720	84	1	87.5	1	1.6	2	1	2	0	1.9	-0.1	0	0	0	0	1	0	0	1	1	0	1	1	1	0	0	9	6	45	63	4	2.4	0	21	20	37	9.3	103	226	143.3	4.7	1.5	17.4	38	0.9	31	10.4	96	11.7
721	77	2	60	1	0.7	1.1	1			0.9	-0.2	0	0	1	0	1	0	0	1	0	1	0	1	0	0	0	5	2	41	72	3.7	8	1	16	32	21	9.5	89	345	133.2	4.3	1.7	18.5	38	0.8	39.3	12.8	296	10.8
722	36	2	154.6	1	0.3	1	1	1	0	0.6	-0.4	0	0	1	1	0	1	1	1	0	0	0	0	0	0	0	2	22	41	96	3.6	0.4	0	21	20	58	8.6	93	180	143	3	2.7	28	42.5	1.3	23.4	8.1	13	0.4
723	87	2	45.3	1	1	1.7	1	1	-1	1	-0.7	0	0	1	0	1	1	1	1	0	1	0	1	1	1	0	9	2	22	53	3.4	7	0		32	45	9.8	94	237	130.9	5	1.1	14.4	38	1.3	28.4	9.5	237	15.4
724	66	2	81.1	1	1.3	3.8	2	2	-2	2.6	-1.2	0	0	1	0	1	1	1	0	0	0	1	0	1	0	0	6	7	41	61	3.7	9.4	1		23	15	9	91	170	135.5	3.2	1.2	15	37.5	0.3	42.6	12.5	348	23.1
725	66	1	163.2	1	1.95	4.47	3	3	-2	2.06	-2.41	0	0	1	0	1	0	0	0	1	1	1	0	0	0	0	4	5	34	76	3.6	4.3	0	29	12	32	9.5	103	152	134.5	4.7	3.4	22.8	32.4	2.4	39.1	12.2	151	15.3
726	32	1	108.2	1	0.5	0.9	1			0.7	-0.2	1	0	1	1	1	1	1	0	0	0	0	0	0	0	0	0	6	46	97	2.9	2.7	0	17	19.9	12	7.9	99	93	134.8	3.9	1.2	15.2	39	0.4	23.9	7.8	79	2.6
727	54	1	145.8	1	2.8	8.2	3	6	-2	8.2	0	1	0	0	0	1	1	1	1	0	1	0	0	1	0	0	4	9	31	50	3.6	2.4	0	23	17	66	9.4	88	73	139.7	4.5	1.2	15.4	24	0.6	39.2	13.4	85	11.8
728	56	1	99.7	1	2.3	4.6	3	4	-1	4.3	-0.3	1	0	1	0	1	1	0	1	0	0	1	1	0	0	0	3	8	42	80	2.7	6.3	0	6.9	14.6	35	7.7	100	126	138.3	4.4	3	30	45	0.4	43.1	14.3	170	4.7
729	68	1	72.5	1	0.7	1.6	1	1	-1	0.7	-0.9	0	0	0	0	1	0	0	1	0	0	1	1	0	0	0	3	4	38	44	3.3	6.9	0	22	21.8	21	8.7	91	162	130.5	4.2	1.2	14.8	31	1.2	37.4	12.6	228	14.8
730	86	1	109.2	1	1.6	1.9	1	2	0	1.9	0	1	0	1	0	1	0	0	0	0	1	0	0	0	0	0	7	6	11	67	2.3	10.6	1		26	49	8.8	99	92	137.2	3.7	1.7	19.2	38	3.6	30.4	10.6	242	14.2
731	77	2	89.3	1	0.9	1.8	1	1	-1	1	-0.8	0	0	0	1	0	0	0	0	1	1	1	0	0	0	0	8	5	40	67	3.8	4.4	0	14	51	44	9.3	97	112	160.3	3.7	1.3	13.8	38	0.8	47.6	14.3	169	13.9
732	41	1	90	3	0.6	1.1	1	1	0	0.8	-0.3	0	0	1	0	0	1	1	1	0	0	0	0	0	0	0	0	2	24	32	4.3	5	0	7	23	11	9.3	103	144	138.9	4.8	1.2	14.5	31	0.4	46.5	14.6	215	20.5
733	42	2	69.7	1	0.6	1.4	2	1	0	1.3	-0.1	0	0	1	0	0	1	1	1	0	0	1	1	0	0	0	1	6	27	50	3.3	4.9	0	10.1	23.3	7	9.7	88	698	134.6	3.8	1.4	17	27	0.5	29.7	9.5	162	18.9
734	81	1	104.5	1	0.9	1.3	1	1	0	0.9	-0.4	0	0	0	1	1	1	0	0	0	0	1	1	0	0	0	6	2	32	52	3.6	5.1	0		26	26	8.7	102	120	139	4	2.7	27.9	42	0.8	33.6	10.6	184	8.5
735	68	1	90.9	1	0.8	1.4	1	1	0	0.9	-0.5	0	0	1	0	0	0	0	1	0	0	0	0	0	0	0	4	9	16	38	3.7	0.4	0		27	15	8.4	96	132	136.5	3.6	1.4	16.6	31	1.8	23.9	7.8	15	15
736	37	1	99.7	1	3.3	5.5	3	9	3	6.2	0.7	1	0	0	0	0	0	1	0	1	0	1	1	1	0	0	4	22	29	57	3.3	2.7	0	14	26	43	9.2	88	100	134.8	4.1	1.8	20.2	30	1.9	33.3	10.9	90	7.1
737	85	2	75.5	1	0.7	1.2	1			0.8	-0.4	0	0	1	1	1	0	0	0	0	0	1	0	0	0	0	4	2	48	75	3.3	8	1	15	30	13	9.2	92	166	135.7	3.8	1.7	18.5	38	0.6	36.1	12	261	24.5
738	82	2	264.3	1	1	2.1	1			1.2	-0.9	0	0	1	0	1	0	0	0	0	0	1	1	1	0	0	7	6	25	44	3.3	5.1	0		24	38	8.9	102	243	136.3	4	1.3	16	38	1	30.2	10.1	170	19
739	38	1	77.7	1	3.2	5.4	1	4	-1	3.4	-2	0	0	1	0	1	1	1	1	0	0	1	0	1	0	0	4	8	14	43	3.7	1	0	19	24	48	8.8	98	117	137	4.8	1.3	16.2	38	0.7	28.6	9.8	36	4.9
740	70	2	60.7	1	1.2	2	1	2	0	1.2	-0.8	0	0	1	1	1	0	0	1	0	0	1	0	0	0	1	4	2	38	44	3.2	7.9	1	18	33	33	8.9	77	349	130.7	3.5	1.1	12	38	0.8	40.5	13.6	254	17.5
741	72	2	83	1	0.7	2.2	1	1	-1	0.9	-1.3	1	0	1	1	1	1	1	0	0	1	1	0	1	0	1	7	5	39	73	2.1	9.8	1	19	21	19	8.7	98	73	135	3.8	1.5	17.4	38	0.6	28	9.2	206	29
742	61	1	102.9	1	0.9	1.6	1	1	-1	1	-0.6	0	0	1	1	1	1	1	1	0	1	0	0	0	0	1	4	2	37	46	3.7	5.3	0		23	15	9.2	87	125	124	4.7	1.2	14.5	26	0.6	29.1	9.6	196	11.8
743	89	2	108.3	1	2	2.3	1	2	0	2.2	-0.1	0	0	1	1	1	1	1	1	0	0	1	1	0	0	0	5	6	41	74	3.8	2.3	0	7.6	27	66	8.9	101	88	139.6	5.3	1	13.5	52	0.2	31.5	9.8	89	6.6
744	46	1	72	1	0.8	1.7	1	2	0	1.5	-0.2	0	0	1	0	1	1	1	1	0	0	1	1	0	0	0	1	4	38	83	3.4	4.9	0	14.9	28	18	8.9	103	100	139.3	4.2	1.4	16.9	30	1.2	28	9.2	164	6.4
745	71	1	86.9	1	1.8	2.8	1	3	0	2.4	-0.4	1	0	1	1	1	1	1	0	0	0	1	0	0	0	0	3	5	24	57	2.8	7.2	1	12.4	21.7	27	7.5	106	180	146.8	3.7	2.3	24.4	99.5	3.3	24.2	7.9	202	18.4
746	67	2	91.2	1	0.4	0.6	1	0	0	0.5	-0.1	0	0	1	0	1	0	0	1	0	0	0	0	0	0	0	2	5	9	67	3.8	3.7	0	5.7	18	14	9.8	104	149	136	3.6	1.6	18.7	34.7	0.4	33.1	10.8	141	14.8
747	82	1	84	1	0.8	1.2	1	1	0	1.6	0.4	1	0	1	0	0	0	1	0	0	0	0	1	0	0	0	5	2	12	67	3.2	7.9	1		21	31	8.1	96	349	129.5	4.1	2.9	29.6	58	0.4	24.8	8.1	252	9.8
748	46	2	136.8	1	0.6	1.2	2			0.6	-0.6	0	0	0	0	1	1	1	1	0	0	1	1	0	0	0	1	2	35	59	3.4	12.7	1	21	17	25	10.1	83	685	129.6	4.7	1.2	15.1	30	0.2	33.8	10.9	432	18.6
749	76	2	78.5	1	3.1	5.3	1	4	-1	3.7	-1.6	0	0	1	1	1	1	1	1	0	1	1	1	1	0	0	7	9	34	74	3.2	9.9	1		24	79	9.1	97	216	138.7	5	1.4	16.4	35	0.2	29.3	8.9	318	14.5
750	74	2	70.3	1	2.6	7.4	1	5	-3	4.1	-3.3	0	0	1	0	1	1	1	1	0	0	0	1	1	0	0	8	8	37	62	3	5.2	0	19	12	74	9.3	91	126	132	3.8	1.3	15.8	24.5	0.7	23	7.9	156	13.8
751	65	2	63.5	1	2	3.9	1	3	-1	2.4	-1.5	0	0	0	0	1	1	0	0	0	0	1	0	1	0	0	4	22	20	73	3.6	1.9	0		19	54	8	102	60	130.7	5.6	4.6	41.9	38	5.1	24.6	8	70	13.3
752	64	2	81.2	1	0.6	1.4	1	1	0	0.9	-0.5	0	0	1	0	1	0	0	1	0	0	0	1	0	0	0	11	5	18	26	2.7	8.9	1		26	20	7.8	103	143	136.5	4	1.2	15.7	30	0.4	28.5	9.6	241	17.6
753	66	1	63.2	1	0.9	1.2	1	1	0	1.1	-0.1	0	0	0	0	1	1	1	0	0	0	0	0	0	0	0	3	6	34	37	3.2	4.4	0	13	24.5	40	9.5	102	75	139.6	4.4	1	13.5	43	0.2	41	14.1	142	6.9
754	83	2	169.6	1	1.26	3.12	1	2	-2	1.52	-1.6	0	0	1	1	1	0	1	1	0	0	1	1	0	0	0	7	7	36	71	2	10.4	1	14	19	141	8	127	161	160.8	3.9	1.7	20.1	31.2	0.8	31.2	10.4	204	22.8
755	57	1	67.6	1	1.5	1.9	1	2	0	1.5	-0.4	0	1	1	0	1	1	1	1	0	0	1	1	1	0	0	4	5	16	24	3.8	11.7	1	12	20	42	8.2	99	394	133.5	4.6	1.2	12.4	59.4	0.8	24.3	8.2	442	15.5
756	59	2	80	1	1.1	1.6	1	2	0	1.5	-0.1	0	0	1	0	1	0	1	0	0	0	0	0	0	0	0	1	7	28	41	3.7	4.3	0		27	27	8.5	96	507	137	4	1.1	14	20	0.2	39.1	13	159	14.9
757	58	2	136.2	1	2.3	3.1	1	3	0	3.2	0.1	1	0	1	0	1	0	1	1	0	0	0	0	0	1	0	4	6	38	61	1.5	15.6	1	7.1	24	10	7.6	96	103	140.3	3.7	1.7	19.2	30	0.7	28.3	9.5	234	9.5
758	62	2	146.3	1	0.8	1.5	1	1	0	1	-0.5	0	1	1	0	1	0	0	0	0	0	1	0	0	0	0	7	5	6	67	2.7	0.5	0		21	23	7.5	104	129	137.3	2.9	1.6	18.8	38	1.2	24.2	8.5	12	15
759	54	2	100	1	3.3	5.2	3	4	-1	6.4	1.2	1	0	0	0	1	1	1	1	0	0	1	1	1	0	0	4	22	46	96	2.8	6	0	19	18.2	83	9.1	103	158	134.8	4.6	1.7	19.6	32	0.6	35.6	11.7	168	28
760	40	1	68.4	2	0.8	1.2	1	1	0	1	-0.2	0	0	0	1	0	1	0	1	0	0	0	0	0	0	0	0	4	26	47	3.9	7.6	1		19	17	8	109	129	138	4.2	1.7	18.5	35	0.2	29	9	297	8.5
761	67	1	80.7	1	4	5.4	1	4	-2	3.9	-1.5	1	1	1	0	1	1	1	1	0	0	1	0	0	0	1	3	2	8	67	3.1	3.6	0		21	122	8.3	110	127	149.7	5	1.1	14.2	27	0.4	32.9	10.6	111	10.6
762	49	1	134.7	1	1.3	6.7	3	4	-2	5.6	-1.1	0	0	1	0	1	0	0	1	0	0	0	1	0	0	0	1	22	37	78	3.3	5.1	0	10.1	6	47	7.1	84	982	121.2	3.9	1.2	15.3	32	0.4	42.9	14.1	166	16.1
763	63	1	94.9	1	2.3	5	1	2	-3	2.1	-2.9	1	0	0	1	1	0	0	1	0	0	1	1	0	0	0	5	5	20	59	3.1	10.4	1		22	57	8.3	87	561	132	4.8	1.4	16.7	30	1.1	35.8	11.2	323	55.4
764	53	1	81.6	1	0.9	1.6	1	1	0	1.3	-0.3	0	0	1	0	1	0	1	1	0	0	0	0	0	0	1	4	22	39	76	2.3	12	1	4.3	29	21	6.9	111	139	144	3.8	1	13.1	38	0.2	35.3	11.1	277	19.9
765	57	2	144.1	2	0.7	1.2	1	1	0	0.8	-0.4	0	1	0	0	1	0	1	0	0	0	0	0	1	0	0	6	6	24	49	3.4	4.8	0	22	14	11	6.3	109	115	138.2	4.2	1.2	15	46.5	0.5	27.4	9.1	161	14.9
766	78	1	81.6	1	2	2.3	1	2	0	2.2	-0.1	0	0	1	1	1	0	0	1	0	0	1	0	1	0	0	5	9	51	62	2.9	19.6	1	10.4	18	100	11.6	100	340	142	4.2	1.9	21.2	32	1.8	26.6	8.8	558	24.3
767	30	2	83	1	0.6	0.9	1	1	0	0.6	-0.3	0	0	1	0	1	0	0	0	0	0	0	0	0	1	0	4	4	35	81	2	2.2	0		21	17	8.2	107	103	141.3	4	2.1	23.2	39	16	24.7	8.3	44	8.2
768	75	2	63.2	1	0.4	0.7	1	0	0	0.4	-0.3	0	1	1	0	0	0	0	1	0	0	1	0	0	0	1	4	5	35	74	3.7	5.6	0	6.7	29	16	9.6	95	126	137.6	3.4	1	13.5	38	0.4	40.2	13.2	206	8.1
769	75	2	99.5	1	0.7	1.2	1	1	0	0.8	-0.4	0	1	1	0	1	0	0	1	0	1	0	1	0	0	1	6	5	40	71	2.9	9.4	1	11	29	23	9.5	93	348	134.8	3.8	1.7	18.5	38	0.9	39.5	12.8	268	11.6
770	60	1	55	1	0.6	0.9	1	1	0	0.7	-0.2	0	1	1	0	1	0	0	1	0	0	0	1	0	0	0	3	2	41	77	3.3	5.8	0	9.5	17	15	8.9	95	246	128.2	3.4	1.5	17.5	32.5	0.3	33.2	11.2	190	13.2
771	71	1	127.5	1	0.7	1.3	1	1	-1	0.8	-0.5	0	0	1	0	1	0	0	0	0	0	1	0	0	0	1	12	2	23	64	2.2	10.8	1		24	71	8.9	104	149	135.1	4.5	1.7	18.5	38	1.1	26.6	8.8	237	41
772	76	1	133.8	1	1.6	5	1	2	-3	2.3	-2.7	1	0	1	1	1	0	0	1	1	0	0	1	0	0	0	6	22	24	74	2.7	5	0	14	19	119	8.4	97	97	132.5	4.5	2.5	25.3	45	17.4	25.7	8.7	135	9.8
773	68	2	49.1	1	0.8	1.2	1	1	0	0.9	-0.3	0	0	0	0	0	1	1	0	0	0	1	0	0	0	0	2	8	47	131	2.5	5.5	0		29	16	8.4	102	97	141.8	4.5	1.6	18.4	58.2	0.2	29.2	9.6	138	13.1
774	29	2	113.9	1	0.4	1	2	1	0	1.2	0.2	1	0	1	0	0	0	0	1	0	0	0	0	0	0	0	0	8	43	59	1.7	4	0	8.6	13	21	6.2	110	85	143.8	4	1.7	19.8	49	0.7	27.8	9.4	68	0.2
775	64	1	103.8	1	0.5	1.4	2	1	-1	0.6	-0.8	0	0	1	1	1	1	1	1	0	0	0	0	0	0	0	4	2	28	29	2.9	5.4	0		27.4	12	8.5	100	99	135.2	4.1	1.3	16	30	0.9	39.2	13.8	157	8.1
776	72	1	86.5	1	2.9	3.7	1	4	0	3.2	-0.5	1	1	1	1	1	0	1	1	0	0	0	0	1	0	0	5	22	45	83	1.8	4.6	0		30	37	8.9	96	119	140.8	4.1	1.3	16.4	41	0.9	22	6.9	82	3.8
777	86	1	54.8	1	1	2	1	2	0	1.5	-0.5	0	1	0	0	1	0	0	1	0	0	0	0	0	0	0	4	3	46	74	2.9	17.2	1		21	44	9.5	105	130	144	4.5	1.9	21.4	34.5	1.1	39.3	13.1	494	35.6
778	65	1	88.8	2	0.9	1.4	1	1	0	0.9	-0.5	0	0	1	1	1	0	0	1	0	0	0	1	0	0	0	3	4	24	36	3.4	4.5	0		26	76	9.1	92	486	137.9	4.3	1.5	17.4	32	0.6	32.4	11	153	17
779	47	2	90.8	1	0.5	0.8	1	0	0	0.5	-0.3	0	0	0	0	1	0	0	0	0	0	0	0	1	0	0	4	9	42	73	3.6	1.3	0		19	19	7.1	111	226	143	3.6	1.5	18.2	42	2.9	25.2	8.6	47	14.1
780	50	1	94.8	1	0.9	1.9	2	4	2	4.2	2.3	1	1	0	0	0	0	0	0	0	0	0	0	0	0	0	1	5	22	49	3.2	5.1	0		20	62	7.8	100	119	140.2	3.8	2.6	27.4	34	1.4	40.3	14.5	164	13.5
781	31	1	69	1	3.2	8.2	3	7	-1	5.3	-2.9	1	0	1	0	1	0	0	1	0	0	0	0	0	0	0	0	24	41	81	3	1.3	0		14	35	7.4	117	170	142.2	3.3	5.5	46.5	144	1.3	32.1	10.9	39	17.1
782	84	1	64.2	1	0.9	1.6	1	2	0	1.2	-0.4	0	1	1	0	0	0	0	1	0	0	0	0	0	0	0	6	2	27	36	3.9	4.1	0		30	33	8.9	102	112	138.3	4.5	1.7	19.6	38	0.4	29.4	9.3	159	32.5
783	46	1	112	1	0.5	1	1	1	0	0.6	-0.4	0	1	1	1	1	0	0	1	0	0	0	0	0	0	1	1	7	33	95	2	14.6	1	5.4	26	36	8.8	97	129	139.2	4.4	1.7	19.8	35	0.4	23	8.4	284	35
784	65	1	99.4	1	1.2	5.6	1	2	-4	1.2	-4.4	0	0	0	0	0	0	0	0	0	0	0	0	1	0	0	6	5	20	51	2.6	13.5	1		11	69	7.2	105	108	140	4.9	3.7	35.5	38	0.5	43.4	15.3	352	6.8
785	74	1	81.8	1	0.8	1.4	1	1	0	0.9	-0.5	0	1	1	1	1	0	0	1	0	0	1	0	0	0	1	4	2	20	34	4.2	9	1	17	26	11	10.1	91	107	133	4.1	1.2	15.1	42	0.6	39.1	12.9	375	24.8
786	58	2	61.8	1	0.9	9	1	2	-7	1.4	-7.6	1	1	0	0	0	0	0	1	0	0	0	1	1	0	0	4	28	37	99	3.2	0.9	0	24	23	73	6.6	78	353	137.6	5	2.7	27.5	40.7	4.2	19.9	6.8	29	15
787	70	1	88.3	1	4.5	5.4	1	5	0	4.1	-1.3	0	1	1	1	1	0	0	0	0	0	1	0	1	0	0	5	9	27	48	2.9	3.8	0		23	56	8.4	105	92	145	3.8	1.2	15.1	49	0.2	26.1	8.8	109	6.1
788	69	2	75.3	1	0.3	0.7	2	0	0	0.8	0.1	1	0	0	0	1	0	0	1	0	0	0	0	1	0	0	4	6	30	58	3.7	1.9	0	11.5	24	10	9.2	102	93	137.4	4	2.4	25.4	30	3.1	30	9.8	72	8.1
789	63	1	90	1	0.9	1.2	1	1	0	1.1	-0.1	1	1	1	1	1	0	0	1	0	0	0	0	0	0	0	2	6	27	63	2.1	4.6	0		15	32	8.4	94	93	131.3	5.2	2.2	23.7	40	2.4	29.6	10.4	98	21.3
790	89	1	87.5	1	4.3	8.5	1	6	-3	4.7	-3.8	0	1	1	0	1	0	0	1	0	0	0	0	0	0	1	5	22	35	61	3.4	5.1	0		13	106	8.8	119	126	146.9	5.2	1.3	16	34	1.2	34.8	10.8	175	13.3
791	46	1	59.1	1	1	1.9	1	1	0	1.2	-0.7	0	0	0	0	1	0	0	1	0	0	1	1	0	0	0	1	3	24	67	3.1	7.2	1	16	20	27	8.7	99	219	131.7	4.3	1	11.1	38	0.7	39.9	13.2	224	28
792	32	1	93.3	1	0.7	2.6	1	2	-1	1.1	-1.5	1	1	1	1	1	0	0	1	0	0	0	0	0	1	0	3	28	38	109	2.3	2.5	0	20	23	44	9.2	91	66	131	3.5	2.9	29.4	45	23.4	20.5	7	58	5.5
793	61	1	43.09	2	9.32	12.05	1			12.52	0.47	1	1	1	0	1	0	0	0	0	0	0	1	1	0	0	5	7	25	71	2.3	7.5	1		24	47	8.7	91	140	139.2	4.9	1.4	17.2	38.3	1.5	29.3	8.5	174	14.4
794	73	1	97.7	1	2.63	9.17	3	6	-3	7.6	-1.57	0	0	0	0	1	0	0	0	1	1	1	1	1	0	0	10	6	30	57	4.2	4.6	0		23	48	9.1	86	437	137.3	4.7	1.2	15.1	29.9	1.5	26.2	8.6	194	8.5
795	58	1	83.9	1	7.83	10.11	1	12	2	10.82	0.71	1	0	1	1	1	0	0	0	0	0	0	1	1	0	0	4	22	37	89	2.4	11	1		19	94	9.5	94	178	140	5.9	1.7	18.5	38	1.5	30.6	9.5	264	13.3
796	76	2	72.5	1	0.64	0.98	1	1	0	0.77	-0.21	0	0	1	0	1	0	0	0	0	0	1	0	0	0	1	4	4	35	39	2.5	17.3	1		29	12	8	94	88	133	4.2	1.7	18.5	38	1.5	32	9.8	434	18.7
797	60	2	100.3	3	1.13	4.25	3	2	-2	1.51	-2.74	0	0	0	0	1	0	0	0	0	0	0	0	0	0	0	2	22	54	103	2	3.7	0		15	46	8.3	104	127	139	3.2	2	22	38	1.5	39.7	13.5	75	18.3
798	77	1	58.5	1	0.53	1.39	1	1	-1	0.53	-0.86	0	0	1	0	1	0	0	0	0	0	0	0	0	0	0	11	6	45	103	3.4	9.5	1		30	13	9.3	96	146	142.3	4.6	1.4	17.6	23.4	1.5	36.3	11.3	322	24.1
799	70	2	101.8	1	0.78	1.34	1	1	-1	0.71	-0.63	0	0	1	1	1	0	0	0	0	0	0	0	0	0	0	3	3	21	28	4.9	2.9	0		22	18	8.8	100	159	140.3	4.2	1.1	14.7	38	1.5	36.1	11.9	142	7.1
800	58	1	76.2	1	1.69	2.4	1	2	0	2.11	-0.29	0	1	0	1	1	0	0	0	0	0	0	0	0	0	0	1	6	47	87	4.1	9.7	1		20	24	9.3	93	186	141.3	4.7	1.1	13.9	21.5	1.5	40.9	12.4	399	15
801	74	2	95.3	1	0.66	0.97	1			0.89	-0.08	0	0	1	0	1	0	0	0	0	0	1	0	0	0	0	3	2	21	32	4.2	5.3	0		29	19	8.8	91	116	129	3.3	1.2	15.1	87.6	1.5	26	8.2	224	7
802	83	1	59.3	1	1.1	1.78	1	1	-1	1.18	-0.6	0	0	0	1	1	0	0	0	0	0	0	1	0	0	0	5	3	28	46	3.5	5.4	0		25	20	9.6	94	242	132.8	4.2	1.3	16.2	30.3	1.5	32.2	10.9	189	11.8
803	68	1	98.6	1	1.95	3.19	1	3	0	2.32	-0.87	0	1	1	0	1	0	0	0	0	1	1	1	0	0	0	4	3	12	47	4.9	2.1	0		28	25	8.3	102	218	135	4.8	1.7	19.9	38	1.5	42.2	14.5	102	11.6
804	85	2	72.6	1	1.04	1.79	1			1.09	-0.7	0	1	0	0	1	0	0	0	0	0	0	0	0	0	0	4	6	46	73	4.8	10.7	1		16	23	8.9	108	379	144	3.2	1.4	16.7	32.5	1.5	44.8	15.2	514	25
805	74	1	102	3	0.67	1.03	1			0.87	-0.16	0	0	1	0	1	0	0	0	0	0	0	0	0	0	0	3	7	30	78	3.6	11.5	1		30	29	6.5	85	581	130	4.4	1.1	14	39.4	1.5	29.2	8.8	414	11.7
806	89	1	121.2	1	1.33	2.14	1	2	-1	1.47	-0.67	0	0	1	0	1	0	0	0	0	0	1	1	0	0	0	5	4	23	50	3.2	7.9	1		28	16	8.6	106	156	136.3	4.4	1	13.4	28.3	1.5	39.6	12.9	251	13.8
807	74	2	91	1	0.74	1.44	1	1	-1	0.75	-0.69	0	1	1	0	1	0	0	0	1	1	0	1	0	0	0	6	2	14	37	3	11.9	1		21	38	8.4	77	203	124	3.5	1.2	14.7	38	1.5	29.9	9.9	357	8.1
808	71	1	103.5	1	0.97	3.35	1	2	-1	1.66	-1.69	0	1	1	1	1	0	0	0	0	0	1	1	0	0	0	4	5	38	94	4.8	5.7	0		6	45	8.5	86	1242	129.8	5.4	1.7	18.5	38	1.5	36.6	11.2	274	15.3
809	58	1	80	1	2.5	4.7	1	4	0	3.59	-1.11	0	1	1	1	1	0	0	0	1	0	1	1	1	0	0	7	4	30	72	2	13.1	1		19	57	8.7	108	76	137	4.9	1.7	18.5	38	1.5	28.9	8.8	256	14.2
810	71	1	100.7	1	1.08	1.85	1	2	0	1.88	0.03	1	0	1	0	0	0	0	0	0	0	1	1	0	0	0	4	4	42	67	3.5	6.9	0		23	20	9.5	91	191	130.3	4.7	1.7	19.1	72.4	1.5	35	11.7	242	16.3
811	61	1	105	1	1.3	5.54	1	2	-4	1.66	-3.88	1	0	0	0	1	0	0	0	0	1	0	0	0	0	0	3	7	31	74	2.3	10.3	1		17	121	9.1	109	132	145.3	3.7	1.5	18.7	30.9	1.5	28.8	9.5	236	14
812	62	1	116.4	1	1.73	3.37	1	3	0	2.72	-0.65	0	1	0	0	1	0	0	0	0	1	1	1	1	0	0	6	7	34	67	4.9	3.8	0		27	113	8.9	90	335	133.5	3.4	1.8	20.2	38	1.5	25.4	7.8	186	8.2
813	79	1	110.6	1	1.31	6.08	3	5	-1	5.16	-0.92	0	0	0	0	1	0	0	0	0	0	1	1	0	0	1	5	3	23	62	4.6	4.6	0		29	24	8.3	94	146	133.5	4.2	1.3	16.4	33.3	1.5	44.1	14.8	213	11.1
814	78	1	44.5	3	1.03	1.41	1	1	0	1.18	-0.23	0	0	1	0	1	0	0	0	0	1	0	1	0	1	0	8	2	36	73	3.9	9.1	1		26	46	9.5	97	75	137.5	3.7	1.6	18.2	36.8	1.5	33.9	10.8	354	16.4
815	66	2	90	1	0.89	1.2	1	1	0	0.78	-0.42	0	1	1	1	1	1	1	0	0	0	1	0	1	0	0	4	4	31	67	3.2	6.6	0		28	21	8.3	91	473	132.2	4.3	1	13.4	26.2	1.5	38.2	13	209	16.7
816	60	1	80	1	1.13	1.69	1	1	0	1.39	-0.3	0	1	1	1	0	1	1	0	0	0	1	1	1	0	0	5	3	14	42	3.2	3.2	0		22	19	9.4	90	166	131.2	4.4	1.4	16.6	38	1.5	42.1	14.6	102	11.5
817	82	2	99.8	1	0.71	1.38	1			0.91	-0.47	0	1	1	0	1	1	1	0	0	0	1	0	0	0	0	4	6	41	59	4.7	4.7	0		33	36	9.9	99	156	135	4.1	1.7	18.5	38	1.5	39.2	12.6	220	7.3
818	80	1	89.5	1	0.57	0.93	1			0.96	0.03	1	0	1	0	1	0	0	0	0	0	1	0	0	0	1	8	2	22	29	3.1	8.5	1		31	35	9.4	100	149	138.9	3.5	1.3	17.2	35.3	1.5	39	12.7	260	13.1
819	25	2	62	1	0.48	0.94	1	1	0	0.69	-0.25	0	0	1	0	1	0	0	0	0	0	0	0	0	0	0	0	6	30	79	3.5	1.8	0		14	18	6.7	107	64	137	3.2	1.5	17.8	34.1	1.5	29.9	10	65	2.1
820	57	1	68	1	0.68	1.65	2	2	0	2.03	0.38	1	0	0	0	1	0	0	0	0	0	0	1	0	0	0	2	3	18	67	1.7	10.1	1		24	66	8.8	79	807	127	4.1	1.7	18.5	38	1.5	37.1	12.5	176	15.2
821	57	1	52.1	1	1.54	2.48	1	3	1	3.92	1.44	1	0	1	0	1	1	1	0	0	0	0	1	0	0	0	2	3	29	67	1.2	22.1	1		28	59	9	100	186	134.5	4.8	1.7	18.5	38	1.5	27.4	8.4	265	11.3
822	88	1	108.3	2	1.3	2.23	1	2	0	1.78	-0.45	0	0	0	0	1	1	0	0	0	0	1	0	0	0	0	5	22	43	87	4.9	1.5	0		30	29	8.5	102	93	134.5	4.1	1.3	16.9	51	1.5	25.9	8.6	72	4.2
823	55	1	59.1	1	1.2	2.37	1	2	-1	1.53	-0.84	0	0	0	1	0	0	1	1	0	0	0	0	0	1	0	2	6	30	77	3	2.9	0		20	35	7.9	87	122	122.2	5	3.8	39.4	37.1	1.5	38.5	13.7	88	14.2
824	66	1	112.2	1	2.76	3.89	1	3	-1	3.05	-0.84	1	0	1	0	0	1	1	1	1	0	0	1	0	0	0	4	3	18	47	2.8	8.8	1		19	37	6.9	108	241	139.6	5.8	1.2	15.2	37.4	1.5	36	11.9	249	12.6
825	89	1	73.7	1	0.59	1.55	1	1	0	0.83	-0.72	0	1	1	0	0	0	0	1	0	0	0	0	0	0	0	4	7	35	85	4.5	4.1	0		18	14	8	105	122	138	3.8	1.7	18.5	38	1.5	44.6	14.6	186	14.4
826	58	2	63.1	1	0.71	1.12	1	1	0	1.06	-0.06	0	0	0	1	1	1	1	1	0	1	0	0	0	0	0	4	2	18	37	3	2.3	0		26	10	8.4	103	101	138	3.8	1.7	18.5	38	1.5	24.4	8	67	56.1
827	77	1	60.7	1	1.45	3.49	1	3	-1	2.04	-1.45	0	0	1	0	0	1	1	1	0	0	0	0	0	0	0	5	4	25	69	4.1	5	0		24	42	8.7	97	105	136.2	5	1.7	18.5	38	1.5	33.8	11.4	200	13.2
828	55	1	116.1	1	1.5	2.78	1	2	-1	1.73	-1.05	0	0	0	0	0	0	1	0	0	1	1	1	0	0	0	3	6	33	78	3.5	4.6	0		27	44	8.6	92	375	127.6	6	2.6	28.5	31.3	1.5	43.6	15	161	12.8
829	77	1	71.9	1	0.98	3.3	1	1	-2	1.2	-2.1	0	1	1	1	1	1	1	0	0	0	0	0	0	0	0	3	5	28	55	3	2.7	0		28	30	9.1	103	147	142.5	3.4	1.7	18.5	38	1.5	38.5	13.6	83	31.3
830	89	2	71	2	1.43	2.12	1	2	0	1.58	-0.54	0	0	1	0	1	0	0	1	0	0	1	1	0	0	1	7	6	40	67	4.5	7.4	1		34	29	9.5	111	392	149	4.8	1.9	20.8	38	1.5	36	10.8	328	10.4
831	65	1	75	2	0.56	1.59	1	1	0	0.63	-0.96	0	0	1	1	1	0	0	1	0	0	0	0	0	1	0	6	4	35	61	3.1	8.2	1		43	15	9	81	108	134	3.6	1.8	20.2	41.4	1.5	31.1	10	250	43.5
832	59	1	113.9	1	0.55	1.51	1	1	-1	0.76	-0.75	0	0	1	1	1	0	0	1	0	0	0	0	0	0	0	1	6	48	95	4.4	2.2	0		22	31	9.6	95	122	136.7	3.8	1.7	18.5	38	1.5	40.8	13.7	96	14.8
833	71	1	135.1	1	0.56	2.81	3	3	0	3.1	0.29	1	0	1	1	1	1	1	1	1	0	1	1	0	0	0	6	3	29	67	1.9	11.1	1		28	9	8.3	103	125	139	3.5	1.7	18.5	38	1.5	30.8	10.1	205	9.6
834	55	1	84.1	1	1.01	1.63	1	1	0	1.27	-0.36	0	1	1	1	1	1	1	1	0	0	0	1	0	0	0	2	2	25	45	3.2	7.3	1		20	25	8.9	95	244	132	4	1.7	18.5	38	1.5	43.8	15.8	234	38.1
835	77	1	102	1	1.14	2.8	1	2	-1	1.32	-1.48	0	0	1	1	1	1	1	0	1	0	0	0	0	0	1	9	22	48	146	3.7	7.5	1		24	51	8.7	109	169	143.5	3.8	1.6	18.5	33.1	1.5	38.4	11.6	279	18.8
836	63	1	88.5	1	0.55	1.2	2	1	0	1.59	0.39	1	0	1	0	1	1	1	0	0	0	0	0	0	0	0	4	9	42	108	3.2	13.7	1		27	21	8.1	105	266	140.6	3.8	1.1	14.8	30.6	1.5	33	10.6	440	16.7
837	82	2	64	1	0.67	1.02	1	1	0	0.5	-0.52	0	0	1	0	0	0	0	1	0	0	0	0	0	0	0	4	2	39	36	2	15	1		23	6	8.9	104	212	147.2	3	1.6	18.8	27.8	1.5	36.9	11.7	299	14.2
838	75	2	70	1	2.76	3.35	1	3	0	3.49	0.14	1	1	1	0	1	0	0	1	0	0	0	1	0	0	0	4	4	32	67	2.5	10.3	1		19	51	8.4	107	192	140	5.9	0.9	12.7	32.4	1.5	29.2	9	254	13.3
839	75	1	69.6	1	2.7	5.34	3	5	0	4.47	-0.87	0	1	0	0	1	0	0	0	0	0	1	1	0	0	0	4	2	31	65	4.3	2.1	0		21	43	8.5	107	262	143	3.6	1.7	18.5	38	1.5	34.1	10.9	90	12.9
840	39	1	59.4	1	2.73	4.66	3	4	-1	3.14	-1.52	0	1	1	1	1	0	0	1	0	0	0	0	0	0	0	0	9	41	75	3.1	1.8	0		25	57	8.7	90	136	136	3.6	1.5	17.9	66.7	1.5	29.4	10.1	55	17.1
841	63	2	69.4	1	1.22	2.13	1			1.6	-0.53	0	0	1	0	1	0	0	1	0	0	1	0	0	0	0	2	2	24	61	4.2	6.4	0		29	7	9	96	111	138.6	3.5	1.7	18.5	38	1.5	29.9	10	265	13.2
842	71	1	84.9	1	1.11	1.69	1	1	0	1.24	-0.45	0	0	0	0	1	1	1	1	0	0	1	1	0	0	1	5	3	36	67	3.4	10.2	1		34	25	9	98	118	139.5	3.9	1.7	18.5	38	1.5	48.2	15.8	346	20
843	61	1	83.9	1	0.95	2	1			0.95	-1.05	0	0	1	0	1	1	1	0	0	0	0	0	0	0	1	5	2	20	17	3.1	8.2	1		32	13	8.7	101	124	137.7	3.6	1.7	18.5	38	1.5	43.8	14.4	254	8.2
844	66	1	120.2	1	4	7.65	3			8.95	1.3	1	0	0	0	1	1	1	0	0	0	1	1	0	0	0	3	8	29	81	3.7	3.9	0		19	26	9.4	95	229	143.8	5.1	1.7	18.5	38	1.5	41	13.9	143	15.7
845	66	1	104.8	1	2.05	2.74	1	3	0	2.89	0.15	1	0	1	1	1	1	1	1	0	0	1	1	0	0	0	3	2	26	46	2.1	10	1		19	59	8.6	102	118	137	5.5	1.7	18.5	38	1.5	41	12.2	210	11.1
846	84	1	71.7	1	1.74	2.53	1	2	0	1.83	-0.7	0	0	1	0	1	1	0	0	0	0	1	1	0	0	0	7	6	37	62	4.8	4.1	0		23	80	9.4	99	318	139	4.7	1.5	17.8	30.7	1.5	34.4	11.2	200	15.5
847	72	1	78	1	3.94	5.02	1			5.26	0.24	1	1	1	0	1	1	0	1	1	1	1	1	1	0	0	11	6	27	55	2.4	3.1	0		26	115	9	95	317	132	4.2	1.5	17.5	30.9	1.5	28.1	9	74	15.1
848	68	1	65.8	1	1.21	1.66	1	2	0	2.1	0.44	1	0	1	0	1	1	1	0	0	0	0	1	0	0	0	3	6	23	57	3	4.1	0		16	86	9.1	100	196	138	5	1.2	15.5	26.6	1.5	40.5	12.8	123	15.6
849	69	1	42.8	1	1.71	2.84	1	2	0	2.55	-0.29	0	1	1	0	1	1	1	1	0	0	0	1	0	0	0	3	9	44	91	4.8	4.8	0		27	39	8.6	100	142	136	5.2	3	29.6	33	1.5	32.3	10.4	230	13.4
850	34	2	72.8	1	2.81	9.73	3	10	0	12.28	2.55	1	0	0	0	1	1	1	0	0	0	0	1	0	0	0	1	8	55	67	2.7	6.2	0		11	46	12.3	97	1311	154.1	3.8	1.4	17.9	38	1.5	44.6	13.9	166	11
851	53	1	65.5	2	0.5	0.8	1	1	0	0.6	-0.2	0	0	0	0	1	0	0	1	0	0	0	1	0	0	0	2	6	29	35	3.7	3.2	0	26	19	4	7.9	88	342	140.4	3.7	1.7	18.5	38	1.3	25.2	8.6	117	5.3
852	72	1	70	1	0.6	2.3	1			0.8	-1.5	0	1	0	1	0	1	1	1	0	0	0	0	0	0	0	3	22	38	89	4.4	2.5	0	8	24	103	8.7	111	173	145.7	5	1.4	17	23	0.9	38.8	12.1	108	14.2
853	59	2	162.6	1	4.1	6	1			4.1	-1.9	0	1	1	0	1	1	1	1	0	0	0	1	0	0	0	4	3	10	12	4.7	4.3	0	19	14	55	8.8	100	210	133.5	3.8	1.3	16.1	29	0.4	22.7	7.3	202	12.3
854	19	1	121.2	3	0.6	1.3	1	1	0	1.1	-0.2	0	0	1	0	1	1	1	1	0	0	0	0	0	0	0	0	2	24	52	4.7	7	0		23	11	9.4	102	108	141	4.3	1.7	18.5	38	0.8	40	13.9	329	16.6
855	78	1	47.1	3	0.7	1.1	1	1	0	0.9	-0.2	0	1	0	1	1	1	1	1	0	0	0	1	0	0	0	4	7	37	77	4.2	4.7	0	15	25	43	9	98	153	138	4.6	1.7	18.5	38	0.8	37	12	193	6.7
856	71	2	52.8	1	0.8	2.7	3	3	1	4	1.3	1	1	1	0	1	0	0	1	0	0	1	1	1	0	0	6	2	27	58	2.5	10.4	1	12	17	50	9.4	116	180	143	5.4	1.9	21.6	39.5	0.7	33.2	9.5	261	18
857	64	1	75.2	1	0.7	1.1	1	1	0	1	-0.1	0	0	0	0	1	0	0	0	0	0	1	0	0	0	1	4	2	36	81	4.4	7.4	1	14	21	38	9.3	104	180	141.3	4.4	1.2	14.9	37.7	0.3	34	10.9	326	26.7
858	52	1	67.2	1	1.2	5.6	1			1.3	-4.3	0	1	1	1	1	0	1	1	0	0	1	0	0	0	0	1	9	33	76	4.7	4.2	0	15	23	36	8.3	96	124	137	3.7	1.4	16.4	34.5	1.8	33.6	10.6	194	37.6
859	64	2	68.9	1	0.8	2.9	1	2	-1	1.3	-1.6	0	1	1	0	1	0	0	1	0	0	1	0	1	0	0	4	3	33	76	4.2	4.5	0	9	18	48	8.3	106	115	137.2	5	1.2	15.2	39	0.4	32	10.2	189	14.7
860	77	1	124.2	1	0.8	1.2	1	1	0	1	-0.2	0	1	1	0	1	0	0	1	0	0	0	1	0	0	0	8	2	17	49	4.3	2.8	0	11	21	11	8.2	111	84	141.1	3.7	1.7	18.5	38	0.6	31.5	10.2	119	12
861	70	2	64.2	1	1	1.9	1	1	-1	1	-0.9	0	0	0	0	0	1	1	1	0	0	1	1	0	0	0	4	6	28	85	4.8	4.1	0	17	18	30	10.6	99	338	134.5	4.1	1.7	18.5	38	0.9	33.1	10.7	198	21.4
862	73	1	59.8	1	1.2	1.9	1	2	0	1.3	-0.6	0	0	1	0	0	0	1	1	0	0	1	1	0	0	0	4	5	24	53	4.5	4.5	0	26	17	70	9.5	94	853	144.3	4.3	1.7	18.5	38	0.4	49.7	16.1	204	13.8
863	76	2	107.2	1	0.7	1.8	1	1	-1	0.8	-1	0	1	1	0	1	0	0	1	0	0	1	0	0	0	0	3	2	18	62	4.2	6.2	0	12	18	33.9	7.6	95	73	123.9	3.7	12.2	90.4	38	0.7	38.8	13.6	262	22
864	69	1	97.8	2	1.6	2.2	1	2	0	1.8	-0.4	0	1	1	0	1	0	0	1	0	1	0	1	0	0	0	7	2	22	68	2	14.4	1	14	19	45.3	8.2	123	156	154.3	3.4	1.6	18.8	50	0.4	23.9	7.7	288	11.1
865	60	1	77.8	1	1.2	3	1	2	-1	1.2	-1.8	0	0	1	0	1	1	0	1	0	0	1	1	0	0	1	4	3	15	41	3.3	4.3	0	14	26	39.9	9.3	95	180	137	4.3	1.7	18.5	38	0.9	38.8	12.6	142	13.3
866	66	2	96.4	1	0.8	2.8	1	1	-2	0.9	-1.9	0	1	1	0	1	0	0	0	0	0	1	0	0	0	0	3	7	36	85	3.6	10.2	1	7	13	38	7.4	118	87	136.1	4.4	2.5	26	84	0.2	26.5	8.4	363	14.9
867	61	2	75.9	1	1.5	5.4	1	4	-2	2.7	-2.7	0	1	1	1	1	0	0	1	0	0	1	1	0	0	0	5	5	28	51	4.7	3.7	0	14	22	58	8.5	97	208	135.6	5.2	1	13.3	29	0.7	25	7.8	173	12.3
868	72	1	99.9	1	1.1	2.2	2	2	-1	1.4	-0.8	0	0	0	0	0	1	1	1	0	0	1	0	0	0	0	3	22	22	68	3.3	3.7	0	8	26	16	9.2	101	119	136.3	3.8	1.6	19.1	38	3	46	16.1	124	16.1
869	80	2	78.4	1	0.9	1.2	1	1	0	1.1	-0.1	0	0	1	0	0	1	0	1	1	1	0	0	0	0	0	6	2	12	12	3.3	7.9	1	14	27	22	9.3	97	108	139.7	5.1	1.7	18.5	38	0.2	31.1	10	262	13.6
870	77	2	87.5	1	0.6	1.2	1	1	0	0.9	-0.3	0	0	1	1	1	0	0	0	0	0	0	0	0	0	0	3	2	20	12	4.3	6.4	0	14	10	39	7	139	96	161.5	4.4	2.9	30.1	38	0.6	28.5	8.5	274	39.2
871	70	2	83	1	0.9	1.3	1	1	0	0.8	-0.5	0	0	0	0	1	0	1	1	0	1	1	1	0	0	0	5	2	15	38	3.8	6.3	0	14	20	45	9.7	85	305	126	5.1	1.1	13.9	38	0.5	31.9	11.2	240	11.7
872	61	2	85.6	2	4.1	6.5	3			6	-0.5	0	0	0	0	1	1	0	1	0	0	1	0	1	0	0	4	7	16	37	4.9	1.9	0	15	28	37.9	9.5	99	116	142.5	3.6	1.1	14.4	30	1.4	29.6	9.1	91	8.4
873	68	1	52	2	1.6	2.2	1			1.9	-0.3	0	1	1	1	1	0	1	1	0	0	1	1	0	0	0	3	3	27	34	3.8	6	0	17	21	24	10	103	149	140.5	4.3	1.4	16.6	38	1.1	41.6	13.7	224	11.1
874	77	2	72.1	1	0.5	0.9	1	1	0	0.9	0	1	0	0	0	1	0	1	1	0	0	0	0	0	0	0	7	2	18	43	2	1.7	0	10	21	24	9.3	103	107	133.5	3.4	1.7	18.5	38	1.3	24.7	8.4	34	1.6
875	89	2	65.4	1	1.4	3	1	2	-1	2.2	-0.8	0	0	0	0	0	1	1	1	0	0	1	1	0	0	0	7	26	55	100	4.7	2.7	0		12	22	8.6	106	265	142.7	3.8	1.4	17.1	41	7	38.9	12.6	126	49.9
876	28	1	67.2	2	0.9	6.3	3	3	-3	1.9	-4.4	0	1	1	0	0	0	1	0	0	0	0	0	0	0	0	0	22	35	93	4.2	3	0	20	19	29	8.1	90	150	129.2	5	1.5	17.8	40	1	42.9	14.7	126	5.7
877	30	1	63.5	1	1	3.7	3	3	-1	3.9	0.2	1	1	1	0	1	1	1	1	0	0	0	0	0	1	0	4	22	40	130	2.2	7.7	1	19	21	55.2	9.1	88	86	132.7	5.2	2.8	29.2	57.5	30.2	29	10.6	172	43.5
878	53	2	87	3	2.8	4	3			4	0	1	0	1	0	0	1	1	1	0	0	0	1	0	0	0	2	6	16	78	1.6	2.5	0		14	45	6.5	103	738	132.6	4.3	1.5	17.7	49	1.4	31.8	10.8	38	24.9
879	85	1	110	1	0.8	1.4	1	1	0	0.9	-0.5	0	0	1	1	1	0	0	1	0	0	0	0	0	0	0	6	5	37	65	4.2	5.6	0	11	23	33.8	8.6	103	92	137	4.1	1.7	18.5	38	0.3	30.8	10.3	234	18.1
880	57	1	53.8	3	2.7	3.4	1			2.3	-1.1	0	1	0	0	0	0	0	0	1	1	1	1	0	0	0	6	23	54	118	4.4	6.9	0	13	20	69	8	106	349	136.5	3.9	1.7	18.5	38	0.3	29	8.6	306	13.3
881	41	1	62.1	3	0.9	1.7	1	1	-1	1.1	-0.6	0	1	1	1	1	0	0	0	0	0	0	0	0	0	0	0	7	35	92	4.7	2.4	0	12	24	23	9.2	100	112	138	3.7	1.8	20.8	35.5	2.6	36.7	12	110	20.1
882	48	2	86.2	1	2.8	3.9	1	4	0	2.8	-1.1	0	1	0	0	0	1	1	1	0	0	0	0	1	0	0	10	22	36	103	3.7	5	0	13	29	52	9.5	99	70	137.8	5	1.7	18.5	38	0.3	27.8	8.3	187	12.5
883	74	1	87.5	1	1.4	2.5	1	2	0	1.9	-0.6	0	0	0	0	0	0	0	1	0	0	1	1	0	0	0	4	4	30	81	4.3	5.8	0	11	22	50	14	112	121	150.9	4.2	3.4	32.2	30	0.4	30	9.3	252	14.9
884	79	2	96	1	2.6	3.3	1	3	0	2.6	-0.7	0	0	0	0	0	1	1	1	0	1	1	0	0	0	1	5	4	24	45	3.5	5.3	0		20	46	9.2	100	164	140	5.8	1.2	15.1	38	1.8	39.8	12.2	185	18.6
885	72	1	55.2	2	3.5	8	3			7.7	-0.3	0	1	0	0	0	0	0	1	0	0	1	0	1	0	0	8	8	9	51	4.6	3.1	0	14	33	20	8.7	90	88	141.5	3.6	1.3	16	38	0.9	27.1	8.8	141	6.4
886	32	1	72.7	3	3.9	6.8	3	5	-2	6.3	-0.5	0	0	0	0	0	0	1	0	0	0	1	1	0	0	0	1	22	24	60	3.4	6.9	0	18	17	57	6.8	104	143	140.7	5.3	1.4	17	83.7	0.6	50	14.9	232	17
887	80	1	59.8	1	2.2	3.7	1	3	-1	2.7	-1	0	0	0	0	0	0	1	1	1	1	1	1	0	0	0	7	4	20	55	4.8	2.2	0	16	18	33	9.4	107	135	139	4.1	2.1	23.2	38	1	34.6	11.1	107	10.2
888	63	1	152	1	2	5.5	3			5	-0.5	0	1	0	0	0	1	1	1	0	1	1	1	0	0	0	4	5	18	51	4.3	7.3	1	17	27	65	9.6	94	176	139.3	4.1	1.7	18.5	38	0.5	35.9	12.4	315	11.9
889	69	2	44.8	3	1.2	1.8	1	2	0	1.6	-0.2	0	1	0	0	0	0	0	0	0	0	1	0	1	0	0	4	2	24	42	4.9	6.7	0	10	18	31	9.2	110	195	138.3	5.9	1.1	13.9	27	0.6	37.1	11.6	330	21.9
890	65	2	113	1	3.03	4.63	3			4.16	-0.47	0	1	0	0	0	0	0	0	0	0	0	0	0	0	0	2	7	18	42	4.8	4	0	15	18	55	8.2	104	95	139.7	4.2	11.6	82.8	53	0.6	24.4	8.1	190	21.6
891	24	1	115	1	0.58	0.91	1	1	0	0.83	-0.08	0	0	1	0	0	0	0	1	0	0	0	0	0	0	0	0	4	40	60	4.5	3.5	0	9	23	16	7.5	107	161	138.3	4.1	1.4	16.5	30	1.2	39.5	13.2	158	12.3
892	65	2	94.3	1	0.83	1.28	1	1	0	0.88	-0.4	1	0	1	0	0	1	1	1	0	1	0	0	1	0	1	6	2	27	67	2.2	3.5	0	8	21	71	8.5	106	80	135.5	4	1.8	20	47.1	5.2	26.6	8.8	77	12.5
893	76	1	84.9	1	1.35	1.86	1			1.76	-0.1	0	0	1	0	1	1	1	1	0	1	1	1	0	0	1	6	2	8	67	4.1	10.8	1	7	19	33	6.7	116	125	142	3.8	1.7	18.5	38	0.6	33.2	10.9	443	18.9
894	57	1	78.1	2	0.32	0.7	2			0.75	0.05	1	0	0	0	1	0	0	1	0	0	0	0	0	0	1	2	5	34	58	2.2	7.7	1	5	21	6	8	114	81	138.5	3.3	1.7	18.5	38	1	36.2	12.2	170	17.8
895	68	1	60	1	1.29	1.64	1	1	0	1.44	-0.2	0	0	0	0	1	1	1	1	0	0	0	0	0	0	0	5	3	27	67	4.3	5.9	0	6	27	13	9.9	125	101	152.9	3.4	1.7	18.5	38	0.3	34.3	11.1	254	11
896	82	2	52	1	0.34	0.63	1	0	0	0.45	-0.18	0	0	0	0	1	1	1	0	0	0	0	1	0	0	0	7	2	31	56	4.5	4.2	0	11	28	17	8.7	96	135	136.1	4.7	1.3	16	32.5	1	35.9	11.5	188	12.9
897	84	1	109	1	0.36	0.88	2	1	0	0.62	-0.26	0	0	0	0	1	1	0	0	0	0	1	0	1	0	1	7	6	36	67	4.2	4.9	0	9	26	14	8.7	102	217	137.7	3.2	1.2	14.8	32.2	1.2	38	12.4	205	6.3
898	59	2	49.5	1	1.43	3.56	1	4	0	2.74	-0.82	1	0	1	1	1	0	0	1	0	0	1	1	0	0	0	2	23	46	100	1.9	2.4	0	6	25	38	7.6	105	207	137.5	4.6	1	12.8	31.2	9.2	22.8	7.6	45	16.5
899	89	2	107	1	0.85	1.44	1			1.16	-0.28	0	0	0	0	1	0	0	1	0	1	1	0	1	0	0	9	5	22	67	4.4	5.2	0	10	21	26	7.5	98	97	134.3	3.9	1.7	18.5	38	1.1	34.1	11.5	227	17.9
900	80	1	67	1	1.06	6.72	1	3	-4	1.62	-5.1	1	0	0	0	0	0	0	1	0	1	1	1	1	0	0	8	9	27	55	2.7	4.2	0	12	21	51	8	103	201	137.5	4	3.1	31.1	38	1.1	24.6	7.9	113	14
901	36	1	57	2	2.04	2.89	1			2.04	-0.85	1	0	0	0	0	1	1	1	0	0	0	0	1	0	0	2	22	44	67	1.7	12.1	1	14	11	124	7.8	109	106	136	6.1	1.7	18.5	38	1	32.7	10.9	205	23.6
902	66	1	54.5	1	6.72	7.1	1	7	0	6.84	-0.26	0	0	1	0	0	1	0	0	0	1	1	1	0	0	0	5	7	24	67	4.1	5.5	0	7	15	26	6.7	117	113	140	4.4	1.7	18.5	38	0.6	28.5	9.4	224	25.3
903	27	2	87	3	1.39	2.69	1	2	-1	1.53	-1.16	1	1	1	0	1	0	0	0	0	0	0	0	0	0	0	0	6	31	87	1	25.4	1	5	22	24	7.7	110	68	137	4.4	1.1	14.2	37.6	0.5	27.2	9.4	254	22.7
904	64	2	94.1	1	3.36	7.27	3	5	-2	5.14	-2.13	0	0	0	0	0	1	1	0	1	1	1	1	1	1	0	11	6	21	51	4.6	4.5	0	20	16	12	8.1	102	106	139.5	3.9	1.5	17.5	148.1	0.9	29.2	10	206	69.8
905	81	1	59	3	1.29	1.67	1			1.45	-0.22	0	0	0	0	1	0	1	1	0	0	1	1	0	0	0	5	8	48	92	3.6	6.9	0	11	23	24	8.8	104	198	137	3.8	1.7	18.5	38	1.2	42.4	14.8	248	13.6
906	64	1	101.5	1	2.61	3.25	1	3	0	2.98	-0.27	0	1	1	0	0	0	0	1	0	0	1	1	1	0	0	5	3	25	80	3.4	7.6	1	6	19	69	8.5	103	425	131	4.9	1.7	18.5	38	1.6	30.2	9.6	258	7.1
907	72	2	93.8	1	0.54	1.3	1	1	-1	0.74	-0.56	0	0	1	0	1	0	0	1	0	1	1	1	1	0	0	7	3	15	26	3.8	9.1	1	11	30	18	14.7	97	120	143.3	3.2	1.2	15.1	30	0.7	25.6	8.4	344	11.5
908	57	1	114.5	1	0.93	2.08	1	1	-1	0.93	-1.15	0	1	1	0	1	1	1	0	0	0	1	1	0	0	0	2	23	52	116	3.2	4.8	0	10	15	19	6.5	103	492	133.2	4.4	1.1	14	29.7	1.6	54.6	18.2	151	8.2
909	87	2	74	1	1.2	1.58	1	1	0	1.24	-0.34	0	0	1	1	1	0	0	0	0	0	1	0	0	0	1	8	22	37	71	4.5	7.6	1	7	23	29	7.4	109	157	142	4.5	1.3	15.7	29	0.5	32.5	10.6	344	21
910	65	1	75	1	4.54	5.89	1	5	-1	4.99	-0.9	0	1	1	0	1	1	1	1	0	0	1	0	0	0	0	2	22	42	97	3.4	7	0	19	13	88	10.7	109	189	142.2	4.6	1.4	17	30.7	0.6	30.7	10.4	236	12.2
911	85	1	142	3	1.5	3.35	1	4	0	3.54	0.19	1	0	0	0	0	1	1	1	0	1	0	0	0	1	0	10	7	45	100	2.2	6.3	0	7	29	31	7.6	98	92	134	4.3	1.7	18.5	38	3.2	19.9	6.2	139	12.8
912	78	1	90.8	1	0.76	1.47	1	1	0	1.43	-0.04	1	0	1	0	1	1	1	0	0	0	0	0	0	0	0	5	2	11	67	1.7	4.5	0	7	23	16	6.9	106	65	136	3.7	1.5	17.4	32	1.2	25.4	8.2	77	8.3
913	74	1	93.9	3	2.42	3.91	1			3.68	-0.23	0	0	0	0	1	1	1	1	0	0	1	1	1	0	1	7	6	18	67	3	9.2	1	9	21	98	9.5	103	113	133	3.6	1.2	14.6	36.8	0.6	32	11	276	11.4
914	83	2	127.7	3	0.87	1.39	1	1	0	1.3	-0.09	0	1	1	0	1	1	1	1	0	0	1	1	1	0	0	7	2	26	49	3.6	5.8	0	9	29	14	8.8	104	141	140	3.7	1.5	17.7	69.7	1.1	34.1	10.4	210	10.9
915	56	2	107.1	2	0.89	1.58	1			1.08	-0.5	0	0	0	0	1	0	0	0	0	0	1	0	0	0	0	1	5	25	56	4.8	4.2	0	8	25	9	8.6	102	140	132.4	4	1.7	18.5	38	1.3	36.4	11.9	201	12.8
916	58	1	90.8	1	0.63	3.06	3	3	0	3.04	-0.02	1	0	1	0	0	0	1	0	1	0	1	0	0	0	1	5	2	21	67	2.4	7.3	1	6	24	17	8.4	104	164	135	4	1.1	13.8	29.1	0.8	36.2	12.4	172	12.3
917	79	2	75.8	1	0.92	4.06	3	3	-1	2.73	-1.33	0	0	1	0	1	0	0	0	0	0	1	1	0	0	0	6	8	39	54	4	4.1	0	8	23	27	8.5	103	160	134	3.6	1.7	18.5	38	1.2	24.3	8.3	163	27.2
918	85	1	72.6	1	0.56	1.47	1	1	-1	0.65	-0.82	0	0	1	0	1	1	1	1	0	0	1	0	0	0	0	4	22	39	76	3.8	5.5	0	7	25	29	8.6	97	165	132	4.2	6.9	56	45.6	0.7	41.6	14	208	13
919	65	2	93	1	0.99	1.39	1	1	0	1.6	0.21	1	1	1	0	1	1	1	1	0	0	0	0	0	0	1	3	3	33	38	3.2	11.6	1	10	25	33	10.3	97	200	134	4.4	1.4	17.1	38	0.8	31.4	9.8	364	20.4
920	44	1	67.38	1	1.5	2.26	1	2	0	1.67	-0.59	0	1	1	0	1	1	1	0	0	0	1	0	0	0	0	0	2	20	14	4.8	3.3	0	7	34	29	7.4	99	132	140	3.4	1.3	16.2	87.3	2.2	41.6	13.7	157	20.7
921	57	2	166.1	1	0.39	1.02	2	1	0	0.72	-0.3	0	1	0	0	1	1	0	1	0	0	1	1	0	0	0	2	6	40	86	3.5	6	0		19	12	9.5	83	152	127.3	3.2	1.1	13.9	30	0.7	31.4	10.9	208	11.6
922	41	1	58.3	3	0.49	2.24	1	1	-1	1.07	-1.17	0	0	1	0	1	0	0	1	0	0	0	0	0	0	0	0	22	27	87	4.8	2.1	0		18	35	7.4	108	247	140	4.6	2	22.3	38	4.3	24.4	8.4	100	5.7
923	45	2	85.7	1	1.05	2.95	2	3	0	3.02	0.07	1	0	1	0	1	1	1	1	0	0	1	0	0	1	0	1	22	32	48	2.2	5.5	0		12	9	8.1	98	96	135	3.5	3.5	33.6	50	4.4	20.1	6.2	121	20.5
924	85	2	65.77	2	1.94	2.27	1	2	0	1.98	-0.29	0	0	1	0	1	0	1	0	0	1	1	1	0	0	1	8	3	28	43	3.8	8.6	1		28	64	9.9	95	243	140.5	4	1.7	18.5	38	0.4	31.6	9.8	325	6.6
925	88	2	68	2	1.06	1.45	1	1	0	1.06	-0.39	0	0	0	0	1	1	1	1	0	0	1	0	0	0	0	4	2	24	25	4.2	8.7	1		23	16	8.5	103	145	137	4.4	1.7	18.5	38	0.3	35.6	11.8	364	12.3
926	40	1	65.7	1	1.15	2.16	1	2	0	1.57	-0.59	0	0	0	0	1	0	1	0	0	0	1	1	0	0	0	1	22	46	122	4.2	2.6	0		20	21	7.9	98	225	131.5	4.2	1.3	15.9	37	2.8	27.3	9.2	109	9.4
927	76	1	102.05	1	0.85	1.23	1	1	0	0.86	-0.37	0	0	0	0	1	0	1	1	0	0	1	0	0	0	1	4	8	10	13	3.1	3.9	0		28	23	9.5	99	128	141.5	4.4	1.1	14	26	5	45.4	15.1	124	22.6
928	54	2	68	2	2.3	3.08	1	3	0	3.19	0.11	1	1	0	0	0	0	0	1	0	1	1	1	1	0	0	7	3	8	67	1.9	8.5	1		17	63	6.7	107	344	140	3.5	0.9	12.4	26	3	24.7	8	158	7
929	54	2	105.6	2	2.4	4.6	1	3	-2	2.71	-1.89	0	0	0	0	1	1	1	1	0	1	1	1	1	0	0	7	8	27	81	3.7	4.3	0		17	123	8	93	500	134	4.1	1.7	18.5	38	11.2	28.7	9.8	158	19.2
930	72	2	68.4	1	2.24	3.06	1			2.24	-0.82	0	1	1	0	1	0	1	1	0	0	0	1	0	0	1	9	7	19	41	2	1.2	0		21	71	9.3	89	327	130	4.6	3.1	31.6	49	0.4	29.9	9.9	23	6.7
931	84	1	115.25	1	2.11	4.17	3			3.09	-1.08	0	0	1	0	1	1	0	0	1	0	1	0	1	0	0	15	4	9	67	4.6	2.7	0		28	15	9	96	123	141	4	1.7	18.5	38	0.9	35.2	11.5	125	14.4
932	60	1	76.5	2	5.63	6.94	1	7	0	6.07	-0.87	0	1	1	0	1	0	0	0	0	1	0	1	0	0	0	4	22	26	80	4.4	2	0		15	84	8.3	96	1073	140.1	3.6	1.7	18.5	38	0.3	30.5	10.4	90	4.2
933	37	2	76.9	1	0.44	0.96	2	1	0	0.84	-0.12	0	1	1	0	1	0	0	1	0	0	1	0	0	0	0	0	2	34	68	4.4	5.2	0		28	3	8	99	130	141.5	3.4	1	12.7	36	0.4	31.5	9.6	228	10.2
934	39	2	91.5	1	0.39	2.89	1	1	-2	0.46	-2.43	1	0	0	0	1	0	1	1	0	0	1	1	1	1	0	4	2	24	15	1.7	11.8	1		23	25	7.8	117	91	151	3.4	2.4	26.5	43	0.3	33	10.8	201	21.4
935	61	1	90.7	1	1.6	2.74	1	3	0	2.24	-0.5	0	1	1	0	0	0	1	0	0	0	1	0	0	0	1	3	2	30	59	4.8	2.5	0		19	54	6.2	89	144	131.5	4	1.7	18.5	73	0.9	21.6	7.9	120	23.9
936	53	2	136.1	1	1.04	1.34	1	1	0	1.23	-0.11	0	1	1	0	1	0	0	1	1	1	1	1	1	0	0	6	7	44	91	4.2	2.1	0		20	113	8.2	100	204	136	4.2	1.5	17.6	40.5	0.5	28.4	9.5	90	8.4
937	79	1	122.5	1	1.57	3.09	1	2	-1	2.56	-0.53	1	1	1	0	1	0	0	1	1	0	1	0	0	0	0	5	2	12	38	2.2	1.9	0		30	66	7.9	84	274	130.5	3.6	1.5	18.1	45	1.5	31	10	41	6.7
938	67	2	82.6	1	1.88	5.57	1	4	-2	4.56	-1.01	0	1	1	0	1	0	0	1	0	0	1	0	1	0	1	5	2	28	33	3.1	4.1	0		25	17	8.9	99	127	135.5	5.1	1.7	18.5	38	0.8	36.1	11.1	127	14.2
939	67	1	63	1	1.72	2.04	1	2	0	2.31	0.27	1	1	0	0	1	0	0	1	0	0	1	0	1	0	0	8	7	21	79	2.3	2.9	0		23	65	7.9	100	125	133.5	4.8	2.3	24.4	38	1.2	21.2	7	66	0.5
940	59	1	97.6	2	1.17	5.21	1	2	-3	1.48	-3.73	1	0	1	1	1	0	0	1	0	0	1	0	1	0	0	4	7	39	90	1.8	20.1	1		13	126	5.1	105	174	141.4	3	1.8	20.2	24	0.2	20	7.2	369	35.5
941	72	2	93.89	1	0.65	1.53	1	1	-1	0.75	-0.78	0	0	0	1	1	0	0	1	0	0	1	1	0	0	0	4	2	25	51	4.2	9.5	1		27	14	9	91	150	128	4	1.2	15	27	0.6	22.4	7.8	394	19.8
942	70	1	195.5	1	1.68	3.56	2	3	0	2.8	-0.76	0	1	0	0	1	0	1	1	0	0	0	0	0	0	0	5	4	25	56	4.5	1.7	0		25	30	8.5	97	127	133.8	4.2	1	13.4	38	0.6	38.1	12.6	79	6.1
943	86	1	132.3	1	1.38	2.93	1	2	-1	1.59	-1.34	0	1	1	0	1	0	0	1	1	1	0	1	1	0	1	10	5	21	26	3.2	3	0		20	63	8.8	100	163	139.5	4.4	1.7	18.5	38	0.4	28.2	9.2	97	12
944	67	1	69.1	1	1	1.81	1	1	0	0.99	-0.82	0	0	1	1	1	0	0	0	0	0	1	1	0	0	0	3	3	35	44	4.1	6.8	0		23	23	9.8	85	912	133.5	4.1	1.1	14.2	23	0.8	33.9	12	277	10.3
945	26	2	76.3	2	3.29	4.14	1	4	0	3.73	-0.41	0	1	1	0	1	1	1	1	0	0	0	1	0	0	0	1	9	40	89	3.4	8.8	1		9	97	9.1	74	1594	135.7	4	1.7	18.5	38	0.4	32.2	9.2	300	15.4
946	71	2	132.5	2	1	1.36	1	1	0	1.22	-0.14	0	1	1	0	1	0	0	0	0	0	0	0	0	0	0	3	25	34	110	4.3	2.1	0		18	36	7.7	92	108	136.2	4.6	3.6	35.4	38	7.5	36.6	12	88	9.2
947	50	1	97	2	0.89	5.69	1			1.24	-4.45	1	0	1	0	1	1	1	0	0	0	0	1	1	0	0	5	22	37	67	1.4	26.3	1		22	22	8	90	330	134.9	4	2.7	28.8	57	0.6	28.3	8.9	368	18.6
948	69	2	56.8	1	0.84	6.15	1	2	-4	1.12	-5.03	0	0	1	0	1	0	1	1	0	0	1	1	1	0	0	5	5	25	83	3.8	6.2	0		21	69	6.2	96	239	133	3.3	1.2	15.5	36	0.2	29.2	10.2	235	37.9
949	46	1	88.4	1	0.89	1.2	1	1	0	0.93	-0.27	0	0	1	1	0	1	1	1	0	0	1	1	0	0	0	1	4	8	48	3.5	5.3	0		23	17	9.1	101	147	138	4	1.1	14.2	38	4.4	40.3	13.5	188	15.3
950	61	1	72	1	0.46	0.97	1	1	0	0.53	-0.44	0	0	0	1	1	0	0	1	0	0	0	0	0	0	0	2	22	39	127	3.1	14.4	1		21	27	6.4	92	178	122	4	1.3	16.1	38	1.2	37.5	12.9	447	41
951	66	1	90.6	1	1.19	2.06	1	1	-1	0.98	-1.08	0	0	1	0	1	0	0	1	0	1	1	0	1	0	0	8	8	40	121	4.5	2.6	0		18	15	7.3	102	177	136	3.8	1.5	17.8	47	4.4	25.8	8.9	115	12
952	21	2	56.7	2	0.73	1.23	1	1	0	0.67	-0.56	0	0	1	0	0	0	0	1	0	0	1	0	0	0	0	0	7	46	52	2	12.3	1		22	19	8.3	95	110	132.3	3.7	1.7	18.5	38	1.3	23.6	7.8	246	16.3
953	57	2	86.2	1	1.29	1.78	1	2	0	1.39	-0.39	0	1	1	0	1	0	0	0	0	0	0	0	0	0	0	1	2	8	67	3.5	6.9	0		12	28	4.6	119	133	142.3	4	1.4	16.8	38	2.4	31.4	10.7	241	13.9
954	60	2	76	1	1.79	4.63	3	2	-3	3.21	-1.42	0	0	0	1	1	0	0	1	0	0	0	1	0	0	0	3	2	8	67	4.7	5.2	0		24	42	8.5	97	98	138	4.7	1.1	14	38	1.8	22.8	7.4	244	9.4
955	69	1	206	2	1.53	4.02	3	2	-2	1.32	-2.7	1	0	1	0	1	0	0	0	0	1	1	0	1	0	1	8	9	26	90	2.6	11	1		25	22	8.8	97	105	135	5.1	2	22.2	52	0.4	34	11.3	280	24.6
956	80	2	198	2	0.97	1.81	1	2	0	1.39	-0.42	0	1	1	0	0	0	0	1	0	1	1	1	1	0	0	10	6	33	54	4.5	3.3	0		20	22	9.3	103	238	136	3.7	1.7	18.5	38	0.9	36.3	12.1	150	18.4
957	55	2	71	1	0.67	1.36	2	1	0	1.06	-0.3	0	1	1	1	1	0	0	1	0	0	1	1	0	0	0	2	9	33	96	3	18	1		16	52	8.1	101	252	144.3	4.3	1.6	18.8	35.5	0.2	39.8	11.8	531	40.6
958	87	1	85.7	1	2.26	3.16	1	3	0	2.98	-0.18	0	0	1	0	1	0	0	1	0	1	1	0	0	0	0	5	4	21	52	3.4	7.3	1		24	38	9.7	100	125	140.5	5	1	13.5	38	0.7	31.8	10.6	248	15.1
959	47	1	149.5	2	1.35	1.67	1	1	0	1.17	-0.5	0	0	1	1	1	0	0	0	0	1	1	0	0	0	0	1	25	37	91	4.4	4.5	0		24	66	8.7	95	105	139	5.5	5.8	50.2	38	2	53.4	16.5	194	11.6
960	64	2	100	2	0.65	0.98	1	1	0	0.67	-0.31	0	1	1	1	1	1	1	1	0	1	1	1	0	0	0	4	8	40	61	4.8	2.3	0		16	43	8.7	109	202	145.6	5.1	1.2	14.7	30	1	43.6	15.1	110	9.9
961	55	1	113.4	1	1.21	4.06	3	3	-1	2.54	-1.52	0	1	1	0	1	1	1	1	0	0	0	0	0	0	0	1	2	32	46	3.1	6.2	0		19	18	6.6	103	215	139	4.8	1.7	18.5	38	2.2	43.1	14.6	191	17.2
962	46	1	82.3	1	1.92	4.52	3	3	-2	2.39	-2.13	0	0	1	0	1	0	0	0	0	0	1	0	0	0	0	0	22	30	90	3.7	5.4	0		13	55	6.9	102	79	136	4.4	1.9	21.4	38	4	28.3	9.3	200	13.2
963	34	1	74	1	2.3	3.23	1			2.45	-0.78	0	0	0	0	1	0	0	0	0	1	1	0	0	0	0	1	3	9	20	4.4	2.9	0		12	58	10.1	89	89	134.1	3.7	1.3	16	45	0.2	34.6	12	129	7
964	45	2	47.1	3	1.92	2.88	1	3	0	2.54	-0.34	0	0	0	0	0	0	0	1	0	0	0	0	0	0	0	0	8	30	89	4.2	5.3	0		21	22	7.9	100	148	135.5	4.1	1.3	16.2	38	0.5	34	11.2	224	16.8
965	54	2	118.8	1	3.21	3.72	1			3.97	0.25	1	0	1	0	1	1	1	1	0	0	0	0	0	0	0	1	22	45	95	2.2	5.3	0		15	65	7.6	93	91	135.8	3.8	1.3	15.6	30	1.8	40	14	114	2.4
966	77	2	116.1	1	3.96	4.72	1	5	0	4.81	0.09	1	1	1	0	0	1	0	0	1	1	1	1	1	0	0	9	5	6	67	2.4	6.2	0		19	53	8.9	103	97	137.7	4.9	1.7	18.5	38	0.3	31.5	10.2	148	3.1
967	62	1	85.5	1	0.84	1.19	1	1	0	1.11	-0.08	0	1	0	0	0	0	0	1	1	1	1	0	0	0	1	6	2	27	41	4.6	5.8	0		30	13	8.9	93	158	137.3	3.4	1.7	18.5	38	1.2	36.1	11	264	18.8
968	61	2	73.7	2	1.17	4.14	3			4.51	0.37	1	1	1	1	1	0	1	1	0	0	1	0	0	0	0	2	2	35	66	1.9	8.4	1		23	15	8.3	101	140	130.8	4.9	1.7	19.7	36.5	0.9	31.6	10.3	160	11.1
969	51	2	78.1	1	3.59	3.95	1	4	0	3.69	-0.26	0	0	0	0	1	1	1	0	0	0	0	0	0	1	0	7	27	47	126	3.2	7.3	1		22	30	8.4	94	95	136.5	3.4	2.3	24.3	38	6.6	36.4	11.9	233	15.6
970	43	2	97.8	1	1.68	3.33	1	2	-2	1.25	-2.08	0	0	1	1	1	0	0	1	0	0	0	1	1	0	0	3	3	26	53	3	5.9	0		22	40	9	97	120	132.3	4.8	1.7	18.5	38	0.4	29.4	9.8	176	8.1
971	68	1	107.5	1	1.57	2.41	1	2	-1	1.57	-0.84	1	0	1	0	1	1	1	1	0	1	1	1	0	0	0	4	5	29	71	2.4	14	1		38	48	8.4	91	151	136	3.1	1.7	18.5	38	0.6	21.6	7	336	15.6
972	54	1	128.1	1	0.49	0.96	1	1	0	0.86	-0.1	0	0	0	0	1	1	1	1	0	0	0	0	0	1	0	2	7	29	56	4.4	1.2	0		16	7	7.8	112	87	140	3.7	1.6	18.7	38	4.4	40.4	13.6	51	4.6
973	64	1	113	2	7.46	10.75	1	7	-3	9.53	-1.22	0	0	1	1	1	0	1	1	0	1	1	1	1	0	0	6	5	25	51	4.5	4.3	0		26	58	10.4	90	197	136.3	4.3	3.3	32.3	38	1.8	29.9	9.8	192	14.1
974	69	2	73.2	1	3.46	4.18	3	4	-1	2.18	-2	0	0	1	0	1	1	1	1	0	0	1	0	0	0	1	6	22	33	70	3.8	4.5	0		18	66	7.7	95	81	134	3.7	1.7	18.5	38	1.9	45	15.5	172	17.8
975	86	1	48.9	1	1.73	2.45	1	2	-1	1.22	-1.23	0	0	0	0	1	0	0	0	0	0	1	0	1	0	0	10	7	26	70	4.8	5.1	0		24	43	9.6	101	148	142	5.2	1.7	18.5	38	0.2	39.2	12	241	13.6
976	74	2	112.6	1	2.65	3.79	1	2	-2	0.88	-2.91	1	0	1	1	1	0	0	0	0	0	1	0	0	0	0	3	8	25	63	3.1	4.3	0		12	113	8.1	113	126	144.2	3.5	1.4	16.6	38.5	0.5	22.7	7.7	133	32.6
977	73	1	114	3	3.73	8.3	1	5	-3	4.36	-3.94	0	0	1	0	1	0	0	0	0	0	1	0	1	0	0	5	24	42	112	4.3	5.8	0		10	25	8.6	126	165	168.7	3.8	1.4	17.3	38	0.6	30.9	9.6	249	8.4
978	89	1	83.1	2	3.89	5.24	1	5	0	5.39	0.15	1	0	0	0	1	0	0	0	0	0	1	0	0	0	0	6	9	27	71	2.9	4.5	0		13	68	8.1	106	91	142	4.2	1.7	19.7	46	0.5	21.9	7.3	131	2.2
979	76	1	99.9	1	1.23	2.72	1	1	-1	1.23	-1.49	0	0	1	1	1	1	1	0	0	0	0	0	0	0	0	5	25	40	111	4.7	1.5	0	14	17	22	7.8	112	133	143.8	3.4	1.5	17.7	28	0.6	37.2	12.7	68	11.6
980	65	2	107.6	1	0.9	1.6	1	1	0	1.34	-0.26	1	0	0	1	1	1	1	0	0	1	1	0	0	0	0	3	5	26	38	3.5	4.9	0	10	27	15	8.5	105	140	141	4.2	1.7	18.5	33	0.3	33.3	11	171	11.6
981	52	2	107.1	3	0.76	1.62	2	1	-1	0.62	-1	0	0	1	0	1	1	1	0	0	0	1	1	0	1	0	3	22	40	93	3	2.6	0	17	9	4	6	101	177	130.5	3.7	5.9	53.5	52	2.9	41	13.4	78	3.2
982	80	2	117.9	1	1.68	5.25	1	4	-1	3.22	-2.03	0	0	0	1	1	1	1	0	0	0	0	0	0	1	0	5	8	41	91	4.3	7.9	1	21	29	83	7.6	97	129	147	3.6	1.1	15.1	38	1.2	30.8	10.2	337	18.2
983	56	2	62.5	1	0.83	5.15	3	5	0	3.94	-1.21	0	1	1	0	1	0	0	0	0	1	1	1	1	0	1	8	6	44	104	4.2	5.8	0	15	22	9	9.4	109	121	146.1	4.2	1.7	18.5	38	0.2	29.9	9.9	245	22
984	81	2	63.9	1	0.39	1.02	2	1	0	0.54	-0.48	0	0	0	0	1	0	0	0	0	0	0	0	0	0	0	4	6	33	47	3.6	9.3	1	11	21	17	8.7	100	183	133	4.2	1	13.2	24	0.7	42.7	14.7	336	19.4
985	60	1	79.5	1	1.24	2.78	1	2	-1	1.55	-1.23	0	0	1	0	1	0	0	0	0	1	0	1	1	0	0	6	7	16	51	4.7	4.3	0	9	25	74	9.3	95	241	129	4.5	1.2	15.4	31	2.8	28.5	9.4	202	11.5
986	61	1	163	1	2.35	4.22	3	5	1	5.16	0.94	1	1	1	0	1	0	0	0	0	0	1	1	0	0	0	3	8	27	51	3.4	5.4	0	11	30	42	9	102	208	143.5	4	1	13.4	30	1.4	54.9	18.6	182	11.8
987	75	2	77.8	1	0.68	3.25	1	1	-3	0.5	-2.75	0	0	1	0	1	0	0	0	0	0	1	1	0	0	0	6	5	22	34	4.9	6.5	0	18	20	50	8.3	88	680	129	5.1	19.6	127	38	1.4	24.1	8.3	314	21.3
988	43	1	63	1	3.26	5.49	3	4	-2	4.95	-0.54	0	1	1	1	1	1	1	0	0	0	0	1	1	0	0	3	25	32	94	3.8	1.2	0	9	23	61	7.5	99	76	132.2	4	1	12.8	29.5	0.5	22.8	7.9	46	89.2
989	73	2	67.2	1	3.55	4.48	1			2.34	-2.14	0	0	1	1	1	1	1	0	1	0	1	1	0	0	0	7	4	26	91	3.7	12.1	1	11	17	67	7.6	104	352	133	4	1.7	18.5	38	0.5	39.2	12.2	447	72.9
990	60	2	81.7	1	2.36	3.29	1	3	0	2.93	-0.36	0	1	1	0	0	1	1	0	0	1	1	1	1	0	1	8	8	39	85	3.9	6.4	0	9	23	39	8.6	97	171	129	4.9	2.9	29.4	38	0.5	31	9.4	249	10.8
991	58	1	81.6	1	0.82	4.05	3	3	-1	4.52	0.47	1	0	0	0	1	1	1	0	0	0	1	0	0	0	0	7	9	27	73	3.2	0.4	0	14	21	10	9.1	99	120	134	3	1.3	16.1	38	2.4	30.5	10.1	14	2.9
992	61	1	69	1	1.61	6.7	1	4	-2	2.88	-3.82	0	0	0	0	1	1	0	0	0	0	1	1	0	0	0	3	7	33	79	3.4	6.7	0	21	17	80	9.5	96	271	134.5	5.6	1.1	12	37	0.5	35.4	11.8	226	21.2
993	64	1	88.9	1	0.55	1.21	1	1	0	0.57	-0.64	0	1	1	0	1	1	1	0	0	0	1	0	0	0	0	2	4	37	60	4.9	4.2	0	12	17	21	8.3	111	194	139.5	4.7	1.2	16.2	46.7	0.8	45.4	14.9	206	19.5
994	62	1	118.8	1	1.04	1.99	1			1.64	-0.35	0	0	1	1	1	1	1	0	0	0	1	0	0	0	0	3	4	43	115	3.5	5.8	0	12	27	21	9.6	103	130	135.7	4.5	1.3	16.8	33	1.1	28.1	9.5	200	14.8
995	66	2	86.9	1	1.8	6.58	3			4.53	-2.05	0	0	1	1	0	1	1	0	1	1	1	1	1	0	0	9	23	52	98	3.8	4.1	0	30	13	88	9.5	104	276	141.7	5.6	2.2	24.5	38	1.6	37.1	12	158	18.4
996	66	1	73	1	0.91	1.28	1	1	0	1.19	-0.09	0	0	1	0	1	0	0	0	1	1	1	0	0	0	1	5	22	36	56	3.8	2.5	0	14	21	19	9.2	105	152	141	4.4	1.7	18.5	38	1.3	41	13.8	96	11
997	55	2	82	2	0.93	1.37	1			1.94	0.57	1	0	1	0	1	1	1	0	0	0	1	1	0	0	0	2	5	34	111	2.2	15.2	1	11	20	41	8.3	109	171	140.5	4	1.1	14.8	31	0.5	25.6	8.2	334	24.5
998	74	2	56.7	1	0.53	1.12	2	1	0	0.66	-0.46	0	1	1	0	1	1	1	0	0	0	0	0	0	0	1	4	5	37	63	3.7	7.4	1	12	24	5	9	100	112	135	3.6	1.2	15.3	38	0.7	40.5	14.5	273	6.9
999	74	2	78.4	1	0.95	1.51	1	1	0	1.32	-0.19	0	1	0	0	1	1	1	0	0	0	1	1	0	0	0	8	3	38	76	4.6	7.5	1	6	23	47	9.9	95	125	127.3	5.4	1	13.1	96.7	0.3	30.8	9.9	344	12.6
1000	36	1	56.3	1	1.48	2.46	1	2	0	1.74	-0.72	0	0	1	0	1	0	0	0	0	0	1	1	0	0	0	3	22	28	81	3	8.5	1	17	20	21	8.5	103	323	137.7	5.1	1.2	16.4	38	0.9	30.1	10.2	256	18.8
1001	54	1	88.5	1	1.39	2.72	1	2	0	2.08	-0.64	0	0	0	0	1	0	0	0	0	0	0	0	0	0	0	1	7	33	67	4.1	5.5	0	7	24	14	8.1	104	166	132.9	4.9	1.4	17.3	57	5.2	37.8	12.9	226	9
1002	55	1	103	2	0.8	1.22	1	1	0	0.99	-0.23	0	0	0	1	0	0	0	0	0	0	1	0	0	0	0	1	2	33	48	3.5	6.6	0	13	28	18	8.7	100	92	141.5	3.4	1.3	15.6	26	2.6	46.7	15.5	231	6.7
1003	74	1	92.8	1	2.08	2.93	1	3	0	3.18	0.25	1	0	1	0	0	0	0	0	1	1	1	1	1	0	0	11	2	7	67	2.1	7.3	1	12	18	84	8.1	109	172	139	5.4	1.3	16.5	77.5	1.5	32	10.1	154	9.2
1004	59	1	74.9	2	1.85	3.31	1	3	-1	1.96	-1.35	0	0	1	0	0	1	1	0	0	0	1	0	0	0	0	1	22	44	81	4.7	2.2	0	14	18	13	6.9	104	85	134.8	4.1	1.7	18.5	38	1.3	27.8	9.3	104	6.2
1005	56	2	104.3	1	0.54	1.21	1	1	-1	0.54	-0.67	0	1	0	1	1	0	1	0	0	0	0	0	0	0	0	2	7	18	36	3.7	3.6	0	14	20	15	9.5	100	110	135.3	3.5	1.7	18.5	45.5	1.7	29.4	9.9	135	15.5
1006	79	2	130.7	1	1.83	2.14	1	2	0	2.18	0.04	1	0	1	0	0	0	0	0	0	1	1	1	0	0	1	8	22	31	77	3.6	7.3	1	12	25	45	9.3	101	628	138.7	4.6	1.7	18.5	38	0.3	32.1	10	263	9.6
1007	86	1	75.5	1	1.62	2.41	1	2	-1	1.56	-0.85	0	1	1	0	1	0	0	0	0	1	1	0	1	0	1	10	5	38	53	3	8.6	1	23	19	199	9.3	97	133	139.5	5	1.4	17	38	0.8	27.8	8.9	258	13.9
1008	79	2	96	1	1.08	2.32	2	2	0	2.47	0.15	1	0	0	0	0	1	0	0	0	1	1	1	0	0	1	7	5	22	52	2	6	0	12	20	44	9.4	107	95	139.8	5.1	1.7	18.5	38	0.4	27.5	9.1	121	6
1009	23	2	85	1	2.16	5.22	3	3	-2	5.82	0.6	1	0	1	1	1	0	0	0	0	0	0	0	0	0	0	0	2	2	67	2.4	2.3	0	20	16	33	6.8	108	89	142.5	3.6	3.5	36	40.8	2	29.1	9.9	56	34.8
1010	57	1	91.9	1	3.39	4.17	3			5.1	0.93	1	1	1	0	1	0	0	0	0	0	1	1	1	0	0	4	9	26	67	3.4	2.7	0	13	17	68	8.4	114	142	144	5.6	1.1	14.5	37	0.6	28.4	9	90	4.7
1011	52	2	85.2	1	0.86	1.7	1			1.63	-0.07	0	1	1	0	1	1	1	0	0	0	1	1	0	0	1	3	8	40	97	4.3	12.9	1	17	8	37	8.6	107	498	136.8	3.7	1.1	14.2	30	0.5	40.7	14.5	552	58.5
1012	68	1	64.9	1	1.03	4.13	3	3	-1	3.16	-0.97	0	0	1	1	1	1	0	0	0	0	1	1	0	0	0	6	4	36	36	3.6	6.7	0	15	19	20	9.3	103	138	136	4.4	1.4	18	47	0.5	43.4	14.4	240	13.6
1013	60	1	72	1	1.06	1.63	1	1	0	1.34	-0.29	0	0	1	1	1	0	1	0	0	1	1	0	0	0	0	3	2	8	67	3.6	2.8	0	6	30	14	7.3	91	93	128.5	3.2	1.7	18.5	38	1.5	39.1	13.8	102	10.9
1014	60	1	73.1	1	1.23	2.3	1			1.28	-1.02	0	1	1	0	1	1	0	0	0	1	1	0	0	0	0	3	3	17	67	4.4	3.7	0	8	23	27	8.2	101	104	130.8	4.4	1.8	21.3	35	3.4	42.8	15.2	162	13.1
1015	71	1	88.5	2	2.86	3.63	1	3	-1	2.86	-0.77	0	1	1	1	1	0	1	0	0	0	1	1	0	0	0	4	22	26	70	3	6.1	0	26	13	21	9.3	103	273	141	4.2	1	13.6	38	0.5	33	11.5	178	16.2
1016	84	1	103.3	1	1.8	2.13	1	2	0	2.37	0.24	1	1	1	0	1	0	1	0	1	1	0	0	1	0	0	10	6	26	52	3.3	5.2	0	5	32	39	8.7	96	111	130	5.3	1.2	15.8	32	0.9	27.5	8.7	172	5.8
1017	66	2	50.1	1	4.06	7.59	3			3.17	-4.42	0	0	1	0	0	1	1	0	1	1	1	1	1	0	0	7	22	40	66	4.8	2.5	0	11	27	27	9.4	96	140	136.6	3.8	1.7	18.5	38	0.8	28.9	9.1	119	12.4
1018	89	1	123.5	1	0.99	1.59	1	1	0	1.33	-0.26	0	1	1	1	1	1	1	0	0	0	0	0	0	0	0	5	24	28	49	4.8	2.2	0	7	24	18	9.5	113	137	143.1	4.2	1.3	14.8	57.5	4.4	27.6	9.7	107	9.4
1019	79	1	61	1	1.08	3.57	1	2	-2	1.35	-2.22	0	0	1	0	1	0	0	0	0	0	1	0	0	0	0	5	6	34	82	4.6	5.5	0	15	21	40	9.4	99	173	136.5	4.8	1.2	12.8	29	1.6	44.1	14.5	251	5.1
1020	71	2	108.9	1	0.54	0.81	1	1	0	0.77	-0.04	1	1	0	0	1	0	0	0	0	1	0	0	0	0	1	5	6	41	75	2.2	7.5	1	7	37	17	8	93	82	140.3	3.4	1.1	11.7	33	0.4	24.6	7.6	167	13.9
1021	57	1	55.9	1	1.79	2.53	1			2.25	-0.28	0	1	1	0	1	0	0	0	1	1	1	1	1	0	0	6	9	31	89	4.7	3.6	0	6	32	59	8.4	92	145	135	3.8	1.7	18.5	38	1.1	31.2	9.8	168	9.1
1022	67	1	104.3	1	1.83	3.53	1	2	-1	2.15	-1.38	0	0	0	0	1	1	1	0	1	0	1	0	1	0	1	7	3	39	84	4.5	6.7	0	11	22	110	7.1	107	71	140.6	6.2	2.6	27.9	26	0.5	28.9	9	301	43.4
1023	33	2	101.7	1	1.22	1.62	1	2	0	1.62	0	1	0	1	1	1	0	0	0	0	0	0	0	0	1	0	5	2	32	89	1.6	4.7	0	11	18	12	7.2	101	21	136.6	3.2	2.7	28.5	58.3	0.7	21.4	7.1	75	3.1
1024	85	1	67.3	1	1.11	2.44	2	2	-1	1.22	-1.22	0	0	1	0	1	1	1	0	0	1	1	1	0	0	0	10	8	33	73	4.4	2.3	0	10	28	24	8.6	102	178	138.8	4.6	1.3	16.4	38	0.9	39	13.3	100	4.8
1025	33	1	75	1	1.28	5.19	1	4	-1	2.53	-2.66	0	0	1	0	1	0	0	0	0	0	0	0	1	0	0	2	23	27	106	3.2	2.5	0	22	26	67	9.8	93	81	142	4.8	1.2	15	31	4.5	39.7	13.8	80	36.6
1026	71	2	79.2	1	0.81	6.96	1	4	-3	1.62	-5.34	0	0	1	0	1	0	1	0	0	0	0	0	0	0	0	3	9	40	110	4.4	5	0	20	6	123	8.1	132	193	157.6	3.6	2.2	24.4	34	0.9	33.3	12	216	11.2
1027	85	1	134.2	1	1.04	1.58	1	1	-1	1.77	0.19	1	0	0	0	1	0	0	0	0	0	0	0	1	0	1	9	8	24	82	2.4	6.5	0	17	21	32	9.1	107	93	140.2	4	1.7	18.5	38	2.2	37.8	12.9	155	19.7
1028	25	1	63.5	1	2.45	9.67	3	11	2	9.59	-0.08	0	1	1	0	1	0	0	0	0	0	1	0	0	0	0	0	6	34	84	4.8	5.2	0	19	22	26	8.6	99	78	138.4	6.4	1.7	18.5	38	0.7	48.6	15.7	248	19.9
1029	26	1	54.6	1	3.37	5.14	3			5.54	0.4	1	1	1	0	1	1	1	0	0	1	1	0	1	0	0	3	9	37	68	2.6	7.5	1	17	24	76	8.7	97	135	135.7	4.6	1.9	21.8	66.5	1.9	32.7	9.6	195	9.5
1030	80	2	73.9	1	1.09	3.86	1	1	-3	1.13	-2.73	1	0	0	1	1	1	1	0	0	1	1	1	1	0	1	13	9	18	47	2.7	7.4	1	11	22	30	8.6	100	120	133.6	3.8	1.9	21.4	38	1.5	35.6	11.7	202	9
1031	79	2	249.5	1	2.69	4.21	3	3	-1	2.99	-1.22	0	1	0	0	1	0	0	0	0	0	1	0	1	0	0	7	8	25	61	4.5	5.6	0	10	19	43	9.1	111	153	140	4.2	1.7	20.4	36	0.6	32.5	11.8	248	4.2
1032	89	2	87.2	1	1.25	1.59	1	1	0	1.4	-0.19	0	1	1	1	1	1	1	0	0	0	1	0	0	0	0	6	22	38	73	4.5	3.9	0	14	18	25	6.8	113	174	141.3	3.5	1.8	21.5	23	1.8	30	10.5	174	10.8
1033	80	1	75.6	1	1.3	2	1	2	0	1.3	-0.7	0	1	1	0	1	1	1	0	0	0	1	1	1	0	0	7	7	37	56	3.1	9.3	1	5	37	24	8.9	91	107	132	5.1	1.7	18.5	38	0.7	37.8	11.4	288	10
1034	53	2	75.5	1	0.87	1.42	1	1	0	0.95	-0.47	0	0	1	0	1	1	0	0	0	0	1	0	0	0	1	2	2	30	71	4.2	9.5	1	22	10	14	10.9	103	95	142.7	2.9	1.3	15.8	38	0.4	30.6	10.8	395	19.2
1035	58	1	81.8	1	2.31	3.13	1			2.6	-0.53	0	0	0	0	0	0	0	0	0	0	1	0	0	0	1	2	8	28	69	4.1	6.1	0	33	12	51	9.1	99	107	137.9	3.9	1.2	13.1	33	0.9	32.6	10.7	249	19.8
1036	71	2	56.2	1	2.52	3	1			2.9	-0.1	0	1	1	0	0	0	0	0	0	1	1	0	1	0	0	8	2	8	67	3	9.3	1	17	12	28	9.1	113	99	141.3	3.7	1.2	16	79	1.3	29.7	9.9	278	22
1037	76	1	70	1	1.08	1.68	1	1	0	1.16	-0.52	0	0	1	0	1	0	0	0	0	0	0	1	0	0	0	4	2	35	79	4.4	12.9	1	10	22	50	8.1	104	355	137	3.8	1.1	15	26	0.2	25.4	8.2	566	51.6
1038	75	1	65	1	1.01	1.54	1	1	0	1.15	-0.39	0	0	1	0	1	1	1	0	0	1	1	1	1	0	0	7	5	23	59	3.3	5.6	0	13	25	14	8.6	100	446	137.8	3.8	1.7	18.5	38	1.9	34.1	11.3	184	14.7
1039	63	1	72.7	1	0.59	1.89	1	2	0	1.2	-0.69	0	1	1	0	1	1	1	0	0	0	1	0	0	0	0	4	7	28	79	4.9	3.9	0	5	24	59	7.9	84	112	115.7	6.3	1.1	14.6	38	0.3	21.9	7.5	190	9.9
1040	51	1	89.3	1	4.6	6.2	1	4	-2	3.1	-3.1	1	1	1	0	1	1	0	0	1	0	1	1	1	0	1	8	6	26	51	2.8	8	1	19	20	82	7.4	93	575	134.4	4.8	1.7	18.5	38	0.4	24.7	7.9	225	19.5
1041	57	2	74.4	1	2.24	3.74	1	3	-1	2.89	-0.85	0	1	1	1	1	0	0	0	0	0	1	1	0	0	0	2	22	32	82	3.8	2.4	0	18	14	68	7	106	199	137.2	4	1.8	21	38	3.6	35.1	11.8	91	4
1042	70	2	175	1	2.14	2.72	1			2.37	-0.35	0	0	0	0	0	1	1	0	0	0	0	0	0	0	0	3	2	7	67	3.7	4.5	0	10	18	48	7.5	111	214	139	4.7	4.4	42.6	38	0.7	24.2	7.4	167	8.7
1043	66	1	89.7	1	1.39	3.45	1	2	-2	1.63	-1.82	0	0	1	0	0	0	1	0	0	0	1	0	0	0	0	2	3	9	38	4.6	4.3	0	11	23	45	7	100	147	135	5.2	1.1	11.5	41.6	0.3	43.6	15	196	35.3
1044	83	1	81.2	1	0.79	1.2	1	1	0	1.02	-0.18	0	0	1	1	1	0	0	0	0	0	0	0	0	0	0	4	3	24	31	3.2	45.9	1	11	23	36	9.2	106	136	141.5	4.4	1.7	18.5	38	0.4	33.6	10.5	1468	21.4
1045	81	2	67.1	1	1.46	2.36	1	2	-1	1.75	-0.61	0	0	1	1	1	0	0	0	1	0	1	0	0	0	1	6	5	18	55	3.8	4.1	0	15	26	46	9.9	100	103	136	4.5	4.1	39.8	38	1.9	34.3	10.8	154	8.6
1046	55	2	55.2	1	4.39	5.13	1	5	0	4.56	-0.57	0	0	0	0	1	1	1	0	0	1	1	1	1	0	1	9	7	35	64	4.4	5.3	0	9	15	76	7.7	109	113	135.3	5.3	1.7	18.5	38	0.2	23.8	7.6	230	9.7
1047	60	1	134	1	0.99	2.33	2	4	2	3.68	1.35	1	0	0	0	1	0	0	0	0	1	0	1	0	0	1	5	22	31	61	3.1	2.1	0	14	27	62	8.8	92	123	135	4.6	1.7	17	35	3.4	31.4	10.9	64	18
1048	73	1	72.6	2	1.02	1.4	1	1	0	1.25	-0.15	0	0	1	1	1	1	1	0	0	0	1	0	0	0	1	4	2	29	66	2	37.4	1	5	21	14	7.3	110	215	135.8	4.4	1.3	16.3	25	0.5	28.8	10.3	747	15.4
1049	73	1	73.4	2	1.12	1.97	1	2	0	1.31	-0.66	0	0	0	0	1	1	1	0	0	0	1	0	0	0	1	4	22	42	83	3.1	8.1	1	11	31	30	9.5	97	177	138.8	3.6	1.1	14.4	21	0.9	39.3	13.2	246	14.5
1050	71	2	63.5	1	0.8	1.3	1	1	0	0.8	-0.5	0	0	1	0	0	1	1	0	0	0	1	1	1	0	1	13	2	18	38	3.4	5.7	0	12	24	20	8.8	98	368	136.6	4.1	1	13.1	27	0.4	33.1	10.6	195	16
1051	68	1	59	1	0.72	2.07	1	2	0	0.76	-1.31	0	0	1	0	1	1	1	0	0	0	1	0	0	0	0	2	4	29	73	4.7	6.7	0	13	28	69	9.8	97	103	143	4.9	2.7	28.2	38	0.7	29.6	8.8	311	11.2
1052	48	1	69.4	1	5.96	7.14	1			8.8	1.66	1	0	1	1	1	0	1	0	0	1	1	1	1	0	0	4	4	10	67	3.5	4.4	0	17	22	89	8.6	96	310	134.2	3.6	2.1	23.9	38	0.8	26.6	8.8	151	12.3
1053	71	2	77.3	1	1.54	2.68	1	2	-1	2.25	-0.43	0	0	0	0	0	0	0	0	0	0	1	1	1	0	1	9	2	19	80	4.4	2.5	0	14	24	54	9.1	100	138	137	5	5	47.1	38	1.5	44	14.3	111	21.4
1054	70	2	94.2	1	1.14	2.65	2	2	0	2.4	-0.25	0	0	1	1	1	1	1	0	0	0	1	0	0	0	0	3	5	32	70	3.1	5.7	0	14	27	15	9.7	97	137	138	3.9	1.1	14.8	38	3.4	37.4	12.6	178	14.6
1055	81	1	67.8	1	1.1	2.61	1	2	-1	1.38	-1.23	0	0	0	0	0	1	1	0	0	0	1	1	1	0	0	8	8	32	53	4.5	1.3	0	12	25	30	7.6	96	119	134	3.5	1.7	18.5	38	0.4	25.8	8.4	58	15.6
1056	81	1	94.4	1	2.31	3.51	1			2.5	-1.01	0	0	0	0	0	1	1	0	1	0	1	1	1	0	0	9	3	33	72	4.6	5	0	13	18	83	8	109	87	140	4.1	1.5	18	38	0.4	20.6	6.8	228	9.6
1057	66	1	119.8	1	1.05	2.03	1	1	-1	1.17	-0.86	0	0	1	0	0	1	0	0	1	1	0	0	0	0	1	7	22	43	81	3.5	4.7	0	7	36	27	9	97	168	140.3	5.4	1.5	18.3	42	1.3	24.6	7.5	164	16.3
1058	64	1	45	1	0.92	1.24	1	1	0	1.08	-0.16	0	0	1	0	1	0	0	0	0	0	1	0	0	0	1	5	4	46	56	4.4	8.1	1	7	29	25	9.6	102	93	137	5.6	1.7	18.5	98.7	0.2	28.4	8.6	356	47.9
1059	73	1	149.2	1	1.12	2.61	2			2.34	-0.27	0	0	0	0	0	1	1	0	0	0	1	1	0	0	0	7	8	32	81	4.1	0.6	0	11	25	53	8.4	98	83	136.5	3.6	1.8	18.7	42	2.4	35.9	12.4	23	7
1060	52	1	117.1	1	0.59	1.46	2	2	0	1.01	-0.45	0	0	0	0	1	0	1	0	0	0	1	0	0	1	0	2	22	28	71	4.7	1.5	0	16	24	11	8.8	106	148	141.5	3.4	1.6	19.7	38	4.6	29.1	9.5	70	9.7
1061	86	2	77.1	1	0.94	1.26	1			0.98	-0.28	0	0	1	0	0	1	1	0	0	1	1	1	1	0	1	9	3	29	41	3.2	4.8	0	16	27	14	9	93	245	136	4.2	1.7	18.5	38	0.9	37	12.4	150	32.7
1062	74	1	77.2	2	3.58	4.34	1			4.24	-0.1	1	0	1	0	1	0	1	0	0	1	1	1	0	0	0	5	22	34	79	2.7	6.1	0	16	16	40	8.2	97	92	127.5	4.6	1.2	15.8	34	1.6	36	11.2	161	11
1063	58	2	61.5	1	1.27	2.4	1	2	-1	1	-1.4	0	0	1	0	1	0	1	0	0	0	0	0	0	0	0	2	5	24	64	4.8	7	0	15	23	22	8.7	91	108	133.4	4.3	1.4	16.8	43	1.8	27.9	8.4	332	7.6
1064	51	1	39.8	1	0.72	2.13	1	1	-1	0.75	-1.38	0	0	1	1	1	0	0	1	0	1	1	0	1	0	1	5	8	19	59	3.2	4.4	0	9	39	28	8.9	90	211	134.2	6.4	1.6	17.2	29	0.9	72.4	21.2	138	8.2
1065	64	2	52.8	1	3.74	5.66	1	6	0	5.26	-0.4	0	0	1	0	1	1	1	1	0	0	1	0	1	0	1	13	2	8	67	3.9	3.6	0	19	24	82	6.8	97	112	140	4.2	1.7	18.5	38	4.7	25.8	8.9	139	15.5
1066	64	2	95.2	1	3.63	5.3	1	5	0	4.88	-0.42	0	0	0	0	0	0	1	1	0	0	1	0	1	0	1	13	9	30	90	3.9	8.8	1	12	16	47	8.3	107	61	133.3	5.8	1.2	15.5	30	3.9	30.8	10.2	342	12.5
1067	76	2	50.2	1	1.04	1.62	1			1.43	-0.19	0	0	1	0	1	1	0	1	1	0	1	1	1	0	0	8	4	16	47	4.3	2.8	0	8	24	24	8.7	103	125	137.8	4.6	1.3	15.5	38	0.8	35.8	11.1	122	10.5
1068	54	1	93.7	2	1.19	1.58	1	1	0	1.29	-0.29	0	0	0	0	1	1	1	1	1	1	1	1	0	0	1	8	5	14	37	4.5	3.4	0	6	24	20	8.1	105	237	135.3	4.4	1.7	18.5	38	0.8	31.2	10.3	155	12
1069	73	2	152.4	3	0.5	3.14	1			0.72	-2.42	0	0	1	0	1	0	0	0	0	1	1	1	1	0	0	7	2	18	65	4.1	9.4	1	13	22	16	8.3	99	222	131.3	4	3.3	34	76	1.1	28.6	9.2	385	20.1
1070	68	1	78	1	0.72	1.12	1	1	0	0.72	-0.4	0	0	0	0	1	0	0	0	0	0	1	0	0	0	0	4	5	18	58	3.1	9.4	1	8	23	25	9.3	101	105	133	4.4	1.1	14.2	38	0.9	36.1	12.1	292	31.1
1071	88	1	116	1	1.87	3	1	2	-1	1.96	-1.04	0	0	1	0	0	0	1	0	1	0	1	0	0	0	0	5	22	30	53	4.9	2.3	0	10	22	78	8.8	102	128	132.9	4.5	2.9	30.6	38	1.9	31.6	9.3	111	15.3
1072	75	1	116	1	3.48	4.39	3	4	-1	3.48	-0.91	0	0	1	0	1	0	1	1	0	0	1	0	0	0	0	5	6	28	65	4.2	7.3	1	17	16	78	7.9	103	301	136.5	4.4	1.2	15.6	54	0.5	49.1	16.8	306	40.1
1073	72	1	109.3	1	0.65	0.99	1			0.84	-0.15	0	0	1	0	1	0	0	1	1	0	1	0	0	0	0	7	3	39	54	3.6	5.2	0	11	25	16	8.9	101	115	139.5	4.4	2.4	25.9	38	0.8	42	13.8	186	12.7
1074	67	2	43.5	1	3.59	4.15	3	3	-2	2.95	-1.2	1	0	1	0	1	0	0	1	0	0	1	1	0	0	0	3	22	32	81	2.6	4.5	0	17	17	55	7.4	109	195	144	4.1	1.3	16.6	38	1.1	31.5	10.3	118	6.8
1075	59	1	100	1	0.77	1.16	1	1	0	0.78	-0.38	0	0	1	0	1	0	0	1	1	0	1	1	1	0	0	6	7	36	67	4.4	4.3	0	9	19	20	8	109	169	134.8	3.7	1.2	15.7	30	0.6	32.3	10.7	191	8.8
1076	75	1	79.2	1	0.8	2.1	1	1	-1	0.8	-1.3	0	0	0	0	1	0	0	1	0	0	1	0	0	0	0	3	9	46	67	4.3	6.4	0	11	16	61	7.4	111	162	138.6	5	1.6	19.9	42.5	0.8	21	7	278	25.8
1077	64	1	140	1	3.94	5.7	1	6	0	5.52	-0.18	0	0	1	0	1	0	0	1	0	0	1	1	0	0	1	4	25	49	145	3	9.9	1	28	5	69	6.7	106	244	136	3.9	1.8	21.6	37	0.2	28.1	9.4	299	20.7
1078	66	1	181.4	1	1.75	4.86	3	3	-2	4.39	-0.47	0	0	1	0	1	0	0	1	0	0	1	1	0	0	0	3	2	8	67	4.8	3.8	0	19	19	127	7.8	102	246	140	3.9	1.7	18.5	38	1.5	26.5	8.2	183	19.2
1079	71	1	66	1	1.77	2.56	1	2	0	1.77	-0.79	0	0	1	0	1	0	0	0	0	0	1	0	0	0	1	12	5	28	59	4.5	2.9	0	10	34	57	8.6	101	91	145	3.8	1.5	18.4	26	1.2	35.2	10.1	130	12.4
1080	68	1	75.8	1	2.1	4.26	3	6	2	4.97	0.71	1	0	0	0	1	0	1	0	1	1	1	1	1	0	1	11	4	12	31	2.8	15.8	1	11	20	57	9.5	110	162	140.5	4.2	1.7	18.5	38	0.3	27.8	8.3	443	20.9
1081	65	1	138.2	1	2.37	3.16	1	3	0	2.74	-0.42	0	0	0	0	1	0	0	1	0	0	1	1	0	0	0	5	3	31	67	4.8	3.8	0	13	21	23	8	107	296	139.8	4.7	1.2	15.3	62.5	1.1	28.2	8.9	183	14.4
1082	50	1	88	1	0.68	1.24	1	1	0	0.76	-0.48	0	0	0	0	1	0	0	1	0	0	0	0	0	1	0	5	3	22	33	3.2	2.9	0	9	21	5	7.7	100	113	132.7	3.6	1.2	15.8	34	1.2	30.2	9.4	92	7.5
1083	86	2	83	1	0.6	1.4	2			1.2	-0.2	0	0	0	0	0	1	1	0	0	1	1	1	0	0	0	6	7	33	64	3.1	4.4	0	13	23	27	9.1	105	146	142	3.1	2.3	23.7	38	1	30.8	10.1	138	14.1
1084	70	2	79.5	1	0.47	0.78	1	0	0	0.53	-0.25	0	0	1	0	1	1	1	1	0	0	0	0	0	0	1	4	2	28	39	3.4	12.6	1	11	39	15	10.2	88	133	139.6	4	1	13.8	25	0.4	32.1	9.9	430	17.6
1085	78	1	49.1	1	1.34	2.18	1			1.01	-1.17	0	0	1	0	1	0	1	1	1	1	1	1	1	0	1	11	2	17	53	3.6	4.9	0	9	23	47	10.1	107	147	138.3	4.5	1.2	15.8	25	1.2	36.8	11.5	173	13.1
1086	72	2	75.8	1	1.01	1.8	1	1	-1	1.1	-0.7	0	0	0	0	1	1	1	0	1	1	1	1	1	0	0	10	2	8	67	4.7	5.8	0	8	24	28	9	112	130	144	3.6	1.7	18.5	38	1.5	26.2	8.2	272	11.8
1087	72	2	92	1	0.91	1.47	1	1	0	1.25	-0.22	0	0	1	0	1	0	0	0	0	0	1	1	0	0	1	5	8	42	76	4.8	4.2	0	10	23	23	7.5	104	237	138	4.9	1.7	18.5	38	0.4	31	9.8	198	14.8
1088	72	1	64.2	1	1.58	2.55	1	2	-1	2.89	0.34	1	0	1	0	1	0	0	1	0	0	0	1	0	0	1	5	3	19	48	2.8	5.4	0	14	24	29	9.3	106	194	143.5	4.5	1	13.1	30	0.5	38	12.4	150	13
1089	70	1	99.9	1	1	2.43	1	2	-1	1.42	-1.01	0	0	0	0	1	0	0	0	0	0	1	1	0	0	0	4	6	16	50	3	7.5	1	11	18	43	7.8	98	545	131	4.7	1.2	15.3	56.3	1.3	40.8	14.4	229	6.7
1090	40	2	56.5	1	0.84	1.33	1			0.94	-0.39	0	0	1	0	0	0	0	1	0	0	0	0	0	0	0	0	2	12	29	4.8	2.3	0	11	16	15	8.1	112	94	141.5	4	1.7	18.5	38	0.4	33.1	10.8	112	5.1
1091	69	1	63	1	1.94	2.32	1	2	0	2.13	-0.19	0	0	1	0	1	0	0	0	0	0	1	1	0	0	0	3	2	29	46	3.6	6.3	0	11	27	28	9.5	104	247	143.2	4.2	1.1	11.8	27	0.9	38.2	11.9	226	15
1092	71	2	62	1	0.54	1.27	1	1	-1	0.67	-0.6	0	0	1	0	1	0	0	0	1	1	1	0	0	0	0	8	8	39	93	3.8	4.6	0	7	24	21	8.7	102	112	135.4	3.8	1.7	18.5	38	0.8	36	12.2	172	13.4
1093	83	1	69	3	0.22	1.36	3	1	0	1.41	0.05	1	0	1	0	1	0	0	1	0	1	1	0	0	0	1	6	4	23	37	2.9	5.2	0		30	30	9.3	90	77	126.5	4.6	1.2	15.3	33.6	1.2	29.9	9.9	150	10.8
1094	45	2	62.8	1	0.89	1.53	1	1	0	0.92	-0.61	0	0	0	0	1	0	0	1	0	0	1	1	0	0	0	1	8	31	70	4.6	7.2	1	36	14	24	9.8	95	268	142.3	4.5	2	22	30	0.5	30.2	10	329	18.6
1095	72	1	118	2	1.69	5.38	1	3	-2	1.73	-3.65	0	0	0	1	1	0	0	1	0	0	1	0	0	0	0	5	22	41	118	4.7	3.5	0	27	12	107	9.1	100	256	138.8	5	1.4	16.8	31.8	0.4	23.2	8	164	4
1096	45	1	88.6	1	2.49	7.4	3	5	-2	6.87	-0.53	0	0	0	0	1	0	0	1	0	0	1	0	0	0	0	0	6	26	61	4.6	0.8	0	18	19	33	6.6	97	130	130.8	3.9	1.4	17	37.8	0.4	31.5	11	38	11.4
1097	44	1	156.6	1	4.13	5.39	1			4.48	-0.91	0	0	1	0	1	0	0	1	0	0	1	0	1	0	0	2	7	18	48	4.3	7.9	1	32	21	50	8.3	90	101	138.5	3.6	1.4	16.8	38	0.6	27.1	9.3	338	12.5
1098	54	1	95.4	1	3.64	5.43	1			4.34	-1.09	0	0	1	1	1	0	0	0	0	0	1	0	1	0	0	5	6	15	40	4.6	6.5	0	16	27	29	8.4	97	86	136	4.2	2.4	25.4	55.4	1.5	33	10.2	300	14.8
1099	75	1	169	1	1.62	2.61	1	2	0	1.93	-0.68	0	0	1	0	1	0	0	1	0	0	1	1	1	0	0	8	6	26	61	3.2	9.8	1	23	22	26	8.7	92	285	137.3	4.3	4.2	40.1	76.5	0.6	34	12	310	12.6
1100	63	2	70.6	1	0.61	1.33	1	1	0	0.94	-0.39	0	0	1	0	1	0	0	1	0	0	0	0	0	0	0	2	2	25	42	4.3	9.8	1	15	25	17	8.2	107	103	144.5	3.8	2.5	26	62.6	0.2	28.6	8.9	423	20.3
1101	61	2	74	1	0.92	1.88	2	2	0	1.37	-0.51	0	0	1	0	1	0	0	1	1	1	1	1	0	0	1	8	2	17	48	3.3	7.4	1	18	24	14	9.2	94	178	131.7	4.1	1.4	17.3	36.6	1.3	33	10.2	244	8.7
1102	85	2	66.4	1	2.42	3.06	1			1.34	-1.72	0	0	1	1	0	0	0	1	0	0	1	0	0	1	1	8	4	19	12	3.3	12.1	1	14	45	80	9.6	95	161	146.3	3.5	1	13.4	28.3	0.4	31.4	10	401	28.2
1103	78	2	36.5	1	2.08	2.45	1	2	0	2.01	-0.44	0	0	0	1	1	0	0	1	0	1	0	0	0	0	0	4	8	31	51	3.2	4.7	0	15	29	41	7.6	97	182	139	4	1.8	20.2	42.3	0.5	25.2	7.8	149	14.4
1104	63	1	121	1	2.17	3.09	1	3	0	2.17	-0.92	0	0	1	0	1	0	0	1	0	0	1	1	1	0	1	6	22	18	49	3.4	1.6	0	20	17	71	7.8	107	122	138.3	6.2	1.2	15	27.9	0.2	32	10.1	55	3.9
1105	51	2	82.1	1	0.24	0.39	1	0	0	0.4	0.01	1	0	1	0	0	0	0	1	1	0	0	0	0	0	1	3	9	40	70	3.1	6.5	0	28	20	8	8.8	97	154	141.3	4	1.2	15.3	38	0.4	39.9	12.9	202	19
1106	53	1	65.3	3	1.6	2.5	1	2	0	2	-0.5	0	0	0	1	1	0	0	1	0	1	1	1	0	0	0	3	3	22	59	4.7	6.1	0	26	20	28	8.3	88	522	132.9	4	1.4	16.5	35	0.8	37.4	12.7	285	18
1107	82	2	73.8	1	0.68	1	1	1	0	0.47	-0.53	0	0	1	0	1	0	0	1	0	1	1	1	0	0	0	9	5	22	67	4.9	2.5	0		28	22	10.5	104	177	137.7	4.1	1.7	18.5	38	1.2	21.7	7.2	123	11.7
1108	78	1	55.2	1	4.15	7.18	3	8	1	5.87	-1.31	0	0	1	0	0	0	0	1	0	1	0	1	1	0	0	7	6	30	63	4.5	3.5	0	22	25	38	10.4	96	145	138.3	5	1.3	16	33.4	0.5	30.5	9.6	159	7.1
1109	60	2	62.4	1	1.94	2.36	1	2	0	1.78	-0.58	0	0	1	1	1	0	0	0	0	0	1	1	0	0	0	3	22	51	126	3.8	1.7	0	15	24	41	6.1	102	97	138.2	3.1	1.4	16.5	29.4	1.2	34.6	11.9	63	20
1110	67	1	136.1	1	1.01	3.87	3			4.24	0.37	1	0	1	0	1	0	0	0	0	0	1	0	1	0	0	4	7	15	47	2.9	6.3	0		24	115	8.9	98	139	136.5	4.2	1.4	17.3	44.2	0.9	39.2	12.6	182	13.7
1111	39	1	101.2	2	10.13	12.49	1			12.75	0.26	1	0	1	1	1	0	0	1	0	0	1	0	0	0	0	0	7	23	55	3.2	5.3	0	39	12	158	7.3	73	107	126	4.4	1.3	16	34.6	0.5	23	8.6	170	14.6
1112	56	1	55.13	2	1.17	1.73	1	2	0	1.63	-0.1	0	0	1	0	1	0	0	1	0	1	1	0	0	0	1	5	4	19	51	4.8	6	0	15	30	26	8.4	95	143	139	2.7	3	31.3	36.1	1.1	48.2	16	288	11.9
1113	89	2	81.5	1	1.07	1.59	1	1	-1	0.88	-0.71	0	0	0	0	1	0	0	1	0	1	1	1	0	0	0	8	3	13	67	3.1	2.1	0		25	27	7.8	108	87	140.3	3.7	1.4	17.5	34	0.8	31.1	9.9	65	15.2
1114	59	2	117	3	0.51	0.84	1	1	0	0.69	-0.15	0	0	1	0	1	0	0	1	0	0	0	0	1	1	0	4	4	34	38	4.8	3.6	0	16	21	9	8.3	109	77	143	3.6	1.4	16.5	38	1.3	36	11.8	174	7.7
1115	77	1	70.5	1	1.08	1.73	1	1	0	1.1	-0.63	0	0	0	0	1	0	0	0	0	0	1	0	0	0	0	3	22	43	118	4.8	8.4	1	23	22	50	8.3	97	156	137.6	3.5	1.3	15.9	31.4	1.2	28.1	10.2	404	17.4
1116	68	2	56.7	1	2.35	3.47	1	4	0	2.07	-1.4	0	0	1	0	1	0	0	1	0	0	1	0	1	0	0	4	22	30	73	3.4	2.1	0	19	27	13	8.9	101	95	142	4.3	3.1	31.7	54.4	0.7	25.3	8	70	10.9
1117	69	2	102	1	0.4	0.6	1	1	0	0.8	0.2	1	0	1	0	1	0	0	1	0	0	1	0	0	0	0	4	5	30	60	3.1	3.2	0	19	25	19	8.8	98	131	140	3.9	1.7	18.5	38	0.8	40	12.6	100	1.5
1118	52	1	83.9	2	1.58	3.2	1	2	-1	1.62	-1.58	0	0	1	0	0	0	0	0	0	1	0	1	0	0	0	6	7	15	59	4.9	3.7	0	23	23	34	9	89	508	133.2	4.1	7.8	64.5	38	0.8	44.1	13.6	182	13
1119	45	1	74.84	1	3.72	8.66	3	8	-1	10.91	2.25	1	0	0	0	0	0	0	0	0	0	0	0	0	0	0	0	8	21	48	3.3	8.2	1	32	13	24	9.1	100	155	144	3.8	1.4	17.3	35.1	0.4	42.6	14.1	271	28.4
1120	65	1	170	1	0.68	1	1	1	0	0.82	-0.18	0	0	1	1	1	0	0	1	0	0	0	1	0	0	0	3	6	38	71	3.7	7.1	0	29	20	28	9.6	91	182	139.3	4.1	1.8	20.2	36	1.2	41.6	13.9	264	42.3
1121	69	2	77.6	1	0.79	1.21	1	1	0	0.9	-0.31	0	0	1	1	1	1	1	1	0	0	1	1	0	0	1	6	2	39	60	4.9	5.5	0	8	32	16	9.6	104	144	139.8	4.5	1.2	15.2	37	0.7	40.2	12.7	269	20.1
1122	51	1	86.6	1	1.14	1.58	1			1.03	-0.55	0	0	1	1	1	1	1	1	0	0	1	0	0	0	0	3	3	19	37	4.2	4.5	0	21	22	66	8.6	96	77	137	4	1.5	17.2	38	0.2	28.4	8.8	186	9
1123	71	2	104.8	1	0.38	0.57	1	0	0	0.5	-0.07	0	1	1	0	1	0	0	0	0	0	1	1	0	0	0	4	4	23	26	3.8	5.6	0	21	23	14	7.6	94	255	136.8	3.6	1.6	19.4	34.3	3.5	41.6	14	214	15
1124	78	2	99	1	2.18	3.08	1	3	0	2.81	-0.27	0	1	1	1	1	0	0	1	0	0	0	0	0	0	0	7	9	26	53	4.1	2.7	0	26	17	30		99	184	139.3	4.2	1.2	15.2	31.1	0.6	34.3	11.4	110	15
1125	54	2	76.6	1	0.27	0.43	1	0	0	0.4	-0.03	1	0	1	0	1	0	0	0	0	0	0	0	0	0	0	3	2	41	52	2.6	7.4	1	11	25	7	7.3	110	106	141	4.5	1.2	14.2	38	0.5	30.2	9.9	192	13.8
1126	61	2	117.6	2	0.5	2.28	1	1	-1	0.59	-1.69	0	1	0	0	1	1	1	0	0	0	1	0	0	0	0	3	8	26	18	4.4	1.6	0	24	24	39	9.4	92	90	139.3	3.8	1.4	16.8	36.9	0.3	29	9.2	70	23.7
1127	71	2	90.7	1	0.98	2.64	1			0.98	-1.66	0	0	1	1	1	1	0	1	0	0	1	1	0	0	0	4	3	10	47	3	7.3	1	19	17	70	7.4	109	93	140	4.4	1.7	18.5	38	1.5	33.3	10.6	220	6.5
1128	66	2	69.4	2	0.79	6.65	3	6	-1	5.25	-1.4	0	0	1	0	1	0	0	1	0	0	1	0	0	0	0	2	2	20	33	3.5	4.6	0	24	21	9	9.5	93	307	139.2	4.7	4.5	42.9	64.7	0.3	29.8	9.6	162	27.5
1129	50	2	115.2	1	0.96	1.36	1	1	0	1.32	-0.04	1	1	1	0	1	1	1	1	0	1	0	0	0	0	1	3	8	37	94	3	8	1	14	16	73	9.1	102	185	138.3	5.4	1.2	14.9	30.5	0.2	26.9	9.6	241	11.3
1130	67	1	69	1	1.01	1.85	1	1	-1	1.58	-0.27	0	0	1	1	1	0	0	1	0	0	1	0	0	0	1	3	2	32	26	3.6	5.1	0		23	14	9.1	99	111	136.5	3.7	1.1	11.4	38	0.4	37.4	12.5	182	8.1
1131	89	2	100.3	1	1.1	1.42	1			1.33	-0.09	0	0	0	1	1	1	1	1	0	0	1	0	0	0	1	5	2	34	60	3.9	5.5	0	7		21	8.9	96	150	129	4.2	2.3	24.4	38	0.6	34	11.1	215	19.8
1132	58	1	110.4	1	0.46	0.7	1			0.62	-0.08	0	0	1	0	1	1	1	0	0	0	0	0	0	0	0	1	3	20	67	3.4	3.7	0	24		22	8.7	89	73	133.5	3.8	1.1	12	32	1.4	34.8	11.1	126	9
1133	82	2	79.2	3	1.4	2.43	1			1.67	-0.76	0	0	0	1	1	1	1	0	0	0	1	0	0	0	0	5	6	31	26	3.1	6.3	0	21		26	8.2	104	155	134.2	4.4	1.1	11.3	36	0.5	29.1	9.9	195	14.6
1134	53	1	72.8	1	0.85	1.41	1	1	0	1.32	-0.09	0	1	0	0	1	1	1	1	0	0	1	0	0	0	0	1	8	40	109	4.9	2.2	0	12		25	8.5	92	132	128	3.6	2.4	26.8	38	0.9	35.1	11.9	110	15
1135	67	2	46.3	1	1.2	2.5	1	2	-1	1.9	-0.6	0	1	1	0	1	0	0	1	0	0	1	1	0	0	0	3	4	17	65	4.7	3.6	0	17	27	19	8.8	86	222	126	4.3	1.4	14.8	39.3	1	28.7	9.2	169	29.3
1136	61	2	122.6	1	0.53	1.59	2	1	-1	0.63	-0.96	0	0	1	0	1	0	0	1	0	0	1	0	0	0	1	3	2	16	40	4.2	11.8	1		30	15	8.1	96	115	132.8	4.8	2.9	34.5	38	0.3	23.6	7.6	492	15.3
1137	87	2	90.9	1	1.13	2.37	2	3	0	2.84	0.47	1	0	1	0	1	0	0	1	1	0	0	1	0	0	1	7	6	40	60	2.9	5.8	0	9		40	7.7	108	241	139.3	4.7	1.1	11.7	38	1.5	32.1	10.6	164	18.7
1138	72	1	93.2	1	1.68	2.16	1	2	0	1.83	-0.33	0	0	1	1	1	0	0	0	0	1	1	1	0	0	0	7	22	40	113	3.6	4.5	0	5		53	9.9	108	111	144.8	4.1	1.7	18.5	38	0.5	38.2	12.2	160	12.9
1139	89	1	82.5	1	1.57	1.87	1	2	0	1.86	-0.01	1	0	1	1	1	1	1	0	0	1	1	0	0	0	0	7	3	32	59	1.9	14.7	1		22	49	8.6	105	128	143	4.6	3.2	38.4	32.7	0.3	28.8	9.4	278	21.6
1140	63	1	177	1	0.85	1.45	1	1	0	0.97	-0.48	0	0	1	0	0	1	1	0	0	1	1	1	0	0	1	5	2	18	18	4.1	5.2	0		35	17	8.8	97	111	139	3.6	3.4	41	38	1.1	43.2	13.8	214	16.2
1141	89	1	83.3	1	1.4	1.9	1	2	0	2	0.1	1	1	0	0	1	1	1	1	0	0	1	0	0	0	0	6	6	36	61	3.7	5.6	0		17	54	8.3	103	174	138	4.6	1.3	12.8	46.5	0.6	34.9	11.7	209	21.2
1142	67	1	76.9	2	0.76	1.08	1	1	0	0.94	-0.14	0	0	0	0	1	1	1	1	0	0	1	1	0	0	0	3	2	28	32	3.5	9.1	1	9		10	9.4	99	301	134.8	4.2	1.7	18.5	38	0.3	39.8	13.2	315	12.4
1143	87	2	105	1	1.17	1.89	1	2	0	1.44	-0.45	0	1	1	0	1	0	0	0	0	0	1	1	0	0	0	5	2	36	28	4.4	6.5	0	10		36	7.7	105	160	148.5	4.2	1.7	18.5	38	1.5	39.1	12.4	287	16.3
1144	79	2	74.7	1	1.48	2.03	1	2	0	1.8	-0.23	0	0	1	1	1	0	0	0	0	1	1	0	0	0	0	4	2	20	45	3	5.3	0	10		35	8.9	100	115	132.7	3.9	1	10.9	26	0.4	30.5	10	156	11.4
1145	81	1	70	2	2.38	3.73	1	2	-1	2.37	-1.36	0	0	1	1	0	0	0	1	0	1	0	1	0	0	0	10	5	30	80	4.4	5.2	0	11		124	7	123	75	150.7	4	1.2	12.6	32	0.1	24.4	7.6	228	24.2
1146	46	1	69.7	1	2.5	3.2	1			2.3	-0.9	0	1	1	0	1	0	0	1	1	0	0	1	0	0	0	3	5	12	25	3.1	7.6	1		22	38	8.8	94	378	130.3	4.5	1.7	18.5	38	1	27.5	9.1	236	11.1
1147	74	2	86.8	2	1.9	3.4	1	4	0	3	-0.4	0	1	1	0	1	0	0	0	1	0	1	1	1	0	0	9	5	28	53	3	11.1	1		19	74	16.8	108	153	139	4.9	1.7	18.5	38	0.2	30.6	9.9	334	13.4
1148	67	1	94.8	1	1.2	1.5	1	1	0	0.9	-0.6	0	0	1	0	1	1	1	1	0	1	1	0	0	0	1	4	22	36	62	3.5	5.4	0		31	36	8.9	100	123	140.5	4.9	1.4	14	38	0.9	29	9.8	190	21.4
1149	78	2	110.8	1	0.29	0.51	1			0.45	-0.06	0	1	1	1	1	1	1	1	0	0	1	1	0	0	0	6	2	24	35	2	18.3	1	12		6	7	107	151	135	3.8	1.7	18.5	38	1.5	25.2	8.3	365	19.5
1150	78	2	181.2	1	0.34	1.15	1	1	0	0.43	-0.72	0	1	0	0	1	1	1	0	0	0	1	1	0	0	0	6	4	36	59	4.6	14	1	8		33	7.9	104	232	131	4.7	1.7	18.5	38	0.5	23.2	7.4	642	45.6
1151	53	2	73.2	1	1	2.3	1	1	-1	1.2	-1.1	0	0	1	0	1	1	1	0	0	0	0	0	0	0	0	3	5	44	98	4.8	4.4	0		4	38	10.3	101	88	132	2.4	1.7	17	22	0.4	24.2	8.2	207	11.7
1152	89	2	98.4	1	0.8	1.24	1	1	0	0.83	-0.41	0	1	0	0	1	1	0	0	0	0	1	1	0	0	0	6	2	20	22	3	13.2	1	8		31	9.2	102	193	133.8	4.2	1.2	12.7	28	0.8	34.8	10.8	399	13.5
1153	65	1	112	1	1.2	2	1	1	-1	1.2	-0.8	0	1	1	0	1	1	0	1	0	0	0	0	0	0	1	3	6	10	23	3.3	8.6	1	9	27	22	9.4	107	103	138.5	4.5	1	11	61.8	1.2	42.6	14.1	285	18.8
1154	67	1	93.2	1	0.6	3.47	3	4	0	4.45	0.98	1	1	0	1	0	1	1	1	0	0	0	0	0	0	0	2	7	43	67	2.2	21.7	1	12		15	8.5	87	99	136.5	3.6	1.7	18.5	38	0.6	33.9	11.3	467	34.1
1155	84	1	75	1	1.69	2.04	1	2	0	1.98	-0.06	0	0	1	0	0	1	1	0	0	1	1	1	0	0	0	6	2	23	16	3.3	6.1	0	2		17	9.8	103	227	134	4.3	2.2	23.1	38	1.5	43.2	14.6	200	14.4
1156	68	1	126.3	1	2.5	5.79	3	4	-2	4.75	-1.04	0	0	1	0	0	1	1	1	0	0	1	1	0	0	0	3	22	48	109	4.9	6.5	0	44		69	8.9	75	62	128.1	6	1.4	14.8	38	0.4	34.2	11.3	321	10.8
1157	67	2	64	2	0.99	1.51	1	1	-1	0.91	-0.6	0	1	1	0	0	1	1	1	0	1	1	1	0	0	1	7	8	27	54	3.7	7	0	16		26	10.2	85	131	141.9	4.4	1.2	13	33	0.4	31	10.2	258	13.1
1158	88	1	74.84	1	1.01	2.04	2	2	0	1.56	-0.48	1	1	0	0	0	1	1	1	0	0	1	0	0	0	0	4	5	31	60	2.6	2.1	0	9		41	8.2	110	119	146	3.1	1.5	16.1	49	1.3	26	8.3	54	9.8
1159	81	1	90.7	1	0.82	1.62	1	1	0	0.87	-0.75	0	1	1	1	1	1	1	0	0	0	0	0	0	0	0	4	2	26	40	4.6	7.6	1	17		39	9	92	141	133.5	4.7	1.7	18.5	38	1.1	31.8	10.4	348	11.8
1160	64	2	108.2	1	2.3	2.9	1	3	0	2.3	-0.6	0	0	1	0	1	0	0	1	0	0	0	0	1	0	1	8	6	34	62	3.7	1.5	0		16	28	9.3	105	122	133.5	3.2	1	10.7	29.9	0.7	22.8	7.6	55	2.2
1161	46	2	78.6	3	0.68	1.49	1	1	-1	0.84	-0.65	0	0	1	0	1	0	0	1	0	0	0	1	0	0	0	1	2	8	67	4	8.2	1	16.5	25	10	10.3	97	345	139.2	3.2	1.7	18.5	38	1.2	38.9	12.9	332	11.8
1162	74	2	65.77	1	0.7	1.4	2			0.7	-0.7	0	0	1	1	1	0	1	1	0	1	1	0	0	0	1	5	2	27	42	4.9	3.9	0		28	23	7.8	106	207	137.8	4.8	1.7	18.5	38	0.5	31.1	10.2	191	14.2
1163	59	2	111.8	2	2.03	2.79	1	2	-1	2.03	-0.76	0	0	1	1	1	0	0	1	0	1	0	0	0	0	0	2	6	19	81	3	9.1	1	1		74	8.2	98	249	133	4.6	1.1	10.7	26	3.3	31.8	10.2	272	19
1164	77	1	62.3	1	3.28	3.71	1			2.4	-1.31	0	0	1	1	1	0	0	0	0	1	1	0	0	0	0	4	5	27	64	4.7	3.9	0	19.7	24	63	9.4	96	117	137	4.5	1.4	15.3	39	0.4	36	11.9	180	13
1165	54	1	97.2	1	2.12	4.03	3	3	-1	2.69	-1.34	0	0	1	1	1	1	1	1	1	1	1	1	0	0	0	6	7	40	75	3.5	6.5	0	6		38	8.7	114	193	145.3	3.7	4.5	50.6	38	0.5	32.6	11.2	231	24.1
1166	73	1	93.2	3	0.59	1.06	1	1	0	1.18	0.12	1	1	1	0	1	0	1	0	0	0	1	0	0	0	0	11	8	51	132	2.2	3.5	0	5		42	5.8	104	162	137.7	5.1	3.5	38.3	54	1	31.2	10.2	78	0.8
1167	89	1	113.6	3	1	1.6	1			1.1	-0.5	0	0	1	1	1	0	0	1	0	0	1	0	0	0	0	4	4	27	39	3	4.4	0		29	18	9.3	97	120	132	4.2	1.7	18.5	38	0.9	31.4	10.4	132	12.5
1168	62	2	129.8	2	2.39	3.05	1	2	-1	2.98	-0.07	0	0	1	0	1	0	0	1	0	0	1	1	1	0	0	5	3	24	48	4.6	3.9	0	18.6	25	22.5	8.7	97	133	138	2.6	1.2	13.6	33	4.1	28.7	9.6	178	19.3
1169	46	1	86.5	1	0.57	2.24	1	1	-2	0.64	-1.6	0	1	1	0	0	1	0	0	0	0	1	1	0	0	0	2	7	29	64	3.8	5.2	0		19	29	10.5	108	151	148.2	3	1.7	18.5	38	0.9	33	10.7	195	15
1170	71	1	104.4	1	1.33	7.2	3	6	-1	7.95	0.75	1	1	1	0	1	0	0	1	0	0	1	1	0	0	0	4	2	20	46	2.2	11.4	1	9		30	8	105	197	133.5	3.6	4.9	55	38	0.8	23.9	8	245	12.4
1171	32	1	123.8	2	4.15	5.71	1	4	-2	5.72	0.01	1	0	0	0	1	0	0	0	0	1	0	0	1	0	0	3	2	25	53	3	7	0	12		36	8.3	97	105	135.5	4.2	1.7	18.5	38	0.8	25.9	8.2	206	3.2
1172	44	1	50.4	3	4.13	10.09	3	9	-1	8.71	-1.38	0	0	1	1	1	1	1	1	0	0	1	1	1	0	0	3	6	21	77	3.3	7.3	1	17		51	8.2	92	147	128.8	5.6	1	11.4	29	0.4	30.6	10.2	243	26.2
1173	59	1	72.7	1	1.15	1.95	1	2	0	1.62	-0.33	0	1	1	0	1	1	0	1	0	0	1	0	0	0	0	1	2	8	67	3.5	5.2	0	10		18	6.9	104	125	135.5	4.6	1	10.6	29	1.5	36.1	12.4	184	5
1174	60	2	93	2	0.69	1.2	1	1	0	0.94	-0.26	0	1	0	0	1	1	1	1	0	0	1	1	0	0	1	7	8	40	87	4	5.1	0	14		35	10.1	102	312	152.4	2.9	1	11.7	29	0.5	25.3	8.3	202	8.4
1175	50	1	85.1	1	2.91	4.03	3			2.12	-1.91	0	1	1	0	1	0	0	1	0	0	1	1	1	0	0	4	5	36	82	4.5	8.6	1	23		45	9.1	83	91	121.3	3.8	1.7	18.5	38	0.4	26.5	8.8	382	13.2
1176	73	1	77.1	1	0.7	1.05	1	1	0	0.92	-0.13	0	1	1	0	1	0	1	1	0	0	1	0	0	0	0	3	2	17	26	4.6	4	0	9.4	25	16	8.1	104	102	135	3.4	1	11	33.2	0.9	38.4	12.8	184	7.1
1177	74	1	83.5	3	0.91	3.67	3	4	0	3.31	-0.36	0	0	1	0	1	0	1	0	0	0	1	0	0	0	0	5	9	30	72	4.9	1.4	0	8.2	30	30	10.9	112	125	144.3	4	1.1	11.8	33	0.4	36.3	11.3	69	8.4
1178	77	1	56	1	1.83	2.19	1	2	0	1.84	-0.35	0	0	1	0	1	1	1	1	0	0	1	0	1	0	0	7	5	31	43	4.2	1.5	0	17		38	8.3	108	77	143.2	3.8	1.7	18.5	38	0.8	33.6	10.7	64	5.5
1179	85	1	81.1	1	2.99	3.82	1	3	0	3.55	-0.27	0	1	1	0	1	0	1	0	0	1	1	0	0	0	0	6	7	36	65	3.2	4.8	0	11		88	9.2	93	130	134	4	3.3	38.4	38	1	33	11	154	19.6
1180	80	2	89.7	2	3.06	4.55	3	3	-1	4.91	0.36	1	1	0	0	1	1	1	0	0	0	1	1	1	0	0	7	8	29	71	2.5	10.6	1	14		27	8.6	97	250	136.3	4.1	1	10.6	54.5	0.5	29.7	9.8	268	14.4
1181	89	2	89.7	1	1.56	1.93	1	2	0	1.59	-0.34	0	1	0	0	1	1	1	1	0	0	0	1	0	0	0	5	4	34	57	3.1	5.5	0	3		65	8.4	105	309	136	4.6	1.7	18.5	38	0.6	31.8	10.6	170	12.2
1182	86	2	89.7	1	0.7	1.22	1			0.52	-0.7	0	0	0	1	0	0	0	1	0	0	1	0	0	0	0	5	6	44	67	3.6	9	1	11		27	10.3	105	82	140.3	4	1.7	18.5	38	1	46.8	15.6	326	19.7
1183	81	1	89.7	3	1.08	1.52	1	1	0	1.08	-0.44	0	0	1	0	1	0	0	1	1	1	1	1	0	0	0	7	3	24	38	4.6	3.1	0	14		28	8	91	144	132.8	4.8	1.2	12.2	40.3	0.4	32.7	10.9	144	6
1184	78	2	89.7	2	1.05	1.45	1	2	0	1.48	0.03	1	0	0	1	1	1	1	1	0	1	1	1	0	0	0	7	5	50	95	3.2	3.8	0	12		55	8.6	100	368	140.8	3.6	1.7	18.5	38	0.4	25.2	8.7	122	14.5
1185	72	1	89.7	1	1.4	1.9	1			1.5	-0.4	0	0	1	0	1	0	0	0	1	1	1	0	0	0	1	6	7	33	53	3.9	4.9	0		25	29	9.4	109	228	142.5	4.1	1.1	11.4	21	0.8	42	14	192	11.9
1186	74	2	89.7	1	3.56	5.89	3	5	-1	4.43	-1.46	0	0	0	0	1	1	1	1	0	1	1	1	1	0	0	7	8	34	66	3.2	4	0	8		44	8.2	107	330	132.5	4.4	4.2	46.2	38	1.5	30.6	10	128	11.8
1187	72	2	89.7	2	4.89	5.51	1	5	0	5.46	-0.05	1	0	1	1	1	0	0	0	0	0	1	1	0	0	0	4	25	39	106	2.1	5.8	0	7		58	6.2	113	164	140.7	5.1	1.4	14	38	0.3	24	7.8	118	5.4
1188	60	2	89.7	1	1.18	3.01	1	2	-1	2.33	-0.68	1	0	1	0	1	0	1	1	0	1	1	0	0	0	1	4	22	47	67	3.2	7.3	1	12		34	7.1	107	105	143	6	1.2	12.4	28	0.3	28.8	9.4	234	17.4
1189	75	2	89.7	1	1.35	1.81	1	1	0	1.35	-0.46	0	0	1	0	1	0	1	1	0	1	1	0	0	0	1	6	2	26	54	3.6	7.1	0		26	30	10.7	88	146	130	3	1.7	18.5	38	0.3	40	13.2	252	15.8
1190	65	1	89.7	1	2.48	5.71	3	5	-1	3.99	-1.72	0	0	0	0	0	1	1	1	0	0	1	1	1	0	0	7	4	19	47	3.7	8.8	1	20		183	9.6	107	362	138.2	4.2	1.1	12	38	0.3	34.3	11.4	322	13.4
1191	67	2	89.7	3	1.63	2.1	1	2	0	2.1	0	1	0	1	0	0	0	0	0	0	0	1	0	0	0	0	3	22	46	67	2.5	7.3	1	8		23	6.8	102	206	138	4.9	1.8	20.2	35	1.6	38	12.1	182	12.2
1192	62	1	89.7	3	4.24	6.86	3	6	-1	5.73	-1.13	0	0	1	0	1	0	0	1	0	0	1	1	1	0	0	8	7	27	73	3	9.1	1	13		60	8.2	110	177	142.3	5.9	1.7	18.5	38	0.2	32.8	10.8	267	21.1
1193	62	1	89.7	3	3.99	7.36	3	5	-2	6.49	-0.87	0	0	1	0	1	0	0	1	0	0	1	1	1	0	0	8	2	14	41	4.5	5.1	0	12		59	8.8	106	274	137	3.9	1.7	18.5	38	0.1	32	10.3	230	21.3
1194	35	1	89.7	1	0.21	0.33	1			0.27	-0.06	0	0	1	0	1	1	1	0	0	0	0	0	0	0	0	0	8	26	82	3.1	0.5	0	7		8	9.6	86	95	122.2	4.1	1.4	14.8	39.5	0.6	29.4	9.8	16	3.1
1195	77	2	89.7	1	0.9	1.5	1	1	0	1.5	0	1	0	1	0	1	1	1	0	0	0	1	0	0	0	1	6	2	9	67	3	8.6	1		44	37	10.3	89	178	145.5	3.6	1	10.1	85.5	0.3	26.8	8.4	258	10.2
1196	89	2	89.7	1	0.8	1.37	1	1	0	1.08	-0.29	0	0	1	1	1	1	1	0	0	1	0	0	0	0	1	8	5	47	67	3	3.9	0	18		41	10.3	90	258	132	4.6	1.7	18.5	38	0.6	44.3	15	116	18.4
1197	84	1	89.7	1	3.06	4.57	1	4	-1	2.89	-1.68	0	0	0	0	0	0	0	1	0	1	1	1	1	0	0	8	5	25	50	3.7	8.6	1	18	20	51	8.7	95	475	131.2	4	1.2	13.4	44	0.5	31.2	10.4	317	23.4
1198	88	1	89.7	1	0.82	1.23	1			0.96	-0.27	0	0	1	0	0	1	1	1	0	1	1	1	0	0	1	9	8	38	36	3	12.5	1	11		34	10.1	95	160	140.5	4	1.2	12.8	30	1.6	47.3	15.4	374	19.3
1199	68	1	89.7	1	2.3	3.4	1	2	-1	2.4	-1	1	0	1	1	1	1	1	1	0	1	1	0	0	0	1	4	8	44	88	2.8	6	0		30	59	9	102	130	137	4.5	1.2	12.4	36.3	1.4	24.3	7.8	164	10.4
1200	85	1	89.7	3	0.68	2.02	1	1	-1	0.74	-1.28	0	0	1	1	1	1	0	0	0	0	1	0	0	0	0	6	5	31	54	3.7	5.6	0	11		19	9.2	103	82	137	4.2	1.7	18.5	38	0.2	38.7	12.6	206	14.8
1201	56	1	89.7	1	1.2	5.9	3	6	0	6.7	0.8	1	0	0	0	1	0	0	1	0	0	0	1	0	0	0	4	2	19	43	3.1	10.5	1		21	25	8.9	101	183	131.2	4.9	1.4	14.9	38	1.6	34.9	11.3	321	21
1202	64	2	89.7	1	1.1	2	1	1	-1	1.1	-0.9	0	0	0	0	1	0	0	1	0	1	1	1	0	0	0	4	3	25	61	3.3	4.3	0		34	17	9.1	96	243	135.4	3.9	1.7	18.5	38	0.7	31.5	10.2	141	12.2
1203	73	1	89.7	1	0.76	1.31	1			0.76	-0.55	0	0	1	1	1	0	0	0	0	0	0	1	0	0	0	4	2	19	24	3.2	3.9	0	5		16	8.5	94	235	133	4.1	1.1	12.2	36.5	0.5	22.8	7.8	121	9.7
1204	59	1	89.7	1	0.55	0.87	1	1	0	0.75	-0.12	0	0	0	0	1	1	1	1	0	0	1	0	0	0	1	2	4	20	23	3.7	3	0	15		11	8.5	107	157	142.3	3.4	1.1	11.1	28	1.5	36.8	12.4	111	9.8
1205	87	2	89.7	2	0.32	1.1	1	1	-1	0.38	-0.72	0	0	0	0	0	1	1	0	0	0	1	1	0	0	0	5	2	41	53	4.5	5.9	0	9		12	9.7	96	125	133.8	3.6	1	10.4	24	0.6	35.8	11.2	267	10.8
1206	56	2	89.7	3	6.61	8.17	1			6.91	-1.26	0	0	1	0	0	1	0	1	0	0	1	1	1	0	0	4	9	53	107	3.2	9	1	15		63	8.1	89	41	130.4	4.7	1.2	12.6	29	0.4	25.2	8.2	290	6.2
1207	89	1	89.7	1	0.74	1.42	1	1	0	1.33	-0.09	0	0	1	0	1	0	0	1	0	0	0	1	0	0	0	8	5	27	52	4.9	3.6	0	8		21	8.3	98	212	133.5	3.9	1.3	14.4	26	0.4	30.7	10.5	173	31.6
1208	43	1	89.7	2	5.3	7.5	1			6.2	-1.3	0	0	1	0	0	1	1	1	0	1	1	1	1	0	0	4	6	28	40	3.9	3.2	0		23	34	9	89	184	130.7	4.1	1.1	11.8	32.1	1.2	32.4	10.7	123	10.2
1209	82	1	89.7	2	1.31	2.96	2	3	0	2.58	-0.38	0	0	1	1	1	0	1	1	0	0	1	0	0	0	0	6	7	29	51	3.9	3.8	0	12		55	9	101	163	141.3	3.6	1.4	14.7	32	3.8	49.3	16.6	147	18.8
1210	73	1	89.7	1	0.21	0.65	3	1	0	0.53	-0.12	0	0	0	0	0	0	0	0	0	0	0	0	0	0	0	4	8	31	57	3.8	4.3	0		32	34	8.6	94	105	128	4.8	1.3	13.4	38	0.2	28.4	8.6	164	10.3
1211	76	2	89.7	3	0.75	1.24	1			1.4	0.16	1	0	1	1	1	0	0	0	0	1	1	0	0	0	0	4	22	34	107	3.7	1.8	0	14		116	9.2	91	108	129.1	5.5	1.5	17.7	34	1.3	31.7	10.7	67	12.1
1212	78	1	89.7	2	3.01	5.31	1	4	-1	3.71	-1.6	0	0	0	0	0	1	1	0	0	0	1	1	1	0	1	7	5	30	70	4.4	8.4	1	18		134	8.7	93	200	126	5.9	1.1	12.9	34	0.4	35.3	11.2	364	35.2
1213	87	1	89.7	1	1	1.53	1	1	0	1.41	-0.12	0	0	0	0	0	0	0	0	0	0	1	1	0	0	0	5	3	38	63	3.6	3.8	0		23	41	9.2	93	198	137	3.7	1	18.5	30.2	0.7	36.2	12.4	138	22.2
1214	40	1	89.7	1	0.21	0.41	1	0	0	0.42	0.01	1	0	0	0	0	1	1	0	0	0	0	0	0	0	0	0	2	5	67	1.7	13.9	1	5		9	6.7	106	124	137	3.2	1.7	18.5	38	0.8	27	8.5	236	10.9
1215	54	1	89.7	1	2.96	5.49	3	7	2	4.64	-0.85	0	0	0	0	0	1	1	0	0	0	0	1	0	0	0	2	9	51	136	3.1	10	1	36		36	9.1	90	791	140.2	3.8	1.1	11.4	41	0.4	36.3	12.1	304	15
1216	63	2	89.7	2	0.9	1.2	1	1	0	0.9	-0.3	0	0	0	0	0	1	1	0	0	0	1	1	0	0	0	3	2	20	38	3.9	6.6	0		28	38	7.7	106	188	139	5.1	1	10.6	26	0.3	19.6	6.5	259	18.8
1217	42	2	89.7	3	0.49	0.89	1	2	1	2	1.11	1	0	0	0	0	0	1	0	0	0	0	1	0	0	0	1	2	12	27	3	12.4	1	29		19	10.1	92	565	138.2	4.4	1.7	18.5	38	0.2	35	11.5	371	23.4
1218	53	1	89.7	2	8.91	18.39	1			11.54	-6.85	0	0	0	0	0	0	0	0	0	0	1	0	1	0	0	3	6	24	37	3.3	1.9	0		23	85	9.3	98	145	135	5	1.2	18.5	33.6	0.4	26.8	8.8	60	11
1219	89	1	89.7	1	1.4	1.7	1	2	0	1.6	-0.1	0	0	0	0	0	1	1	0	0	0	1	0	0	0	1	5	3	33	41	3.2	4.9	0	14	29	30	10	104	123	140	3.6	1.7	18.5	38	0.7	36.7	12.1	155	7.8
1220	89	1	89.7	1	1.31	1.99	1	2	0	1.63	-0.36	0	0	0	0	0	1	1	0	1	0	0	0	0	0	0	8	2	26	51	3.7	6.8	0		24	21	9.6	100	156	139	4.8	3.2	34.1	38	0.8	46.8	15.3	250	22.8
1221	72	2	89.7	1	1.8	2.7	1	2	0	2.1	-0.6	0	0	0	0	0	1	1	0	0	1	1	1	1	0	1	8	5	29	92	2	14.6	1		30	65	8.6	88	161	133.1	5.1	1.5	14.3	37.3	0.2	28.2	9.4	286	24.4
1222	72	2	89.7	1	1.1	1.4	1	1	0	1.2	-0.2	0	0	0	0	0	1	0	0	0	1	1	1	1	0	1	8	3	43	102	3.8	8	1		26	110	7.7	108	268	142	3.9	1.7	18.5	38	1.5	27.3	8.9	305	26.4
1223	67	1	89.7	1	2.2	3	1			2.2	-0.8	0	0	0	0	0	0	0	0	0	0	0	0	0	0	0	10	5	23	32	4.4	1	0		19	47.9	8	98	199	136	3.5	1.1	11.4	32.6	0.3	17.5	6.1	44	0.6
1224	80	1	89.7	1	1.1	1.5	1	1	0	1.5	0	1	0	0	0	0	1	1	0	1	1	1	0	0	0	0	6	8	46	60	2.8	3.5	0		23	48	8.7	98	99	136.3	4.6	2.6	23.7	39	1.2	30.3	10.2	97	17.6
1225	76	1	89.7	1	1.35	2.05	1	2	0	1.4	-0.65	0	0	1	0	0	0	1	0	1	1	1	1	1	0	1	9	2	23	25	4.8	2.5	0		29	38	8.7	100	175	139	3.7	3	18.5	38	1	38.3	12.7	118	17.7
1226	57	1	89.7	1	0.39	0.68	1	1	0	0.72	0.04	1	0	0	0	0	0	1	0	0	0	1	0	0	0	0	3	2	8	67	2.2	24.5	1	10		16	7.9	104	89	135.7	4	1.5	17.8	42	1.3	27.2	9.2	540	24.6
1227	89	1	89.7	1	0.94	1.3	1	1	0	1.24	-0.06	0	0	0	0	0	0	1	0	0	0	1	0	0	0	0	7	4	24	47	4.5	3.2	0	3		34	7.7	103	86	131	4.2	1.7	18.5	38	1.5	26.6	8.8	144	4.3
1228	69	2	89.7	1	0.41	0.91	1	0	0	0.41	-0.5	0	0	0	0	0	0	0	0	0	0	1	0	0	0	0	4	3	27	61	4.4	7.7	1	8		26	8.2	106	145	136.7	4.4	1	10.7	38	0.3	30	9.6	339	10.7
1229	85	2	89.7	1	0.61	1.66	2	2	0	1.98	0.32	1	0	0	0	1	1	1	0	0	0	0	0	0	0	0	4	23	44	114	2	3.7	0	0		56	8.5	101	172	138.3	5.5	1.1	11.9	38	0.3	27.4	8.9	75	14.9
1230	89	2	89.7	1	2.41	3.3	1	4	0	3.5	0.2	1	0	0	0	0	0	1	0	0	0	0	1	0	0	0	8	9	49	97	3	7.6	1	14		56	8.5	98	261	134	4.7	1	10.9	38	0.4	29.6	10.2	226	14.3
1231	84	1	89.7	2	2.39	3.83	1	3	0	3.21	-0.62	0	0	0	0	0	1	0	0	0	1	0	0	0	0	0	7	6	38	32	4.8	2.1	0		29	86	9.6	100	109	137.5	3	2.8	31.4	43.7	1.6	36.7	11.6	103	6.6
1232	64	2	89.7	1	0.89	1.52	1	1	-1	1.03	-0.49	0	0	0	0	0	1	1	0	0	0	1	1	0	0	0	3	2	23	48	3.3	6	0	10		17	8.7	105	551	133	4	1.7	18.5	38	1	39.9	13.4	198	13
1233	72	2	89.7	1	1.2	1.7	1	1	0	1.2	-0.5	0	0	0	0	1	0	0	0	0	1	1	1	0	0	1	6	4	30	45	3.2	10.6	1		37	29	9.2	95	200	140	3.9	1.7	18.5	38	0.2	26	8.8	340	7.2
1234	72	1	89.7	2	1.74	2.56	1			2.76	0.2	1	0	0	0	0	0	0	0	0	1	1	1	1	0	0	10	6	40	88	2.3	13.2	1	10		27	8.5	108	121	141.5	4	1.7	18.5	38	0.4	34.4	10.9	304	10.4
1235	86	2	89.7	1	0.82	1.61	1	2	0	1.38	-0.23	0	0	0	0	0	0	1	0	0	0	1	1	0	1	0	8	6	41	77	3.3	9.6	1	7		39	8.6	87	299	127.3	4.3	1.9	20.5	43	0.2	36.4	12.2	316	15
1236	72	1	89.7	1	0.6	1.3	2	1	0	0.7	-0.6	0	0	0	0	0	0	1	0	0	0	1	0	0	0	1	4	5	31	42	3.7	5	0		19	27	10	102	155	140	4	1.2	12.2	22	0.6	42.6	14.3	186	19
1237	77	1	89.7	3	0.99	2.27	1	3	1	3.45	1.18	1	0	0	0	0	0	0	0	0	0	0	0	0	0	0	11	2	39	71	1.9	9.9	1	5		31	7.9	106	120	144.7	4	2.6	29.9	38	0.3	27.8	8.9	185	8.5
1238	89	2	89.7	1	3.25	4.36	3	4	0	4.07	-0.29	0	0	0	0	0	0	0	0	0	1	1	0	0	0	0	6	6	36	36	3.2	5.4	0	8		46	8.4	109	125	139.5	4.4	1.7	18.5	38	1.5	36.6	11.9	173	10.4
1239	54	1	89.7	3	1.18	1.93	1			1.54	-0.39	0	0	0	0	0	0	0	0	0	0	1	0	0	0	0	1	5	30	75	3.1	5	0	5		50	7.1	101	76	134.3	3.9	1.1	12	38	0.9	38.2	12.7	154	3.6
1240	73	2	89.7	2	2.2	3.1	1	3	0	3.1	0	1	0	0	1	0	0	0	0	1	1	1	1	0	0	0	6	2	29	53	3.2	7.2	1	12	19	54	9.4	107	120	139	4.2	1	11.5	38	1	31.9	10.4	230	20
1241	75	1	89.7	1	1.14	4.08	3			1.49	-2.59	0	0	0	0	0	0	0	0	0	1	1	1	0	0	0	5	6	32	64	4.3	6.4	0	5		62	7.9	110	109	141.3	4.3	1.2	13.4	32	0.3	24.4	7.8	274	13.8
1242	52	1	89.7	3	4.53	6.09	1	6	0	4.25	-1.84	1	0	0	0	0	0	0	0	0	0	0	1	0	0	0	2	5	28	53	1.9	15.6	1		20	70	7.8	93	115	134	4.1	1.7	18.5	74.9	0.3	25	8.1	296	5.3
1243	36	1	89.7	3	0.61	1.28	1			0.61	-0.67	0	0	0	0	0	0	1	0	0	0	0	0	0	0	0	0	2	16	15	4.1	1.6	0	22.5	21	8.9	9.4	98	134	139.3	3.4	1.1	12.1	25	1.1	29.7	10.3	65	8.3
1244	89	2	89.7	1	0.35	0.98	2			1.02	0.04	1	0	0	0	0	0	0	0	0	0	1	1	0	0	0	6	7	43	84	2.8	15.9	1	8		34	8.2	101	85	143.7	3.8	1.7	18.5	38	0.5	33.9	10.6	438	18.1
1245	56	1	89.7	1	1.9	2.33	1	2	0	1.73	-0.6	0	0	0	0	0	0	0	0	0	1	1	1	0	0	0	3	22	36	67	4.3	6.5	0	16		60	9.1	108	345	147.8	4.6	1.7	18.4	31.5	0.8	32.2	10.7	280	21.8
1246	67	1	89.7	3	4.31	6.5	1	8	2	6.91	0.41	1	0	1	0	0	1	1	0	0	0	1	1	1	0	0	7	5	33	62	3.6	3.1	0	13		32	9.1	96	205	134.2	4.5	1.3	13.9	43	0.6	31.3	10.4	109	6.8
1247	55	1	89.7	2	3.89	6.68	3	5	-2	6.72	0.04	1	0	1	1	0	0	0	0	0	0	1	0	1	0	1	4	7	44	91	3.1	7	0	16		76	9.5	89	81	121	4	1.4	14.8	39	0.4	19.8	6.6	216	13
1248	67	2	89.7	1	0.6	1.32	1	1	-1	0.6	-0.72	0	0	0	0	0	1	1	0	0	0	0	0	0	0	0	2	5	31	49	3.7	5.8	0		26	19	12.8	96	159	137	3.7	1	11.1	38	0.6	37.8	12.7	216	11.3
1249	62	1	89.7	2	2.35	3.65	1			2.36	-1.29	0	0	0	0	0	0	1	0	0	0	1	0	1	1	0	9	7	48	98	3.6	2.1	0	9		72	8.2	115	69	146.4	4.5	1.2	13.5	45	0.5	22.9	7.6	73	15.1
1250	66	2	89.7	3	2.07	3.35	1	3	-1	2.25	-1.1	0	0	0	0	0	1	1	0	0	1	1	1	1	0	0	9	7	31	62	3	0.7	0	7		17	8	89	214	129.5	3.5	1.7	18.5	38	1	25.2	8.3	22	24.8
1251	68	2	89.7	1	3.98	6.1	3	5	-2	5.74	-0.36	0	0	0	0	0	0	0	0	0	1	1	1	1	0	0	6	9	41	67	4.6	8.7	1	19		44	9.2	92	542	143.7	4.2	1.7	18.5	38	0.4	26.8	8.6	396	15
1252	75	2	89.7	1	1	1.3	1			1	-0.3	0	0	0	0	0	0	0	0	0	0	1	0	0	0	0	5	4	37	91	3.4	9.9	1		20	31	7.8	105	99	137	3.6	5.4	50.6	38	0.4	28	9.4	332	8.8
1253	80	1	89.7	1	3.49	5.85	3	6	0	7.34	1.49	1	0	0	0	0	0	0	0	0	0	1	0	0	0	0	6	22	39	99	2.6	5.7	0	15		38	9.4	95	143	137.3	4.3	1.3	13.5	38	1.2	30.3	9.8	149	55.8
1254	74	2	89.7	1	1.03	2.08	1	1	-1	1.03	-1.05	0	0	0	0	0	0	0	0	1	1	1	0	1	0	0	8	3	27	66	4.7	2.2	0	9		25	8.3	109	167	139	3.7	1.2	12.7	38	0.7	32.9	11	104	6.8
1255	69	1	89.7	1	0.66	1.17	1	1	0	1.33	0.16	1	0	0	0	0	0	0	0	0	0	1	0	0	0	0	2	2	25	59	2.8	11	1	6		15	8	103	223	132.3	4.3	1.1	10.9	38	1.5	41	13.6	301	22.1
1256	87	1	89.7	1	2	2.6	1	2	-1	2.1	-0.5	0	0	1	0	0	0	0	0	1	0	0	0	1	0	0	11	4	34	53	3.8	14.5	1	23	11	69	8.4	107	156	134.5	4.8	1.1	12	31.7	2.6	36.2	11.4	544	28.6
1257	74	1	89.7	3	1.11	1.95	1	1	-1	1.19	-0.76	0	0	0	0	0	0	0	0	0	1	1	1	0	0	0	6	4	25	56	3.1	6.4	0	10		41	8.7	99	118	138.5	4.4	1	10.4	40	0.7	40	13.1	199	13.4
1258	75	1	89.7	1	1.65	2.79	1			2.19	-0.6	1	0	0	0	1	1	1	0	0	0	1	1	1	0	0	6	22	43	109	2.5	7.1	0	12		61	8	107	152	145	5.3	1.1	11.6	22	0.4	26.6	8.2	177	4.6
1259	76	2	89.7	3	1.76	3.35	1			2.57	-0.78	0	0	0	0	0	1	1	1	0	0	1	0	1	0	0	5	6	49	99	4.3	7.1	0	19		50	8.1	95	87	134.7	3.8	1.2	12.9	36	0.5	24.5	8.1	306	16.8
1260	68	1	89.7	1	0.52	0.82	1	1	0	0.69	-0.13	0	0	0	0	0	1	1	1	0	0	1	1	0	0	0	5	2	18	36	3.5	7.2	1	9		34	8.9	97	336	137.7	3.6	1.2	13.2	30	0.5	38.8	13.1	249	21.2
1261	55	1	89.7	1	1.15	1.62	1	1	-1	1.06	-0.56	0	0	0	0	0	0	0	1	0	0	0	0	0	0	0	1	2	17	20	3.1	7	0	11		19	9	104	138	137.3	3.8	1.7	18.5	38	0.8	36.6	12.2	216	17.1
1262	65	2	89.7	2	0.26	0.43	1	0	0	0.46	0.03	1	0	0	0	0	0	0	1	0	0	1	0	0	0	0	4	4	16	41	2.4	8.4	1	15.9	27	15.6	8.7	92	97	130.7	4.4	1	11.1	24	13.5	25.5	8.7	202	15.6
1263	85	1	89.7	1	1.18	2.22	1	1	-1	1.36	-0.86	0	0	0	0	0	0	0	1	0	0	1	0	0	0	0	7	3	24	52	4.8	7.3	1	10		26	10	97	149	139.9	3.8	1.1	11.5	38	0.6	28.8	9.5	346	19.3
1264	54	2	89.7	1	1.83	2.76	1	2	-1	2.01	-0.75	0	0	1	0	1	0	0	0	0	0	1	0	0	0	0	1	22	39	103	4.8	4.5	0	21.5	22	27	9.1	86	37	125.4	4.7	1.7	19.6	32	0.9	28.5	9.4	215	6.3
1265	58	2	89.7	2	2.88	3.22	1	3	0	3.14	-0.08	0	0	0	0	0	1	1	0	0	0	1	0	1	0	0	3	6	10	42	3.4	3.1	0	16		93	9.2	99	99	136.7	4.5	1.7	18.5	38	0.5	27.2	8.9	104	6.6
1266	65	1	89.7	1	0.97	1.59	1	1	0	1.02	-0.57	0	0	0	0	1	1	0	0	0	0	1	0	0	0	0	2	22	42	85	3.3	16.2	1		22	15	8.6	107	245	137.3	4.4	1	18.5	26.9	0.4	45.1	14.8	533	21
1267	73	2	89.7	2	1.9	2.6	1	2	0	2.1	-0.5	0	0	0	0	0	0	0	1	0	0	1	1	1	0	1	7	5	42	81	3.6	5.7	0		35	35	9.6	103	66	140.5	4.9	1.7	18.5	38	0.4	36.9	11.8	206	17.4
1268	52	1	89.7	1	0.41	0.75	1	1	0	0.58	-0.17	0	0	0	0	0	0	0	1	0	0	1	0	0	0	0	3	8	32	79	4.6	3.5	0	5		24	8.3	101	143	132.3	4.1	2.5	27.4	38	0.5	24	8	158	3.2
1269	65	1	89.7	3	2.56	4.64	3	5	0	4.37	-0.27	0	0	0	0	0	1	1	1	0	0	0	0	0	0	0	3	6	36	71	3.6	4.3	0		16	28	9.6	105	182	139	3.8	1.4	14.8	38	1.6	46.4	15	152	17.9
1270	66	1	89.7	1	6.65	7.77	1	7	-1	7.11	-0.66	1	0	0	0	0	1	1	1	0	0	1	1	1	0	0	5	5	26	71	3.2	21.7	1	20		75	9.1	100	113	137.2	5.3	1	11.7	33.7	0.9	25.6	8.2	695	24.2
1271	65	2	89.7	1	0.26	0.4	1	0	0	0.3	-0.1	1	0	0	0	0	1	1	1	0	0	0	0	1	0	0	4	2	24	67	1.9	24.6	1	11		27	8.3	96	77	141.5	4.4	1.4	15	33	0.7	24.4	7.7	471	9.8
1272	77	2	89.7	1	1.7	2.6	1	2	0	2.1	-0.5	0	0	0	0	0	0	1	0	0	0	1	0	0	0	0	11	2	20	45	4.3	5.2	0		24	30	8.1	100	185	136	4.7	1.1	11.6	26	1	33.6	11	220	18.6
1273	87	1	89.7	1	0.7	1.2	1			0.9	-0.3	0	0	0	0	0	1	1	0	0	0	1	0	0	0	0	4	2	26	23	4.6	3.4	0		19	24	8.6	99	102	133.5	4	1.7	18.5	38	0.6	33.8	11.2	152	8.4
1274	67	1	89.7	1	0.72	2.2	2	2	0	1.79	-0.41	0	0	0	0	0	0	0	1	0	0	0	0	0	0	0	4	2	15	35	3.9	5	0	5		17	7.7	96	245	135.2	3.8	1.7	18.5	38	0.3	35.4	12	194	13.4
1275	58	2	89.7	3	0.85	1.3	1			1.04	-0.26	0	0	0	0	0	0	0	1	0	0	0	0	0	0	1	10	5	33	53	3.2	5.7	0	7		11	8.3	103	133	136.7	4.2	1.7	18.5	38	0.7	38.4	12.8	180	14.9
1276	49	1	89.7	1	1.17	1.54	1	1	0	1.28	-0.26	0	0	0	0	0	0	0	0	0	0	1	1	0	0	0	1	2	15	47	3.3	11.3	1	22.1	18	46	9.8	86	788	130.5	4.1	1	10.6	33	0.6	36.9	12.3	372	23.6
1277	73	2	89.7	1	3.19	4.89	3	3	-2	4.1	-0.79	1	0	0	0	0	0	0	1	1	0	1	0	1	0	0	9	5	29	65	2.1	6.9	0		27	78	9.4	97	170	135.7	3.2	1.7	18.5	38	0.8	37.4	12	145	13.2
1278	88	2	89.7	2	1.33	2.81	2	4	1	4.27	1.46	1	0	0	0	0	1	1	1	0	0	1	0	0	0	1	6	7	55	101	2.2	7.1	0	4		78	8.5	97	175	136.2	4.2	1.3	14.3	42	0.4	23.5	7.8	156	15.5
1279	57	2	89.7	3	1.16	2.07	1			1.16	-0.91	0	0	0	0	0	1	1	1	0	0	1	1	1	0	0	4	2	25	32	3.9	3.5	0	8		26	9.5	100	173	133	3.9	1.7	18.5	38	0.2	33	10.8	137	11.6
1280	58	2	89.7	2	1.3	2.6	2	2	-1	1.4	-1.2	0	0	1	0	1	1	1	0	1	0	0	1	0	0	0	3	8	35	78	4	9.1	1		24	17	9.2	100	243	145	3.6	1.1	11	22	0.5	42.4	14.1	363	18.4
1281	68	1	89.7	3	3.53	5.35	1	5	0	5.1	-0.25	0	0	0	0	0	1	1	0	1	0	1	0	1	0	1	7	5	25	61	4.4	3.4	0		20	110	9.4	84	406	123.3	4.4	1.7	18.5	38	1.1	28	9.4	149	17.8
1282	88	2	89.7	1	2.41	2.82	1	3	0	2.59	-0.23	0	0	0	0	0	1	1	1	0	1	1	1	0	0	1	9	2	31	78	4.6	9.4	1	8		66	8.1	113	223	135.8	4.4	1.1	11.7	29	0.4	28.2	9.2	430	26.9
1283	62	1	89.7	1	2.6	6.5	1	4	-2	3	-3.5	0	0	0	0	0	0	0	0	0	0	0	0	0	0	0	2	4	23	50	3.2	5.7	0		10	288	9.6	113	106	155.8	6	1.7	18.5	38	0.4	28	9.6	181	11.7
1284	89	1	89.7	1	1.76	3.39	1			2.02	-1.37	0	0	0	0	0	0	0	1	1	1	1	1	1	0	1	10	5	46	92	3.7	6	0	18	28	56.4	9.4	96	262	139.2	4.6	1.1	11.6	29	0.3	37.2	12.2	220	10.2
1285	73	1	89.7	3	0.44	1.16	1	1	-1	0.49	-0.67	0	0	0	0	0	0	0	0	0	0	0	0	0	0	0	3	4	20	43	3.2	3.5	0	8		16	9.1	101	111	139	3.1	1.1	11.6	31	3	42.8	14.2	112	12.2
1286	62	1	89.7	1	1.2	3.7	3	3	0	2.9	-0.8	0	0	0	0	0	0	0	1	0	0	1	0	0	0	0	2	22	36	81	3.4	1.6	0		22	38	8.3	102	100	134.5	3.7	1.7	18.5	38	4	36.6	12.6	52	7
1287	67	2	89.7	1	0.67	1.46	2	1	-1	0.78	-0.68	0	0	0	0	0	0	0	0	0	0	1	0	0	0	0	6	2	21	50	3.6	4.7	0		26	15	10.5	107	136	138.4	3.8	1.7	18.5	38	0.5	43.5	14.6	172	10
1288	48	2	89.7	3	0.42	0.81	1	0	-1	0.55	-0.26	0	0	0	0	0	1	1	1	0	0	0	0	0	1	0	5	22	24	78	4.5	1.8	0	26		61	7.4	100	113	142.2	3.3	1.8	18.9	38	4.8	29.3	9.5	82	15.4
1289	47	2	89.7	2	0.77	1.2	1	1	0	0.84	-0.36	0	0	0	0	0	1	1	1	0	0	0	1	0	0	1	2	2	22	52	4.6	4.5	0	11		10	9	107	115	138.2	4.1	1.1	11.7	38	1.5	31.1	9.4	208	7.4
1290	79	1	89.7	3	0.92	1.84	1	1	-1	1.18	-0.66	0	0	0	0	0	1	1	1	0	0	1	0	0	0	0	3	6	21	50	3	1.4	0	6		24	7.5	105	244	134.7	4	1.7	18.5	38	2.4	29.9	10.2	41	2.8
1291	57	2	89.7	1	1	1.3	1	1	0	0.9	-0.4	0	0	0	0	0	1	1	1	1	0	1	1	0	0	0	5	2	21	40	3.4	6.8	0		13	23	8.7	109	188	135.5	3.6	1.2	12.3	29	0.3	37.7	12.4	232	20.8
1292	84	1	89.7	3	1.01	1.59	1	2	0	1.38	-0.21	0	0	0	0	1	1	0	1	0	0	1	0	0	0	0	7	9	43	89	4.5	4.4	0	8		32	9.8	100	108	143.3	3.8	1.7	18.5	38	0.7	34.6	11.4	199	14.4
1293	58	2	89.7	3	0.79	1.25	1	1	0	0.97	-0.28	0	0	1	0	0	1	0	1	0	0	0	1	0	0	0	10	2	20	43	4.7	2.4	0	10		48	9	100	189	133	5.3	1.4	15.4	33	0.8	36.6	11.8	112	2.6
1294	62	2	89.7	2	1.86	3.24	1	4	0	4.16	0.92	1	0	1	0	1	1	1	0	0	1	1	0	0	0	0	3	7	50	109	3	4.1	0	7		29	8.2	98	156	133.7	3.8	1.7	19.3	39.5	2.5	34.1	11.1	122	34
1295	57	1	89.7	3	0.44	2.85	3			3.71	0.86	1	0	0	0	0	1	1	1	0	0	0	1	0	0	0	2	5	37	69	1.5	8.2	1	4		16	7.4	107	129	130.5	4.4	1.4	15.5	41	0.8	26	8.8	119	13.2
1296	78	2	89.7	1	0.79	1.67	1	1	0	1.03	-0.64	0	0	0	0	1	1	1	1	0	0	0	0	0	0	0	11	4	41	58	3.5	6	0	16		25	8	110	145	141.2	3.9	1.1	11.1	19	1.3	20.1	6.4	206	12
1297	48	2	89.7	2	3.5	4.5	1	4	0	3.5	-1	0	0	1	0	0	0	0	1	0	1	1	1	1	0	1	5	4	18	49	4.2	3.7	0	11	21	56	8.5	103	682	130.2	5.5	1.7	18.5	38	0.2	26.2	8.4	154	9
1298	78	1	89.7	1	0.78	1.39	1	1	0	0.83	-0.56	0	0	1	0	1	1	1	1	0	0	0	1	0	0	0	6	7	31	72	4.9	5.6	0		26	28	8.7	107	96	139.3	4.3	3.4	18.5	46.9	3.3	26.2	8.6	274	38.5
1299	85	2	89.7	1	1.54	2.39	1	2	-1	1.52	-0.87	0	0	1	0	1	1	1	1	0	1	1	1	0	0	1	7	7	40	92	4.7	5.8	0	24		63	9.4	102	399	136.6	5	1.7	18.5	38	0.2	29.4	9.8	270	6.8
1300	78	1	89.7	3	1.28	2.26	1	2	0	1.89	-0.37	0	0	1	1	1	1	1	1	0	0	1	1	1	0	0	6	3	17	30	3.3	5.1	0	10		48	9.1	103	199	138.7	4.4	1.1	11.9	31	0.7	29.7	9.7	168	11.9
1301	88	1	89.7	1	3.8	6.2	3			5.7	-0.5	0	0	1	0	1	1	1	1	1	1	1	1	1	0	1	10	7	20	45	4.1	4.1	0		30	39	9.5	85	144	131.5	5.9	1.7	18.5	38	0.9	35.7	11.6	168	21.4
1302	26	2	89.7	3	0.61	1.01	1	1	0	0.95	-0.06	0	0	0	0	0	0	0	1	0	0	0	0	0	0	0	0	5	28	68	4.1	2.8	0	8		7	6.1	112	87	139.3	3.4	1.4	14.4	38	0.6	38.6	12.9	116	1.6
1303	64	2	89.7	1	1.26	1.76	1	2	0	1.42	-0.34	0	0	1	0	1	0	0	0	1	0	1	0	0	0	1	4	7	40	67	3.5	7.9	1	6	30	22	10	99	111	137.2	4.6	1	10.9	26	0.6	40.1	12.8	274	20.2
1304	65	2	89.7	2	1.6	2.03	1	2	0	1.69	-0.34	0	0	0	0	1	0	1	1	0	1	0	1	0	0	1	5	4	37	48	4.9	3.7	0	11.1	43	43	9.1	83	269	135.5	3.4	1.2	12.8	30	0.6	33.5	10	182	19.9
1305	80	2	89.7	1	1.26	1.98	1	2	0	1.76	-0.22	0	0	1	0	1	0	0	1	0	1	1	1	0	0	1	9	7	31	67	3.3	6.6	0	5		30	8.6	102	378	138.7	4.9	1	10.6	24	0.5	28.4	9.3	215	11.4
1306	77	2	89.7	1	1.57	2.99	1			2.14	-0.85	0	0	0	0	1	0	0	1	1	0	1	1	1	0	0	8	4	26	74	4.3	6.5	0		33	48	9.1	93	119	134.5	3.6	4.6	18.5	47.4	0.6	32.2	10.2	279	35.9
1307	63	2	89.7	2	0.5	1.33	1	1	0	1.17	-0.16	0	0	1	0	0	1	1	0	0	1	1	1	0	0	1	5	8	54	74	4.1	1.1	0		19	10	8.6	111	110	140	3.6	1.7	18.5	38	0.7	39.9	13	44	5.6
1308	62	1	89.7	1	0.4	0.6	1			0.5	-0.1	0	0	1	0	1	0	1	0	0	0	1	0	0	0	1	3	4	40	54	3.1	8.3	1	7	37	27	8.8	94	107	130.5	6.1	1.7	18.5	38	0.5	32.6	10.2	258	11.6
1309	67	1	89.7	1	1	1.3	1			1.3	0	1	0	1	0	1	0	0	1	0	0	1	1	0	0	0	3	7	32	64	3.1	1.5	0	9	28	25	9	93	522	131.5	3.2	1.7	18.5	38	1.6	39.4	13.5	46	2.8
1310	65	2	89.7	1	0.8	1.9	1	1	-1	0.8	-1.1	0	0	1	0	1	0	0	1	0	0	1	1	0	0	0	5	6	26	53	3.3	3.6	0		24	28	9.5	94	306	136	4.5	1.4	14.5	30	1	27.2	9	116	10.4
1311	86	1	89.7	3	1.2	3.7	1	3	-1	1.8	-1.9	0	0	1	0	1	1	0	1	0	0	1	1	0	0	0	8	22	49	95	3.3	6.3	0		20	81	9.8	96	368	141	4.9	1.1	11.4	25	0.5	30.6	10.2	204	15.2
1312	62	2	89.7	1	0.82	6.06	3	6	0	6.01	-0.05	1	0	0	0	1	0	0	1	0	0	1	0	0	0	0	2	2	28	46	3.7	4.7	0	13		12	9	100	114	135.7	4.1	1.1	11.4	40	0.3	34.7	11.4	170	5.8
1313	56	2	89.7	1	2.6	3.1	1	3	0	3	-0.1	0	0	1	0	1	0	0	1	0	0	0	0	0	0	0	1	3	20	53	3.1	5.8	0	23	18	64	8.7	94	106	130	4.6	1.7	18.5	38	0.4	32.2	11	176	12.6
1314	83	2	89.7	1	0.72	1.49	1	1	-1	0.67	-0.82	0	0	1	0	1	1	1	0	0	0	0	0	0	0	0	4	3	28	51	3.6	6.1	0		23	116	8.9	134	271	171	3.2	1.1	18.5	26.2	1.2	49	15.6	218	21
1315	73	1	89.7	1	1.4	1.8	1	2	0	1.3	-0.5	0	0	1	0	1	1	0	1	1	1	0	1	0	0	1	10	2	8	67	4.9	1.4	0		34	44	8.3	101	143	140	3.7	1.7	18.5	38	0.6	31.5	10.4	67	8.7
1316	30	1	89.7	3	0.9	7.38	3	7	0	8.8	1.42	1	0	0	0	1	1	1	1	0	0	0	0	0	0	0	0	8	36	75	2.8	4	0	16		14	7.7	94	158	137.8	4.3	1.1	11.6	38	0.3	36.8	12.2	110	3.2
1317	82	2	89.7	1	2.66	3.67	1	3	0	3.51	-0.16	0	0	0	0	1	0	0	1	0	0	1	1	0	0	0	5	3	27	55	3.1	8.7	1	12		43	7.9	106	244	135.8	3.9	5.1	52	38	1.5	36.6	12	267	27
1318	63	1	89.7	2	1.15	1.68	1	2	0	1.14	-0.54	0	0	0	0	0	1	0	0	0	0	0	0	1	1	0	5	6	19	52	3.8	2.1	0	5		28	8.2	103	104	139.3	3.2	1.3	13.6	38	0.6	35	11.4	78	12.2
1319	67	2	89.7	1	3.04	5.94	3	4	-2	2.06	-3.88	0	0	0	0	1	0	1	1	0	0	1	1	0	0	0	3	4	18	54	3	4.8	0	9		48	9.2	100	208	133.6	4.1	1.2	12	32	0.7	29.3	9.7	145	27.2
1320	59	2	89.7	3	0.33	0.5	1	0	0	0.44	-0.06	0	0	1	0	1	0	1	1	0	0	1	0	0	0	0	1	2	25	32	3.9	8.8	1	9		8	7.1	108	115	136	4.8	1.7	18.5	38	0.9	29.3	9.6	344	21.1
1321	85	1	89.7	1	0.74	1.36	1	1	0	0.75	-0.61	0	1	1	0	1	1	1	1	0	0	1	0	0	0	0	7	2	38	49	3	13.3	1	10		22	9	101	225	136	4.8	1.1	11.5	34	0.5	37.7	12.3	398	23.8
1322	77	2	89.7	1	0.71	1.37	1	1	0	0.76	-0.61	0	0	0	0	1	0	1	1	0	0	1	0	0	0	0	5	2	24	30	3	8.2	1	15		32	9	90	108	136	3.6	1.7	18.5	38	1.4	26.6	8.3	249	15.3
1323	55	1	89.7	1	3.2	4.93	3			3.87	-1.06	0	0	1	0	1	1	1	0	0	0	1	0	1	0	1	4	6	26	31	4.1	6.3	0		29	6	8.3	102	70	138	3	2.8	32.1	54.9	0.4	37.2	12.2	259	12.6
1324	70	2	89.7	1	0.4	0.97	2	1	0	0.85	-0.12	0	1	1	0	1	1	1	1	0	0	0	0	0	0	0	3	2	38	60	4.2	9.4	1	11		22	7.9	101	105	132.6	4	1.3	12.9	26	0.6	46.1	15.6	398	18.6
1325	74	1	89.7	1	3.57	5.45	3			4.88	-0.57	0	0	0	0	1	0	0	1	0	0	1	0	1	0	0	6	4	15	41	3.3	7.3	1	21.9	27	43.5	9.3	94	122	139.5	3.8	1.1	11.7	32	0.8	37.4	12.7	237	17.7
1326	75	2	89.7	1	0.48	0.81	1	1	0	0.58	-0.23	0	1	1	0	0	0	0	0	0	0	0	0	0	0	1	6	2	21	33	4.7	5.2	0	2		10	7.4	95	115	141.5	3.2	1.7	18.5	38	0.9	39.2	12.4	246	11.1
1327	59	2	89.7	1	0.93	5.27	1	4	-1	2.7	-2.57	0	0	1	0	1	0	0	0	0	0	1	0	0	0	0	3	5	29	70	3.2	8.5	1	5		45	8	98	64	128.5	5.3	1.7	18.5	38	0.3	38.5	12.9	274	17.4
1328	70	2	89.7	1	0.95	1.28	1	1	0	1.03	-0.25	0	1	0	0	0	1	1	1	0	1	1	0	0	0	0	4	4	26	37	4.6	4.1	0	10		23	7.6	107	349	141.2	4	3	35.2	42	0.4	25.8	8.4	189	14.2
1329	56	2	89.7	1	0.54	0.86	1	1	0	0.71	-0.15	0	0	1	0	1	0	0	1	0	1	1	1	0	0	0	3	4	36	88	3.2	8	1		33	12	9.4	94	154	126.4	4.7	1.7	18.5	38	0.4	37.9	12.1	253	22.4
1330	84	2	89.7	2	3.85	4.71	1	4	-1	2.94	-1.77	0	0	1	0	1	1	1	1	0	0	0	1	1	0	0	7	5	35	70	3.4	8.1	1		20	29	9.7	100	291	137.5	2.8	1.4	14.7	38	0.5	35.6	11.2	274	23.3
1331	61	1	89.7	1	0.96	1.98	1	1	-1	1.17	-0.81	0	0	0	0	1	0	0	1	0	0	0	0	0	0	0	2	4	31	67	3.5	6.3	0	17		15	10.2	101	161	136.5	4.2	1.1	11.2	29	0.9	41.5	14	219	15.8
1332	46	1	89.7	1	0.66	0.99	1	1	0	1.28	0.29	1	1	1	1	1	0	1	1	0	0	0	1	0	0	0	1	22	35	67	2.4	2.8	0	26		29	8.8	81	336	130.6	3.7	1.7	18.5	38	0.9	36.1	12.3	66	13.6
1333	85	1	89.7	2	1.75	2.61	1			2.89	0.28	1	0	0	1	1	0	1	1	0	0	1	1	1	0	0	9	3	36	39	3.6	8.4	1	14		30	9	104	261	139.3	3.7	1.2	12.4	26	1.2	27.7	8.8	301	12.3
1334	38	1	89.7	2	0.26	0.53	1	0	0	0.36	-0.17	0	0	0	0	1	1	1	0	0	0	1	0	0	0	0	0	5	28	75	3.8	9.7	1	14		14	9.9	89	132	130.3	3.1	1.2	14.3	42	1.2	23.9	7.5	363	9.9
1335	80	2	89.7	2	1.9	2.32	1	2	0	2.4	0.08	1	0	1	0	1	0	0	0	0	0	0	0	1	0	0	6	6	34	67	2.4	19.8	1	16		55	8.4	95	213	129.5	3.1	1.7	18.5	38	0.5	25.1	8.2	476	24.8
1336	89	1	89.7	1	2	7.4	1	7	-1	5.2	-2.2	0	0	1	1	1	0	0	1	0	1	1	0	1	0	0	7	8	27	56	3.4	4.9	0	26	16	185	9.7	100	136	139	3.5	1.1	11.9	27.8	0.8	37.6	12.7	165	20
1337	56	2	89.7	1	1.8	4.4	1			3.7	-0.7	0	1	1	0	1	0	0	1	0	0	0	0	0	0	1	10	4	35	70	4.3	6.2	0		18	69	8.7	92	105	124.7	6.2	1.7	18.5	38	0.5	32.2	10.7	266	12.6
1338	89	1	89.7	1	0.72	1.69	1	1	-1	0.84	-0.85	0	1	1	0	1	1	1	1	0	0	1	0	0	0	0	4	4	36	62	3.3	5.6	0	12		26	9.1	100	140	138.2	4.6	0.9	10	25	0.7	27.7	9.3	186	15.5
1339	64	1	89.7	1	1.3	2.7	1	2	-1	1.5	-1.2	0	1	1	0	1	1	1	1	0	0	1	1	1	0	0	13	8	25	54	3.5	2.9	0		27	45	9.1	88	359	128	4.7	1.1	11.1	38	0.4	30.8	10.2	100	20.7
1340	48	2	89.7	1	0.75	2.78	1	1	-1	1.06	-1.72	0	0	1	0	1	1	1	1	0	0	1	0	0	0	0	0	5	36	78	3	7.5	1		17	95	8.3	138	186	163.3	4.7	2.4	18.5	53.2	1.5	33.5	9.4	220	29.8
1341	49	1	89.7	1	1.8	2.9	1	2	0	2.3	-0.6	0	0	1	1	0	0	0	0	0	0	0	0	0	0	0	0	2	12	44	3.6	8.7	1		16	36	9.6	102	98	134	4.7	1.1	11.1	26	0.4	29.7	9.3	310	15.1
1342	60	2	89.7	1	0.82	1.65	2	2	1	2.97	1.32	1	0	0	1	1	1	1	0	0	1	1	1	0	0	0	4	4	34	83	1.9	8.1	1	7		63	7.8	102	505	129.9	4.6	2.4	26.4	50	2.2	29.5	9.9	152	19.3
1343	80	1	89.7	1	4.3	5.83	1	4	-2	4.3	-1.53	1	0	1	0	0	1	0	1	0	0	1	0	1	0	0	9	9	37	83	1.9	7.1	0	5		19	8.2	105	80	137	5.4	1.8	18.2	64	0.8	28.3	8.8	136	13.3
1344	75	1	89.7	1	1.9	2.3	1	2	0	2.3	0	1	0	1	0	1	0	0	1	0	0	1	1	0	0	1	6	2	27	30	2.8	6	0	5	34	48	9.7	97	288	134	4.8	1.6	17.7	27.9	0.6	40.5	13	164	14.1
1345	52	1	89.7	1	0.74	2.4	3	4	2	4.56	2.16	1	1	0	1	1	0	0	1	0	0	1	1	0	0	1	4	3	13	34	2.2	7.7	1	14.5	16	55	8.2	101	100	130.9	4.1	2.4	27.5	37	1.4	28.4	9.6	166	9.1
1346	80	1	89.7	1	5.86	7.15	1	6	-1	4.69	-2.46	0	0	1	0	1	0	0	0	0	0	1	0	1	0	0	8	7	35	76	2	6.3	0	13		39	9.5	105	125	138.5	6.4	1.7	18.5	38	0.4	26.4	8.6	122	47.9
1347	60	1	89.7	3	0.74	1.12	1	1	0	0.82	-0.3	0	1	1	0	0	1	1	0	0	0	1	1	0	0	0	3	2	20	34	3.7	5	0	7		27	8.9	95	75	127.5	4.9	3.8	39.3	38	1.2	32.8	10.8	182	13
1348	25	2	89.7	3	2.51	3.47	1	3	-1	2.62	-0.85	0	0	1	1	1	1	1	1	0	0	1	0	1	0	0	3	4	30	67	4.9	5.1	0	13		47	8.7	98	54	134.5	4.4	2.7	31	47	0.4	28.5	9.1	245	7.6
1349	66	1	89.7	1	1.81	2.4	1	2	0	1.81	-0.59	0	0	1	0	1	1	0	1	0	0	0	0	0	0	1	5	2	21	37	3.9	3.7	0		20	36	9.1	102	213	134	4.6	1	10.4	54.8	0.3	41.2	13.6	146	13
1350	71	1	89.7	1	1.94	2.44	1			2.67	0.23	1	1	1	1	1	0	0	0	0	0	1	1	1	0	0	8	5	29	59	2.6	3.5	0	9		50	8.6	101	164	139.1	3.5	1.7	18.5	46.5	0.8	24.2	7.7	92	9.6
1351	64	2	89.7	1	1.37	3.26	1	2	-1	1.91	-1.35	0	1	1	1	1	1	1	1	0	0	0	0	0	1	0	6	5	19	41	2	5.1	0	5		37	7.8	108	156	134.3	3.7	1.6	16.1	35	0.7	26.3	8.4	101	5.9
1352	67	1	89.7	3	1.94	2.47	1	2	0	2.09	-0.38	0	0	1	0	1	0	1	1	1	1	1	1	1	0	1	8	2	31	49	3.6	6.2	0	15		25	9.6	95	338	140.3	4	1.7	18.5	38	0.4	36.5	11.8	222	10.2
1353	67	2	89.7	1	1.09	1.54	1	1	0	1.03	-0.51	0	1	0	0	1	0	0	0	0	0	1	1	0	0	0	4	2	30	47	4.2	5.4	0		24	18	8.7	102	162	137	3.8	2.3	18.5	50.6	0.6	38.1	12.4	228	9.4
1354	89	1	89.7	1	1.1	2.09	1			1.1	-0.99	0	1	1	0	1	0	0	0	0	0	0	0	0	0	1	5	5	46	70	4.1	5.4	0		19	40	8.8	101	189	131.5	4.4	1.1	18.5	32.7	1	38.6	13.6	222	10.1
1355	62	1	89.7	2	0.5	0.8	1	0	0	0.5	-0.3	0	0	0	0	1	1	1	0	0	0	0	0	0	0	0	2	5	38	74	3.1	4.4	0		34	24.7	10.5	89	83	133	4.1	1.7	18.5	38	1.3	35.8	11.4	136	7.8
1356	83	2	89.7	2	1.3	3.09	1	2	-1	1.57	-1.52	0	1	1	0	1	0	0	1	0	1	0	1	0	0	0	6	8	28	55	3.3	9.8	1	27		74	9.6	95	69	137	5.6	1	11.1	38	0.3	27.1	8.8	325	13.2
1357	81	2	89.7	1	1.07	3.29	1			1.51	-1.78	0	1	0	0	0	1	1	1	1	0	1	0	0	0	1	8	22	30	69	3.1	2.7	0	18.7	24	38	9.6	97	163	135.5	5.4	1.9	22	52.4	0.5	32.2	10.4	83	43.7
1358	55	2	89.7	1	1.1	1.7	1	1	-1	1.1	-0.6	0	1	1	0	1	1	1	0	0	0	1	0	0	0	0	5	8	40	92	3.2	7.8	1		15	97	7.8	106	234	140.5	4.3	1.3	13.8	28.4	0.4	26.2	8.7	251	24.8
1359	81	1	89.7	1	4.72	6.39	1			5.98	-0.41	0	0	1	0	0	1	1	1	0	0	1	0	1	1	1	8	7	25	42	4.7	2.2	0	9		29	8.3	104	88	137	4.6	1.7	18.5	38	3.2	37	11.8	105	7
1360	54	1	89.7	1	1.5	6.5	3	8	2	6	-0.5	0	0	0	0	0	1	1	1	0	0	0	0	0	0	0	1	2	21	33	3.9	12.1	1		21	15	7.6	113	141	139.5	3.8	1.7	18.5	38	0.8	26.8	9	470	14
1361	79	1	89.7	1	0.9	1.2	1	1	0	1.1	-0.1	0	1	1	1	1	1	1	1	0	0	0	0	0	0	0	5	5	43	69	3.7	5.2	0		22	30.4	8.9	105	167	140	4	1.1	11.6	27.6	0.8	39.8	13.1	192	6.2
1362	44	2	89.7	1	0.35	0.54	1	1	0	0.63	0.09	1	1	0	0	1	0	0	0	0	0	1	0	0	0	0	0	2	28	44	2.8	8.3	1	9		12	8.9	98	122	135.5	3.4	1.7	18.5	38	0.5	29.2	9.6	228	8.8
1363	89	2	89.7	1	1	2.1	1			1.1	-1	0	0	1	1	1	0	1	1	0	0	0	0	0	0	0	4	6	34	63	3.3	4.7	0		18	66	8.8	95	150	130.5	4.6	1.7	18.5	38	2	43	14.1	156	23.3
1364	61	2	89.7	1	2.15	3	1	3	0	3.18	0.18	1	1	1	1	1	0	0	0	0	0	1	0	0	0	0	2	6	34	71	2.2	15.8	1		30	30	9.1	95	75	138	3	1.5	16.7	38	0.2	30.4	9.6	340	11.8
1365	79	2	89.7	1	3.4	5	3			3.5	-1.5	0	1	1	0	1	1	1	1	1	0	1	1	1	0	0	7	3	18	13	3.8	2.4	0		29	40	10.1	94	149	141	4.8	2.7	28.2	33	0.8	37.2	12.6	92	5.6
1366	89	1	89.7	2	2.69	4.32	3	5	1	4.89	0.57	1	0	0	0	1	1	1	1	0	0	0	0	0	0	1	7	4	42	65	3	5.2	0	11		54	8.6	112	114	144.6	4.2	1.2	13.6	31	0.5	28.4	9.4	158	13.8
1367	55	2	89.7	1	1.3	2.2	1			1.7	-0.5	0	0	1	1	1	1	1	1	0	0	0	0	0	0	0	9	7	24	38	4.7	3	0		29	29	9.4	88	96	130.7	3.7	1.6	16	29	0.6	30.8	10.3	140	8.5
1368	68	1	89.7	1	0.62	1.48	2			0.99	-0.49	0	0	1	0	1	1	0	1	0	0	0	0	0	0	1	3	5	39	48	4	3.7	0		33	28	9.5	94	183	141.3	4.8	0.9	10.2	25.5	0.4	45.6	15.1	149	11.6
1369	54	1	89.7	1	1.08	1.9	1	2	0	1.61	-0.29	0	0	0	0	1	0	0	0	0	0	1	1	0	0	0	4	6	19	41	3.2	1.8	0	7		31	8.3	97	547	132.8	4.5	1.7	18.5	38	1.5	25.3	8.6	56	3.7
1370	66	1	89.7	1	2.86	4.04	3			2.94	-1.1	0	0	1	1	1	1	1	1	0	0	0	0	0	0	0	4	3	28	39	3	12.2	1		43	46	17.4	89	118	144	3.3	1	18.5	20.6	0.4	37	12.5	365	20.4
1371	51	1	89.7	2	1.1	1.57	1	1	-1	1.07	-0.5	0	0	1	0	1	0	1	0	0	0	1	0	0	0	0	1	8	37	83	4.9	6.3	0	16		28	9.4	107	143	140.9	4.5	1	10.7	22	0.5	41	13.9	309	13.4
1372	77	2	89.7	3	1.11	4.92	1			3.72	-1.2	0	1	0	0	1	1	1	1	0	0	1	0	0	0	0	6	8	55	134	3	4.5	0	3		29	10.2	98	69	137.5	4.4	1.7	18.5	38	0.7	32.9	11	135	9.8
1373	55	1	89.7	1	3.41	4.11	3			4.79	0.68	1	0	1	0	1	0	1	1	0	0	1	0	1	0	1	4	4	20	42	2.5	9.2	1		29	21	9	95	111	135	3.2	1.2	12.6	27.2	0.4	25.7	8.5	230	10.3
1374	28	2	89.7	2	1.4	5	3	5	0	5.3	0.3	1	0	1	1	1	0	1	0	0	0	0	1	0	0	0	1	7	43	86	2.3	12.6	1	29	4	13	8.9	107	690	142.7	3.1	1.7	18.5	38	0.4	38.8	12.8	289	32.1
1375	76	2	89.7	1	0.9	1.51	1	1	-1	0.88	-0.63	0	1	0	1	1	0	0	1	0	0	1	0	0	0	1	4	6	32	52	4.7	3.1	0	11		31	7.9	100	255	134.8	4.8	1.7	18.5	38	0.3	37.5	12.1	143	11.8
1376	78	1	89.7	1	1.26	1.7	1	2	0	1.5	-0.2	0	1	1	0	1	1	1	0	0	0	1	0	0	0	1	4	4	29	55	4.1	7.5	1		29	22	7.9	106	102	139.2	4	1.7	18.5	38	0.4	28.1	9	305	7.2
1377	85	1	89.7	3	2.69	5.56	3	3	-2	2.69	-2.87	0	0	0	1	1	0	1	1	0	0	1	1	0	0	0	8	7	36	68	4.7	4.4	0	13		69	8.8	107	51	142	4	1.7	18.5	38	0.6	34.5	11.4	208	10.5
1378	66	2	89.7	1	4.15	5.48	1	5	-1	4.9	-0.58	0	0	1	0	1	1	0	1	1	0	1	1	1	0	0	7	22	44	109	4.9	4	0		27	45	9.5	89	96	127	5.8	1.7	18.5	38	0.8	29.8	9.7	196	23
1379	62	2	89.7	2	0.6	2.9	3	2	0	2	-0.9	0	1	0	0	1	1	1	1	0	0	1	0	0	1	0	3	3	33	66	4.4	5.3	0		32	13	8.3	100	98	140	4.2	1.7	18.5	38	0.6	28.2	9.4	234	7.6
1380	87	2	89.7	1	1.04	1.78	1	1	0	1.27	-0.51	0	0	1	0	1	0	1	1	0	0	1	0	0	0	1	5	3	37	82	4.5	2.7	0	15		47	8.4	110	195	143	4.2	1.7	18.5	38	1.5	26.4	8.6	122	11.9
1381	87	2	89.7	1	1.6	2.44	1	2	-1	1.54	-0.9	0	0	1	1	1	0	1	1	0	0	1	0	0	0	1	5	2	28	49	3.4	5.8	0	13		47	8.2	106	297	132.7	5	1.2	12.9	38	0.8	35.2	11.6	197	12.2
1382	51	2	89.7	2	2.69	5.81	3	4	-2	3.16	-2.65	0	1	1	1	1	0	0	0	0	0	1	0	1	0	0	4	4	18	57	4.6	9	1	12		26	8	97	76	137	4.8	1.4	15.3	31.5	0.2	18.9	6.3	414	20.4
1383	65	1	89.7	1	1.29	1.83	1	2	0	1.2	-0.63	0	0	1	0	0	0	0	1	0	0	1	1	0	0	1	4	2	32	58	4.3	4.6	0	4		18	5.8	123	88	141.3	4.2	1.7	18.5	38	0.2	25.9	8.8	196	12.3
1384	68	2	89.7	2	1.9	2.2	1	2	0	2.1	-0.1	0	0	0	0	1	0	0	0	0	1	1	0	0	0	1	4	22	45	104	3.9	7.4	1		22	31	10	112	93	141.3	4.7	1.7	18.5	38	0.4	29.1	9.1	288	39.8
1385	62	1	89.7	2	0.78	1.32	1	1	0	1.11	-0.21	0	1	0	0	1	0	0	0	0	0	1	1	0	0	0	5	2	22	43	3	6.6	0	8		20	9.1	102	161	137.4	4.1	1.5	16.5	38	1.1	39.6	12.7	200	14.6
1386	64	1	89.7	1	4.41	5.07	1			4.26	-0.81	0	1	0	0	1	0	0	1	1	0	1	0	0	0	1	4	4	31	26	4.2	5.3	0		16	60	9.4	111	159	138.7	4.4	1	18.5	28.9	0.3	33	10.5	218	16.7
1387	47	1	89.7	1	0.5	1.1	1	1	0	0.5	-0.6	0	1	1	0	1	0	0	1	0	0	0	0	0	0	0	0	3	33	63	4.1	4.9	0		24	9	10.2	100	95	133.2	3.9	1.1	11.6	24	0.8	33.3	11.3	201	15.6
1388	64	2	89.7	3	2.3	3	1			1.8	-1.2	0	0	1	1	1	0	0	1	0	0	1	1	1	0	0	5	3	23	43	4.9	5.7	0		26	27	9.2	98	109	131	3.8	1.1	11.2	38	1.6	30.5	9.8	277	15.8
1389	70	2	89.7	1	0.84	1.43	1			1.33	-0.1	0	0	1	0	1	0	0	1	0	0	1	0	0	0	0	5	9	43	79	3	6.9	0	11		21	8.1	104	99	142.5	4.4	1	11.2	26	0.6	35	11.3	207	18
1390	75	2	89.7	1	1.66	3.22	1	5	2	3.69	0.47	1	0	1	0	1	1	1	1	0	0	1	1	1	0	0	6	5	32	78	2.7	7.9	1		32	29	9.1	96	171	137	4.6	2.2	23.8	42.8	0.4	39.4	12.6	213	8.3
1391	57	1	89.7	1	0.51	1.03	1	1	0	0.51	-0.52	0	0	1	1	1	0	0	0	0	0	0	0	0	0	0	1	5	25	40	4.7	5.5	0		26	12	8.7	95	121	135	3.2	11	79	38	0.8	37.5	12.2	260	8.8
1392	63	2	89.7	1	0.69	1.04	1	1	0	0.77	-0.27	0	0	0	0	1	1	1	1	0	0	1	1	0	0	0	4	6	48	88	4.6	4.4	0	18	24	39	9.3	101	197	140	3.3	1.1	14.9	38	0.7	44.4	14.6	204	23.2
1393	69	1	89.7	1	1.11	2.98	1	4	1	2.73	-0.25	0	0	1	0	1	0	1	1	0	0	1	0	0	0	1	6	6	19	45	3.6	2.9	0	11	28	35	6.5	102	76	136.5	3.9	1.7	18.5	38	0.6	25.4	8.2	106	1
1394	67	2	89.7	1	0.77	1.15	1	1	0	0.77	-0.38	0	0	0	0	1	1	1	1	0	0	0	0	0	0	0	2	6	11	36	3	4.9	0	13	24	21	9.9	108	113	141.8	3.1	1.7	18.5	38	1.2	38.6	12.4	147	19.4
1395	83	2	89.7	3	1.2	1.8	1			1.1	-0.7	0	0	1	0	1	0	0	0	0	0	1	1	0	0	0	7	7	40	67	3.8	5	0	13.4	24	41	9.2	103	136	139	4	1.2	14.9	38	1	39.6	12.8	190	6.8
1396	42	1	89.7	1	1.3	4.2	3	2	-2	1.2	-3	0	0	0	1	0	0	0	1	0	0	0	0	0	0	0	0	25	42	126	4.2	3.2	0	8	27	23	6.5	96	148	135.8	4.5	1.1	14	59.4	1.2	39.8	13.2	132	1.7
1397	65	1	89.7	1	0.96	2.07	1	1	-1	1.15	-0.92	0	0	1	0	0	0	0	1	0	0	1	1	1	0	1	6	2	25	29	3.3	5.8	0		35	25	9.7	102	93	145	5.1	1.2	12.3	27.2	0.5	31.1	9.2	193	7.2
1398	75	2	89.7	1	0.6	1.3	1	1	0	0.8	-0.5	0	0	1	0	0	0	1	0	1	1	1	1	0	0	0	7	2	16	52	4.9	3.6	0	7	23	49	9.4	105	153	138.5	5.5	1.1	14.2	32	0.3	33.5	10.4	178	7.5
1399	89	2	89.7	1	1.52	2.2	1			0.76	-1.44	0	0	0	1	1	1	0	0	0	1	1	0	0	0	0	7	8	25	67	4.8	1.4	0	24	16.6	19	7.9	102		144.2	3.3	1.2	12	28	0.9	35.9	12.3	66	13.8
1400	89	1	89.7	1	1.7	2.7	1	2	0	2.5	-0.2	0	0	1	0	0	0	0	0	0	0	1	0	0	0	0	4	8	53	67	4.4	2.5	0	21	21	25	8.9	103	141	139.2	4	3	31.2	39.5	0.7	28.3	9.4	112	7.5
1401	69	2	89.7	1	1.4	4.7	3	5	0	4.9	0.2	1	0	1	0	1	0	0	1	0	0	1	0	0	0	0	4	5	37	67	3	4.7	0	18	22	15	10.4	104	118	140.2	3.5	2.4	26	47	1.6	44.6	14.9	142	3.3
1402	46	1	89.7	1	0.8	1.2	1	1	0	1.3	0.1	1	0	0	0	0	0	0	1	0	0	1	0	0	0	0	0	2	17	51	3.7	7.3	1	8	25	12	8.6	103	138	131	4	1.4	16.7	33	3.2	35.7	11.3	271	20.2
1403	53	1	89.7	1	1.51	2.17	1			1.56	-0.61	0	0	1	1	1	1	0	1	0	0	1	1	0	0	0	2	3	26	41	3.4	3.5	0	20	21.5	15	9.3	97		135	3.6	1.1	10.8	38	0.9	38.7	12.6	117	13.9
1404	62	1	89.7	1	1.1	1.4	1			1.2	-0.2	0	0	1	0	1	0	0	0	0	0	0	1	0	0	0	3	2	28	35	4.8	5.3	0	24	7	17	9.2	81	397	123.6	3.7	1.2	15	38	0.8	38	13	256	23.9
1405	59	2	89.7	1	0.7	1	1	1	0	0.7	-0.3	0	0	1	0	1	0	0	1	0	0	1	1	0	0	0	4	2	17	27	3.3	14	1	11	27	16	10.4	104	173	138.3	3.6	1.2	15.6	30	2.2	26.3	7.5	465	15.4
1406	61	2	89.7	1	2.2	2.5	1	2	0	2.5	0	1	0	1	1	1	1	1	1	0	0	1	1	0	0	0	3	5	33	67	2.9	9.5	1	22	10	41	7.1	101	278	135.3	4.4	1.4	16.5	38	0.7	31	10.1	275	45.9
1407	64	2	89.7	1	1.4	1.7	1	2	0	1.5	-0.2	0	0	1	1	1	1	1	1	0	1	1	1	0	0	1	5	4	32	46	3.9	6.2	0	12	28	14	8.3	103	263	142	4	1.2	15.6	33	0.7	29.7	8.9	242	15.4
1408	66	1	89.7	1	2.3	3.8	1	3	-1	2.7	-1.1	0	0	1	1	1	0	0	0	0	1	0	1	1	0	0	6	4	16	44	4.8	2.6	0	7	31	71	9	100	269	137.9	4.9	1.4	16.4	39	0.6	31.2	10	124	4.3
1409	50	1	89.7	2	1.6	6.8	3			8.2	1.4	1	0	1	0	1	0	0	1	0	0	1	0	1	0	0	3	6	24	62	3.4	4.5	0	17	25	39	8.5	99	124	140.3	4.1	1.3	16.3	38	1.1	22.8	7.4	155	19.4
1410	49	2	89.7	1	0.7	1.6	1	1	-1	0.7	-0.9	0	0	1	1	1	0	0	1	0	0	1	0	0	0	0	0	7	26	55	3.5	3.5	0	12	25	17	8.5	100	142	134.7	4.2	1.7	18.5	38	2.4	33	11.4	123	4.6
1411	40	2	89.7	1	3.77	7.13	3	5	-2	4.91	-2.22	0	0	1	0	1	0	0	1	0	0	0	0	0	0	0	0	8	25	37	4.8	2.8	0	22	12.7	8	6.2	98		134.3	4.8	2.4	25.2	30.7	0.9	29.4	9.4	134	19.6
1412	80	2	89.7	1	0.9	1.3	1	1	0	1	-0.3	0	0	1	0	0	1	1	1	0	0	1	1	0	0	0	5	5	30	53	3.5	5.1	0	14	28	25	8.1	93	145	135.3	3.9	1.7	18.5	38	0.2	31.3	10.1	177	4.6
1413	18	1	89.7	1	0.8	2	2	1	-1	0.9	-1.1	0	0	1	0	1	1	0	0	0	0	0	0	0	0	0	0	9	33	98	3.1	7.3	1	22	18	18	8.5	98	105	145.4	4.9	1.6	17.8	29	0.4	42	14.2	230	15.5
1414	35	1	89.7	2	1.8	5.4	3	6	0	5.4	0	1	0	0	0	1	0	0	0	0	0	1	1	0	0	0	1	9	36	73	2.1	12	1	33	5	51	9.7	92	1149	143.7	5.4	1.2	14.7	18	0.5	54	17.9	252	25.4
1415	76	2	89.7	1	1.4	2.3	1	2	0	2.3	0	1	0	1	1	1	0	1	0	1	0	1	0	1	0	0	6	3	26	50	3.3	5.2	0	13	26	70	9.7	101	69	140	4.1	1.7	18.5	38	1.4	49	16	170	10.9
1416	69	2	89.7	1	0.5	1.2	2	0	-1	0.5	-0.7	0	0	1	0	1	1	1	0	0	0	1	0	0	0	0	4	2	26	41	3.3	5.7	0	8	29	20	9.3	98	165	132.2	3.6	1.2	15.3	38	1.2	39.2	13.2	185	11.7
1417	58	2	89.7	3	1.5	2.5	1	2	-1	1.5	-1	0	0	0	0	1	0	0	0	0	0	1	1	0	0	0	2	3	23	59	3.4	4.8	0	18	22	33	8.8	92	511	133.3	3.8	1.7	18.5	38	1	29	10	164	12.8
1418	59	2	89.7	1	1.7	2.6	1	2	0	2.2	-0.4	0	0	1	0	1	1	1	0	0	0	1	1	0	0	0	4	5	19	67	4.9	1.4	0	11	21	47	7.8	96	498	132	3.9	1.4	17.4	35	1	28.5	10.3	66	15.8
1419	59	2	89.7	1	6.4	7.3	1	8	0	7.5	0.2	1	0	0	0	1	1	1	0	0	0	1	1	1	0	0	7	5	25	67	2.8	10.7	1	14	24	54	8.3	92	323	132	3.7	1	13.5	29	0.4	28	8.4	294	9.1
1420	87	2	89.7	1	1.2	1.9	1	1	0	2.3	0.4	1	0	1	1	1	1	1	0	0	1	1	1	1	0	1	9	3	35	70	3.5	4.8	0	13	15	82	8.9	111	251	138.5	6.3	1.1	14.4	38	0.6	31.3	10.1	170	27.6
1421	78	2	89.7	1	0.9	1.6	1	1	0	1.3	-0.3	0	0	1	0	1	0	1	0	0	0	1	0	0	0	0	3	8	37	57	4.5	6.2	0	12	21	22	8.7	100	124	134.8	3.7	2.4	25.4	38	1.4	32.8	11	279	5.6
1422	82	2	89.7	1	1.3	2	1	2	0	1.6	-0.4	0	0	1	0	1	1	1	0	0	0	0	0	0	0	1	5	2	20	43	3.3	6.7	0	10	29	34	9.3	102	121	136.3	5.2	1	13.3	30	0.5	24.4	8	220	13.2
1423	48	2	89.7	2	3.2	4.6	3	3	-2	4.4	-0.2	0	0	1	0	1	0	0	0	0	1	1	0	1	0	0	3	22	20	60	3.8	3.3	0	23	16	82	5.8	96	178	136.5	4	4.4	39	57	1.8	30.5	10.4	124	4.1
1424	75	1	89.7	1	1.3	2.5	1	2	0	2.4	-0.1	0	0	1	0	1	0	0	0	0	0	0	1	0	0	0	4	4	30	69	3.9	4.5	0	6	15	19	4.7	129	45	142.9	5.3	1.3	16	34.3	0.3	26.2	8.5	179	19.3
1425	75	2	89.7	1	1.85	2.52	1	2	0	1.85	-0.67	0	0	0	0	1	0	0	0	0	0	1	0	0	0	0	5	2	16	51	4.3	4.9	0	15	24.7	22	9.9	92		134	5.3	2.1	22.2	42	1	28.2	9	210	13.4
1426	65	2	89.7	1	1	2.7	1	2	-1	1.3	-1.4	0	0	0	0	1	0	0	0	0	1	1	1	0	0	1	7	6	33	78	4.3	4.8	0	19	26	35	12.1	101	272	144	6.3	1.5	17.8	32	1.1	39	11.6	207	13.1
1427	20	1	89.7	1	0.1	0.2	2			0.1	-0.1	0	0	0	1	0	1	1	0	0	0	1	0	0	0	0	0	5	19	56	4.1	9	1	13	24	19	7.7	103	101	139	3.9	1.6	18.3	39	0.7	24	7.8	371	9.2
1428	82	1	89.7	1	2.3	4.1	3	4	0	3.2	-0.9	0	0	1	0	1	1	1	0	0	0	1	0	0	0	0	4	7	21	67	4.7	0.9	0	15	12	73	7.9	108	150	136.3	4.5	1.7	18.5	38	1.7	38.5	13.5	40	17
1429	49	2	89.7	1	2.62	4.56	3	4	-1	3.09	-1.47	0	0	1	0	1	1	1	0	0	0	1	1	0	0	1	2	7	39	70	4.7	2.9	0	21	20.4	12	8.7	94		136.3	3.7	1.7	18.5	38	1.4	40.6	13.4	138	21.3
1430	19	1	89.7	1	0.7	1.3	1	1	0	0.8	-0.5	0	0	0	0	1	0	0	0	0	1	0	0	0	0	0	1	5	21	49	3	6.1	0	12	21	44	7.8	96	117	134	4	2	22	38.5	1.3	33	11.2	184	16.4
1431	48	2	89.7	2	1.1	1.4	1	1	0	1.3	-0.1	1	0	1	1	1	0	0	0	0	1	1	0	1	0	0	3	2	32	58	2.3	5.4	0	9	23	16	10.3	106	81	138	3.8	1.7	18.5	38	1.5	24	8.1	125	22.9
1432	37	1	89.7	1	1.4	2.8	1			2.2	-0.6	0	0	1	0	1	0	0	0	0	0	1	0	0	0	0	0	5	28	51	3.4	6.3	0	13	22	27	13.9	105	96	141.5	5.9	1.2	15	38	0.2	30	9.3	213	21.5
1433	76	1	89.7	1	1.04	1.78	1			1.55	-0.23	0	0	1	0	1	0	0	0	0	0	1	1	0	0	0	5	2	23	39	4.3	6.4	0	19	19.8	20	9.3	93		137.6	4.5	1	10.6	44.6	0.2	30.6	10	276	12.1
1434	57	2	89.7	1	0.8	1.6	1	1	-1	0.9	-0.7	0	0	0	0	0	0	0	1	0	0	0	1	0	0	1	3	2	35	67	4.6	4.4	0	13	15	24	8	101	257	128	3.6	1.4	17	38	0.7	28	8.6	204	4.8
1435	89	1	89.7	1	5.3	5.6	1			4.5	-1.1	1	0	1	0	1	1	1	0	0	0	1	1	1	0	0	7	5	29	67	3	6.9	0	12	28	75	10.4	96	142	136	5.7	4.8	44.6	38	0.5	32	10.1	208	24.9
1436	68	1	89.7	1	2.2	2.5	1			2.4	-0.1	0	0	1	0	1	1	1	0	1	1	1	1	1	0	1	8	3	9	20	3.3	4.7	0	8	29	27	8.9	100	110	134.5	4.6	3.6	35	38	0.7	27	8.8	156	4.5
1437	81	2	89.7	1	1.4	2.3	1	1	-1	1.4	-0.9	0	0	1	0	1	1	1	0	0	1	1	1	1	0	1	9	2	18	39	4.7	5.7	0	10	34	34	8.6	97	126	140.2	4.2	5	45.6	65	0.6	32.5	9.3	270	10.7
1438	89	1	89.7	1	1.9	2.6	1	2	0	2.1	-0.5	0	0	1	0	1	1	0	0	0	1	1	0	1	0	0	9	2	23	67	3.9	4.9	0	8		49	8.2	99	359	137.5	4.9	1.2	11.9	38	1.5	42.5	13.6	192	16.8
1439	71	1	89.7	1	0.5	2.05	3	2	0	1.76	-0.29	0	0	1	1	1	1	0	0	1	0	1	1	1	0	0	7	3	26	67	4.9	7.1	0	14	19.7	80	7.9	98		134.5	4	2.1	21.8	38	0.3	23.7	7.8	349	16.5
1440	53	1	89.7	2	1.4	2.2	1	2	0	1.4	-0.8	0	0	0	0	0	1	1	0	0	0	1	1	0	0	0	4	22	21	56	4.7	2.1	0	13	24	12	8.8	101	168	137	3	4	38.6	38	2.4	33	11.5	96	7.3
1441	63	1	89.7	1	1.1	1.8	1	1	0	1.1	-0.7	0	0	1	0	0	1	1	0	0	1	0	0	0	0	0	3	3	31	45	3.7	5.6	0	17	26	22	9.6	103	110	141.3	4.9	3.3	30.8	42	3	48.5	16.7	204	9
1442	75	1	89.7	1	0.9	1.6	1	1	0	1.1	-0.5	0	0	1	1	1	1	1	1	0	0	1	0	0	0	0	5	2	15	44	3.7	8.8	1	14	32	35	9	92	119	136.2	3	2.3	25.4	42	2.9	34.5	11.7	326	31.1
1443	64	2	89.7	1	1.1	1.9	1	2	0	1.2	-0.7	0	0	1	1	1	0	0	0	0	1	1	1	0	0	0	4	9	43	98	3.8	6.9	0	22	14	21	9	103	377	140.5	4.9	1.1	13.8	38	0.6	47	15.5	261	13.8
1444	55	1	89.7	1	0.6	1.4	2	1	0	1.1	-0.3	0	0	0	0	1	1	1	0	0	1	1	0	0	0	0	2	5	32	60	3.4	4.5	0	19	15	42	8.4	97	85	132.4	5.7	1	13.4	38	1	35.5	11.6	153	12.2
1445	50	1	89.7	1	2.3	3.7	1	3	-1	3.1	-0.6	0	0	0	0	1	1	1	0	0	0	1	1	1	0	0	4	3	20	31	3.8	8.8	1	17	11	45	10.7	118	333	147.8	7.7	1.2	14.9	38	0.6	33.3	10.6	337	15.4
1446	37	2	89.7	1	0.4	0.7	1	1	0	0.5	-0.2	0	0	1	1	1	1	1	0	0	0	0	0	0	0	0	0	2	19	32	4.5	4.8	0	6	35	12	8.5	97	91	141	4	1.7	18.5	38	0.7	30	9	215	6.3
1447	84	1	89.7	1	2.4	3.2	1	3	0	2.4	-0.8	0	0	0	0	1	1	1	0	1	0	1	1	0	0	0	6	7	24	52	4.5	3.1	0	8	22	59	7.5	105	268	137.8	4.9	1.3	16.5	29	0.9	25.2	8.8	138	9.4
1448	61	2	89.7	1	0.8	1.9	2	1	-1	1.2	-0.7	0	0	0	0	0	0	0	0	0	0	1	0	0	0	0	2	2	27	35	3.7	7.5	1	9	32	23	9.1	97	106	135.8	4.7	1.4	16.6	32	1.3	40.3	13.5	278	9.9
1449	87	2	89.7	1	1.5	2	1	2	0	1.4	-0.6	0	0	1	0	0	0	0	0	0	0	1	1	0	0	0	7	2	18	65	4.8	4.3	0	7	27	53	10	102	90	134.3	5.6	1.1	14.4	32	0.5	25	7.8	207	8.3
1450	62	1	89.7	1	2.1	3.4	1	3	0	2.6	-0.8	0	1	1	0	1	0	1	0	1	0	1	1	0	0	0	4	5	42	69	4.9	3.6	0	12	20	58	8.7	101	287	131	3.8	1.2	15.6	33	0.8	36.5	13.2	174	9.8
1451	77	1	89.7	1	0.8	2.4	2	1	-1	1.2	-1.2	0	0	1	0	0	0	0	0	0	0	1	0	0	0	0	3	22	10	60	3.8	2.7	0	17	24	25	10.1	94	171	135	3.4	1.8	20.4	45	8.3	32.7	11.6	102	16.4
1452	54	1	89.7	1	1.56	2.06	1	2	0	1.98	-0.08	0	0	1	1	1	0	0	0	0	0	0	1	0	0	0	2	2	19	42	4.6	5.9	0		24	45	8.7	95	211	130	3.5	1.7	18.5	38	0.6	30.5	10.2	273	18.6
1453	79	1	89.7	1	0.9	1.9	2	2	1	3.2	1.3	1	0	0	0	0	1	1	0	0	1	1	1	1	0	0	10	9	34	67	2.6	5	0	9	31	82	7.7	90	148	130.5	5.8	1.7	19.8	45	4.4	25.5	8	130	8.1
1454	51	2	89.7	1	0.5	2.3	1	2	0	1.9	-0.4	0	0	1	1	1	0	1	0	0	0	0	0	0	0	0	1	2	24	41	3.5	11.6	1	8	24	7	8.4	103	141	135.8	3.6	1.3	15.8	37.7	0.8	30.3	10.5	407	23.8
1455	70	2	89.7	2	0.6	4	3	5	1	6.5	2.5	1	0	0	0	0	0	0	0	1	1	0	1	1	0	1	12	3	20	67	2	12.3	1	7	21	18	7.8	104	143	133.5	3.6	2.6	27.4	60.5	1	21	7.8	247	6.1
1456	71	1	89.7	1	1.1	1.5	1	1	0	1.3	-0.2	0	0	0	0	1	1	0	0	1	1	1	1	0	0	1	7	2	28	67	3.4	3.9	0	6	23	12	8.3	108	106	137	3.9	1.4	16.2	30.5	0.9	41.5	13.8	134	16.1
1457	69	2	89.7	1	0.7	1.1	1	1	0	0.9	-0.2	0	0	0	0	1	0	0	0	0	0	1	1	0	0	1	6	2	32	33	4.1	7.6	1	15	23	11	9	101	337	139	5.1	1	13.5	38	0.5	32	9.8	312	19.1
1458	54	1	89.7	1	0.8	1.3	1	1	0	1.7	0.4	1	0	0	0	0	0	0	0	0	1	0	0	0	1	0	6	3	41	67	3.7	4.1	0	10	22	24	8.9	111	101	137	4.2	2.6	27.3	39	3.1	37.5	11.4	150	7.3
1459	73	2	89.7	1	2.9	3.7	1	3	0	3	-0.7	0	0	0	0	0	1	1	0	0	0	0	1	0	0	0	6	22	22	68	3.3	2.7	0	17	24	67	10.8	129	167	159.6	3.4	1.4	17	37.5	0.5	35	10.6	89	8.9
1460	60	1	89.7	2	0.6	3	2	5	2	5.8	2.8	1	0	0	0	0	1	0	0	0	0	1	0	0	0	0	2	4	36	65	2.9	9.8	1	21	26	28	10.7	101	121	147.4	4.1	1.9	21.7	36.3	2.8	31.2	10.4	282	11.6
1461	78	1	89.7	1	1.1	2.5	1	1	-1	1.2	-1.3	0	0	0	0	0	1	1	0	0	0	1	0	0	0	0	5	5	21	62	3	3.3	0	9	23	26	8.9	96	217	126.6	4.2	1.9	21.8	45	2.8	35	12.4	99	15.5
1462	85	2	89.7	1	2.3	2.8	1	3	0	2.2	-0.6	0	0	0	0	0	0	0	0	0	0	1	1	0	0	0	6	3	23	50	4.6	6.9	0	25	15	67	8.9	88	948	131.5	4	1.4	17	38	0.8	33	11.4	316	40.4
1463	89	1	89.7	1	1.5	2.4	1	2	0	2.1	-0.3	0	0	0	1	1	0	1	1	0	0	0	0	1	0	0	8	2	36	54	4.8	4.6	0		23	38	9.1	103	127	138.5	3.8	1.7	18.5	38	0.7	31	10.4	222	11.1
1464	80	2	89.7	1	0.9	2.4	1	1	-1	1.1	-1.3	0	0	0	0	0	1	0	1	0	0	0	0	0	0	0	5	2	26	44	3	7	0	12	28	22	9.3	101	92	135	4.3	2.4	25.8	38	0.9	32.8	10.2	212	6.4
1465	74	1	89.7	1	0.9	1.5	1	1	0	1	-0.5	0	0	0	0	0	0	1	1	1	0	1	0	0	0	0	6	2	9	34	3.7	5.2	0	10	25	18	9.5	103	170	137	4.5	2.2	24.1	53	3.9	35.4	12.2	190	13
1466	61	2	89.7	1	0.8	1.5	1	1	-1	0.8	-0.7	0	0	0	0	0	1	1	1	0	0	1	1	0	1	0	4	5	37	43	4.4	2.9	0	22	18	12	8.6	89	86	130.1	3.5	1.4	17.5	32	1.1	39	13.4	130	37.9
1467	57	1	89.7	1	2.2	6.3	1	4	-2	2.7	-3.6	0	0	0	0	0	0	1	0	0	0	1	1	0	0	0	2	9	20	52	4.4	7.3	1	16	23	28	10	88	92	131.2	5.4	1.1	13.8	33	1.6	37.7	13.4	318	12.7
1468	59	1	89.7	1	3.67	8.66	1	8	-1	6.31	-2.35	0	0	1	0	0	1	1	0	0	0	0	0	0	0	0	1	8	23	67	3.7	4.4	0	20.8	17	108	7.8	104	99	135.5	4.5	1.3	16.8	33.1	1.8	33.6	12.1	162	19.4
1469	65	1	89.7	1	0.8	1.1	1			0.9	-0.2	0	0	0	0	0	0	0	1	0	0	0	1	0	1	0	4	6	25	46	4.1	1.8	0	21.2	19	37	8.8	106	246	145.3	4.8	1.2	15.2	34.9	1.8	38.8	13.3	75	11.6
1470	60	1	89.7	3	0.43	0.82	1	1	0	0.56	-0.26	0	0	0	0	1	0	0	1	0	0	0	0	0	0	1	3	2	29	29	4.3	10.8	1	15	30	31	9.2	92	105	137.5	3.6	1.7	18.5	38	0.4	31.4	10.8	464	35.3
1471	55	1	89.7	3	0.52	1.16	1	1	0	0.75	-0.41	0	0	1	0	0	0	0	1	0	0	0	1	0	0	1	3	2	16	67	3.6	8.7	1	9	32	13	7.9	98	195	141	4.1	1.6	17.9	38	0.3	25	7.7	310	7.1
1472	36	2	89.7	1	0.17	0.39	2			0.3	-0.09	0	0	1	0	1	0	0	1	0	0	0	0	0	0	0	0	2	20	42	4.8	4	0	14.2	20	9	8.5	106	102	138.7	3.4	1.7	18.5	38	0.4	37.6	12.8	190	10.6
1473	50	1	89.7	1	7.3	9.54	1	10	0	7.58	-1.96	0	0	1	1	1	1	1	1	0	1	1	0	1	0	0	4	5	14	56	4.1	7	0	24.4	18	72	6	93	126	132.2	5.4	1.4	17.3	38	0.5	26.4	8.2	286	10.9
1474	46	1	89.7	1	1	3.5	1	3	-1	1.5	-2	0	0	1	0	1	0	0	1	0	0	1	0	0	1	0	1	9	17	67	4	1.8	0	9	18	40	8.5	109	131	135.7	5.1	2.2	24.6	48.8	6.9	28.6	9.7	73	6.2
1475	83	1	89.7	1	0.92	1.4	1	1	0	1.01	-0.39	0	0	0	0	0	0	1	0	1	0	1	0	0	0	0	6	2	23	67	4.9	3.5	0		27	28	9.3	103	108	141.9	3.6	1.7	18.5	38	0.6	37.5	12.7	173	14.7
1476	65	2	89.7	3	0.48	1.13	2	1	0	1.11	-0.02	1	0	1	0	1	0	1	0	0	0	1	0	0	0	1	3	7	39	50	3	9.5	1	12.5	22	12	6.7	116	168	140.2	5	1.2	14.3	30.9	0.2	39.8	12.9	289	9.3
1477	43	1	89.7	3	0.75	1.36	1	1	0	0.95	-0.41	0	0	0	0	1	1	1	1	0	0	0	0	0	0	0	0	2	15	67	4.5	4.4	0	17	20	33	7.8	93	125	127	4.3	1.6	18.8	38	1.2	40.4	13.2	200	10.2
1478	79	2	89.7	1	1.96	2.54	1			2.5	-0.04	1	0	1	0	1	0	0	1	0	0	1	1	1	0	1	10	8	26	61	2.6	3.8	0	7.9	39	51	9.2	91	113	133.7	4.2	2.4	25.2	38	1.7	40	12	99	7.3
1479	50	2	89.7	3	0.58	0.91	1	1	0	1.36	0.45	1	0	0	0	1	0	0	0	0	0	1	1	0	0	0	2	8	31	67	2.3	6.7	0	13	29	47	10.4	112	135	148	5	1.2	15.9	38	0.5	29.8	9	150	8.3
1480	48	2	89.7	1	2.6	5.4	1	4	-1	3.6	-1.8	0	0	1	0	0	0	0	1	0	0	0	0	0	1	0	4	7	11	67	4.2	4.6	0	11	17	49	8.1	102	79	132.7	3.7	3.4	36	50.8	28.8	30.1	10.6	194	39.6
1481	70	1	89.7	1	1.91	2.36	1			2.23	-0.13	0	0	1	0	1	1	1	1	0	0	0	0	0	0	0	5	4	19	56	3.6	8.9	1	12.5	27	30	11.4	92	127	134	3.8	1.8	20.2	38	4.2	25.5	8.3	325	28.1
1482	60	1	89.7	1	0.34	0.55	1	0	0	0.4	-0.15	0	0	1	0	1	1	1	1	0	0	0	0	0	0	0	2	8	36	91	2	6.8	0	35.5	6	10	8.5	103	85	143.6	3.4	1.1	14.6	37.8	1.3	32.4	11.4	132	4.4
1483	83	2	89.7	1	1.14	2.09	1	2	0	1.79	-0.3	0	0	1	0	1	1	1	0	0	0	1	0	0	0	0	4	4	28	63	4.9	2.2	0	9.3	30	44	9.4	106	111	141.5	4	1	13.2	38.3	0.4	31.6	9.8	107	16.6
1484	54	2	89.7	1	0.75	1.83	1	1	-1	0.91	-0.92	0	0	1	0	1	0	0	0	0	0	0	0	0	0	0	1	2	8	67	4.9	1.8	0	17.5	17	29	7.3	103	92	132	4.6	1.7	18.5	38	0.5	30.9	10.5	87	10
1485	81	1	89.7	1	0.29	0.5	1	1	0	0.64	0.14	1	0	0	0	1	1	1	1	0	0	0	0	0	0	0	5	4	20	44	2.2	11	1	7	28	1	8.3	109	84	145.2	3.8	1.3	16.6	33.9	0.4	33.6	10.8	247	15.4
1486	44	1	89.7	1	2.18	6.39	3	4	-2	5.25	-1.14	0	0	1	0	1	1	1	0	0	1	1	1	1	0	0	6	7	50	128	3.2	11.1	1	8.3	30	18	8.2	103	126	139.4	4	1.7	18.5	38	1.8	29.8	9.4	356	16.4
1487	71	2	89.7	1	0.78	1.36	1	1	0	0.91	-0.45	0	0	1	0	1	1	0	1	0	0	0	0	0	0	0	11	4	26	58	3.2	6.5	0	17.6	24	26	10.6	101	178	141.7	4.5	1.7	18.5	38	0.8	38	12.3	206	7
1488	51	2	89.7	1	1.1	2.4	2	2	0	1.5	-0.9	0	0	1	0	1	0	0	0	0	0	0	0	0	0	0	1	27	39	132	3.5	0.7	0	32.2	9	151	6.9	92	246	135	5	1.3	16.4	25.2	1.4	33.8	12	23	25.5
1489	84	2	89.7	1	1.15	1.51	1	1	0	1.04	-0.47	0	1	0	0	1	0	0	0	0	0	1	0	0	0	0	5	6	38	67	4.7	2.2	0	13.5	25	29	8.6	108	82	142.3	3	1.4	17.4	34	1	36.4	11.7	104	16.8
1490	89	1	89.7	1	1.78	2.77	1	2	-1	1.43	-1.34	0	0	0	0	1	1	1	1	0	0	1	0	0	0	0	6	7	30	65	4.7	3.4	0	20	15	62	8.9	115	120	145.2	3.7	3.8	36.8	46	0.8	32.8	10.7	159	25.2
1491	69	1	89.7	1	1.8	2.16	1	2	0	2	-0.16	0	0	0	0	1	1	0	1	0	0	1	1	0	0	0	3	5	32	62	2	10.1	1	19.6	18	51	8.2	103	295	134.8	4.8	1.5	17.5	38	0.7	28.1	9	202	11
1492	43	1	89.7	3	0.8	1.1	1	1	0	0.9	-0.2	0	0	1	0	1	0	0	1	0	1	1	0	0	0	0	1	2	12	23	4.6	5.9	0	11	28	27	8.7	93	137	132	4.5	1.7	18.5	38	1.8	53.5	17.5	271	29.9
1493	70	1	89.7	1	1.49	2.07	1	2	0	2.09	0.02	1	0	1	0	1	1	1	1	0	0	1	1	0	0	0	4	9	32	81	1.1	31	1	14.5	19	76	7.2	95	140	125	4.6	1.7	20	68.8	1.2	18.7	6.6	340	20
1494	83	1	89.7	1	1.7	2	1	2	0	1.8	-0.2	0	0	0	0	1	0	1	1	0	0	1	1	1	0	0	10	3	19	38	3.4	4.9	0	13	19	55	9.9	105		138.5	5.3	1.1	11.6	25.6	1.1	29.8	10.1	168	8.5
1495	73	1	89.7	1	1.11	1.7	1			1.27	-0.43	0	0	1	0	1	0	0	0	0	0	1	0	0	0	1	4	2	29	31	3.3	5.9	0	9	35	18	9.9	98	124	143	4.6	1.7	18.5	38	0.7	38.6	11.8	196	12.5
1496	56	2	89.7	1	0.69	1.19	1			0.77	-0.42	0	0	1	0	1	0	0	1	0	0	1	0	0	0	0	1	2	16	40	3.8	10.7	1	13.5	29	10	8.2	91	119	129.8	4.6	1.8	20.9	58.9	1	25.6	8.3	408	13.5
1497	52	2	89.7	1	0.39	0.65	1			0.31	-0.34	0	0	0	0	1	1	1	1	0	0	0	0	0	0	0	1	4	24	27	2.5	8.3	1		31	8	7.7	94	215	142.3	3.8	1	13.8	38	0.2	35.4	12	208	10
1498	44	2	89.7	1	0.96	3.07	2	2	-2	1.3	-1.77	0	0	1	0	0	0	0	1	0	0	0	1	0	0	0	1	22	29	58	3.5	2.8	0	16.5	7	29	6.6	138	25	149.2	4.7	3	30.6	38	0.3	30.8	9.3	96	8.6
1499	84	1	89.7	1	0.84	1.26	1			1	-0.26	0	0	1	0	1	1	1	1	0	0	0	0	0	0	0	4	2	25	32	3.3	4.3	0		26	24	9.4	113	96	143.5	4.8	1.9	21.8	39.4	1.1	43.4	14.7	142	10.5
1500	57	2	89.7	1	1.01	6.1	1	3	-4	1.01	-5.09	0	0	0	0	0	1	1	1	0	1	0	1	0	0	0	3	5	16	67	2.9	10	1	18.6	22	62	7.8	97	281	132.1	6.3	4.4	40.6	54.1	0.1	30.8	9.5	289	15.1
1501	49	1	89.7	1	0.73	1.35	1	1	0	0.92	-0.43	0	0	1	0	1	1	1	1	0	0	0	0	0	0	0	2	3	13	67	3.3	6.8	0	24	11	26	8.2	95	104	126	6	2.4	24.2	34.2	4	22.6	7.9	221	20
1502	72	1	89.7	1	0.7	1.15	1			1.05	-0.1	0	0	1	0	1	1	1	1	0	0	0	0	0	0	0	3	2	24	38	3.8	4.5	0	11.4	24	16	9	108	120	143.1	3.7	1.2	15.5	28.4	0.8	34.6	11.1	173	8.9
1503	78	2	89.7	1	4.5	7	3			5.1	-1.9	0	0	0	0	1	1	1	1	0	0	1	0	0	0	0	5	5	21	49	3.5	4.8	0	15	25	52	9.1	90	138	131.3	4.6	3.2	33.2	38	1.1	28.2	9	166	7.4
1504	38	1	89.7	1	0.25	0.44	1	1	0	0.44	0	1	0	1	1	1	0	0	0	0	0	0	0	0	0	0	0	3	17	49	1.1	21	1	10.5	28	11	7.2	103	87	142	3.5	1.8	20.8	30.1	0.8	26.3	8.2	220	15.9
1505	41	1	89.7	3	0.5	0.8	1	1	0	0.9	0.1	1	0	0	1	1	0	1	1	0	0	0	0	0	0	0	0	3	21	49	2.1	10	1	14.8	24	11	8.2	94	173	133.5	3.8	1.7	18.5	38	1.2	36.7	12	211	13.3
1506	67	2	89.7	1	0.73	1.3	1	1	0	0.73	-0.57	0	0	0	0	1	0	0	1	0	0	0	0	0	0	1	5	6	15	36	3.5	1.1	0		20	32	8.4	108	94	140.5	3.9	1.7	18.5	38	1.2	26	8.1	40	92.3
1507	19	1	89.7	1	0.53	0.89	1	1	0	0.8	-0.09	0	0	1	0	1	1	1	1	0	0	0	0	0	0	0	0	7	25	96	2.9	2.4	0	10	34	71	8.6	99	113	140.6	5.4	1.8	20.5	30.1	1.7	40.6	12.1	68	22.2
1508	87	2	89.7	1	0.5	1.08	1	1	0	0.5	-0.58	0	0	1	1	1	1	1	0	0	0	0	0	0	0	1	5	3	37	91	2.3	17.1	1	8.5	36	35	8.7	101	141	141.5	4.5	1	13.6	23.7	0.6	33.8	10.1	392	18.2
1509	36	1	89.7	1	0.46	0.9	1			0.85	-0.05	0	0	1	0	1	1	1	0	0	0	0	0	0	1	0	3	2	41	59	3.7	4.8	0	10.2	29	16	7.3	107	156	142.3	3.9	1.5	18.1	27.8	1	26.1	8.6	180	20.8
1510	85	2	89.7	1	1	1.7	1	2	0	1.5	-0.2	0	0	1	0	1	1	0	1	0	1	1	1	0	0	0	7	2	36	49	2.3	19.9	1	11	22	36	9	91	170	128.6	4.3	1.2	13.2	52.2	0.3	30.6	9.9	459	26.3
1511	59	2	89.7	1	2.4	2.71	1	3	0	2.85	0.14	1	0	1	0	1	0	0	1	0	1	1	0	1	0	0	4	9	47	104	1.3	7	0	11	25	58	7.7	103	71	139	3.8	1.7	18.5	38	0.9	22.4	7.2	91	9.9
1512	79	1	89.7	1	3.58	3.94	1			3.76	-0.18	0	0	1	0	1	1	1	1	0	0	1	0	0	0	0	5	22	41	85	2.8	2	0	14.8	24	65	7.6	99	91	134	5.3	1.6	19	41.6	0.9	28.4	9.2	56	2.2
1513	46	2	89.7	1	3.2	6.73	3	8	1	7.73	1	1	0	0	1	1	1	1	1	0	0	0	0	0	0	0	2	8	41	123	1.4	32.9	1	26.4	7	25	7.9	113	39	145	4.4	1.6	18.4	35.7	0.5	27.6	8.4	460	29.8
1514	67	1	89.7	1	2.63	4.98	3			4.59	-0.39	0	0	1	0	1	0	1	0	0	0	1	1	0	0	1	4	5	28	49	2.3	6.2	0	13.5	28	23	8.3	96	118	135.5	4.2	1.3	16.2	34.7	1.3	49	16	144	23.6
1515	68	2	89.7	1	2.11	2.96	1	3	0	2.09	-0.87	0	0	1	0	0	0	1	1	0	0	1	1	0	0	0	3	3	14	57	2.1	15.2	1	10.7	27	23	8.3	100	60	133	4.8	1.7	18.5	38	0.4	29.3	9.4	320	14
1516	87	2	89.7	1	0.7	1.59	1	1	-1	0.71	-0.88	0	0	1	0	1	0	0	1	0	0	1	1	0	0	0	6	2	30	67	3.8	11	1	14.7	24	38	10.2	98	163	137.5	3.6	1.5	17.7	35.8	0.6	29.3	9.8	412	13.1
1517	49	2	89.7	1	4.38	5.76	1			5.93	0.17	1	0	0	1	1	1	1	1	0	0	1	1	1	0	0	5	7	25	64	2	8.2	1	13.3	27	29	8.9	95	132	134.5	3.8	1.7	20	38	0.5	26	8.6	164	14.8
1518	62	2	89.7	1	0.68	1.08	1	1	0	0.83	-0.25	0	0	1	0	1	0	1	0	0	0	1	0	0	0	0	2	3	27	35	2.9	7.6	1	12.1	30	21	9.3	107	112	145.7	3.7	1	13.8	20.9	0.8	42.5	13.4	218	9.1
1519	69	1	89.7	1	1.89	4.17	3	4	0	3.98	-0.19	1	0	1	0	0	1	0	0	0	0	0	0	1	0	0	5	7	32	96	2.4	9.8	1	21.2	12	113	7.5	112	101	140.3	5	3.6	35	65.6	0.3	24.1	7.5	234	5.8
1520	57	1	89.7	1	3.46	4.15	1	3	-1	3.71	-0.44	0	0	1	0	1	0	0	1	0	0	0	0	1	0	0	3	3	28	44	2.1	21.8	1	17.5	32	67	6.3	88	100	134.7	2.9	1.7	18.5	38	0.5	29.5	9.7	457	13.5
1521	56	2	89.7	1	1.16	1.5	1	1	0	1.37	-0.13	0	1	1	1	1	0	0	1	0	0	1	1	0	0	0	2	8	23	58	2.3	2	0	17.1	24	39	9.1	88	452	131.9	3.3	1.7	18.5	38	2.8	36	13	45	11.7
1522	50	1	89.7	1	2.22	3.67	1	4	0	4.43	0.76	1	0	1	1	1	0	1	1	0	0	0	0	0	0	0	1	9	34	96	1.6	18.1	1	7	26	54	7.4	93	162	139.6	4.6	1.4	17.5	35.5	0.4	23.8	8.3	289	13.3
1523	61	1	89.7	1	0.66	1.58	1	1	0	1	-0.58	0	0	1	0	1	0	1	0	0	0	0	0	0	0	0	2	5	33	64	3.1	2	0	38	5	9	8	95	146	139.3	3.4	1.7	19.9	38	1.2	28.5	9	62	4.1
1524	69	2	89.7	1	4.85	8.65	3			8.21	-0.44	0	1	0	0	1	0	0	1	0	0	1	1	0	0	1	4	5	22	32	4	4	0	15.1	32	27	9.1	98	130	141	4	1.2	16	33.5	0.4	28.8	8.7	160	9
1525	69	2	89.7	1	6.55	7.19	1	5	-2	4.26	-2.93	1	0	1	0	1	0	0	1	0	0	1	1	1	0	1	6	2	17	49	3.7	4.2	0	17.4	23	45	8.2	100	175	136	4.4	1.3	16.6	38	1.4	34.8	10.6	154	11.7
1526	75	1	89.7	3	0.9	1.8	1	1	-1	0.9	-0.9	0	1	0	0	1	0	0	0	0	0	1	0	0	0	0	3	22	34	79	3.5	5.1	0	13.6	25	15	8.8	99	132	137	4.2	1.3	16.5	43.4	0.4	41.5	14	177	9.6
1527	63	1	89.7	1	0.58	0.91	1			1.09	0.18	1	0	1	0	1	0	0	0	0	0	0	0	0	0	0	6	2	39	67	1.6	1.5	0	15.6	21	15	7	110	119	138.4	3.7	1.7	18.5	38	6.3	23.1	8.2	24	0.1
1528	77	2	89.7	1	0.33	0.57	1	0	0	0.65	0.08	1	1	0	0	0	0	0	1	0	0	0	0	0	0	0	3	2	22	48	1.1	52.4	1	11.6	25	10	8.1	113	85	146	3.4	1.5	16.9	38	0.4	29.3	9.8	576	41.5
1529	63	1	89.7	1	1.97	3.45	1	3	-1	2.2	-1.25	0	0	1	0	1	0	0	1	0	0	0	0	0	0	0	2	22	34	67	2.8	2.4	0	44.3	8	28	9.2	84	183	138	3.1	1.2	15.3	35.6	5.4	31.7	10.6	67	4.6
1530	89	1	89.7	3	0.7	1	1			0.9	-0.1	0	0	1	0	0	0	0	1	0	0	0	1	0	0	0	5	3	31	64	2.3	12.8	1	15	20	88	8.5	102	158	139.5	4	1.5	15.5	38	0.5	28.1	9.2	289	27.6
1531	59	2	89.7	1	0.27	0.49	1	0	0	0.43	-0.06	0	0	0	0	0	0	1	1	0	0	0	0	0	0	0	1	2	23	58	2.1	11.7	1	13.8	28	15	8.9	88	104	134.8	3.8	1.7	18.5	38	0.9	32.7	10.9	240	3.1
1532	63	2	89.7	1	1.82	2.69	1			2.26	-0.43	0	1	1	1	1	0	0	1	0	0	0	1	1	0	0	5	9	18	67	2	3.7	0	15.1	27	49	8.5	92	352	131.5	4	1.6	19.4	31	6.6	32.8	10.6	74	18.6
1533	38	1	89.7	1	0.41	0.64	1	1	0	0.54	-0.1	0	0	0	0	1	0	0	1	0	0	1	0	0	0	1	1	3	29	67	2.2	11.2	1	9.1	30	4	7.6	101	86	136	4.4	1.3	16.8	39.5	0.8	26.6	8.7	246	6.2
1534	88	1	89.7	1	2.69	3.07	1	3	0	2.3	-0.77	0	0	1	1	1	1	1	0	0	1	1	0	0	0	0	6	9	45	127	3.3	5.3	0		32	104	9.1	93	128	136.8	3.9	2.4	26.4	38	0.7	31	9.7	177	6.7
1535	64	2	89.7	3	2.2	3.77	1	3	-1	2.56	-1.21	0	0	1	1	1	0	0	0	0	0	1	0	1	0	0	5	3	16	67	2.6	5.1	0	16.9	19	52	9.7	106	102	136.3	4.2	1.3	16.6	37.6	0.8	34.8	10.7	132	11.9
1536	78	2	89.7	1	0.9	1.5	1	1	0	1	-0.5	0	0	1	0	1	1	1	1	0	0	1	0	0	0	0	3	22	31	58	3.7	2.3	0	9	30	24	9.4	104	82	143.8	4.2	1.1	14.4	49	1.4	38.5	13	83	16.2
1537	87	1	89.7	1	3.09	3.39	1	3	0	3.61	0.22	1	1	0	0	1	0	1	1	1	1	1	0	1	0	0	8	3	41	67	3.1	5.5	0		25	45	9	103	127	137.7	5.2	2	23	38	0.7	34.8	11.2	170	22.8
1538	62	2	89.7	1	0.78	1.2	1	1	0	0.9	-0.3	0	1	1	1	1	1	1	1	0	1	1	0	0	0	1	4	7	42	74	2.5	7.3	1	8.7	39	21	8.9	98	130	142.1	4.1	3.4	33.4	38	1.4	33.4	9.6	182	9.8
1539	49	1	89.7	1	0.8	1.2	1	1	0	1	-0.2	0	1	1	0	1	0	0	1	0	0	1	0	0	0	0	0	2	20	30	3.5	6.8	0	12.7	26	14	8.2	103	152	138.4	4.5	1.5	18.5	38	1.7	41.8	14.3	233	17.4
1540	62	1	89.7	1	1	2.8	1	2	-1	1.2	-1.6	0	0	0	0	1	0	0	1	0	0	1	0	0	0	1	3	3	30	48	2.2	10.6	1	21.5	15	26	6.9	112	141	141.8	4	1.2	14.9	30.6	0.9	35.4	11.6	234	7.9
1541	64	1	89.7	1	0.6	5.07	3	4	-1	4.15	-0.92	0	0	1	1	1	0	0	0	0	0	1	1	0	0	0	3	2	18	36	2.6	5	0	15	23	32	8.9	103	455	138	3.9	1.1	14.4	29.2	0.4	36	12	129	11.9
1542	76	1	89.7	1	0.8	1.13	1	1	0	0.81	-0.32	0	0	1	0	1	0	0	0	0	0	0	0	0	0	0	5	2	35	65	3.1	5.1	0	11.4	29	15	8.3	105	147	140.5	3.9	8.5	73.9	127.7	1.2	30	10	158	11.3
1543	63	1	89.7	1	0.5	0.8	1	1	0	0.5	-0.3	0	0	0	0	1	0	0	0	0	0	1	0	0	0	0	2	4	44	74	3.3	3	0	22.7	24	9	8.3	99	98	137.4	3.4	1.2	14.8	36.2	1.7	38.8	13.2	98	10.8
1544	63	1	89.7	1	0.51	0.88	1	1	0	0.47	-0.41	0	0	1	0	1	0	0	1	0	0	0	0	0	0	0	2	2	34	39	3	6.6	0	11.3	23	11	9	97	119	132	3.7	1.5	17.9	37.8	0.9	42	15	200	9.2
1545	51	1	89.7	3	0.63	1.38	2	2	0	1.39	0.01	1	0	1	1	1	0	0	1	0	0	0	0	1	0	0	3	5	21	72	1.5	20.4	1	16	24	69	9.2	101	169	137.5	4.2	1.4	17.7	38	0.8	24.8	7.6	296	43.7
1546	79	1	89.7	1	1.83	2.61	1	2	0	2.32	-0.29	0	0	1	0	1	1	1	0	0	0	1	0	0	0	1	4	7	33	56	2.8	4.8	0	11.2	35	31	8.2	95	83	138.2	3.6	1.7	18.5	38	2.4	40.5	12.8	131	23.3
1547	82	1	89.7	1	0.79	1.45	1			0.79	-0.66	0	1	0	1	1	1	1	0	1	1	0	1	0	0	0	7	4	19	41	2.8	5.6	0	14.4	25	12	8.8	104	149	139.7	3.7	1.4	17.1	41	3.2	39.1	13	157	7.1
1548	63	1	89.7	1	0.49	0.78	1			0.71	-0.07	0	0	1	0	1	1	1	1	0	0	0	0	0	0	0	4	2	26	29	3.5	4.6	0	9.7	26	13	8.8	106	94	142.2	3.6	1	13.2	29	0.4	30.7	10.8	162	18.6
1549	78	2	89.7	1	0.36	0.69	1	1	0	0.55	-0.14	0	0	0	0	1	0	0	1	0	0	1	1	0	0	0	5	2	18	32	2.3	17.6	1	12.4	31	9	8.4	99	232	137.4	4	1.2	15	38	0.6	27.6	8.6	395	9.6
1550	47	1	89.7	1	1.62	2.23	1	2	0	2.19	-0.04	1	1	1	0	1	0	0	0	0	0	0	0	0	0	0	0	2	5	67	1.3	6.7	0	7.8	26	36	6.8	108	113	137	4.8	2.3	24.6	38	5.7	26.8	9.2	87	18.3
1551	47	1	89.7	1	0.88	1.72	1	1	0	0.88	-0.84	0	1	1	0	1	0	0	1	0	0	0	0	0	0	0	0	6	21	67	3.7	2.6	0	9.7	28	21	7.7	100	77	133.7	3.9	2	22.2	38	6.8	34.1	12	96	21.9
1552	83	1	89.7	1	0.82	2.25	1	1	-1	1.07	-1.18	0	0	1	0	1	0	0	1	0	0	1	0	0	0	0	4	2	15	45	2.9	5.6	0	19.9	23	76	10.1	122	119	159.2	3.7	1.4	17.1	30.6	0.9	39	12.3	164	12
1553	56	1	89.7	1	0.68	2	1			0.75	-1.25	0	1	1	1	1	1	1	0	0	0	0	0	0	0	0	1	22	41	125	3.5	12.5	1	19.2	21	36	8.9	93	200	137.5	3.6	1.6	17.7	25.3	3.6	41.6	14	441	17.7
1554	77	2	89.7	1	0.72	1.31	1	1	-1	0.72	-0.59	0	1	1	1	1	1	0	0	0	0	1	0	0	0	0	4	5	26	46	2.7	6.9	0	16.6	27	25	8.6	103	136	142.7	4.1	1.3	15.5	31.2	0.5	37.6	12	187	19.3
1555	75	2	89.7	2	0.66	1.13	1	1	0	0.66	-0.47	0	0	1	0	0	0	0	0	1	0	1	1	0	0	1	6	2	12	67	3.1	5.5	0	12.1	26	16	9.4	111	94	141.8	4.1	0.9	12.8	31.1	0.3	34.7	11.6	171	6.2
1556	70	2	89.7	1	1	3.16	2	3	0	3.17	0.01	1	1	0	0	1	0	1	1	0	0	0	0	0	0	0	11	5	15	42	1.4	6.5	0	13.8	24	37	8.3	105	155	141.6	4.9	1.4	17.8	35.5	4.3	33.8	11.4	93	9.3
1557	62	1	89.7	1	1.2	2.13	1			1.56	-0.57	0	1	0	0	1	1	1	1	1	1	1	0	1	0	1	9	5	26	29	4.4	3.6	0	10.7	24	23	9.7	107	135	137.8	5.5	1	13.5	29	1.4	44.8	14	158	16
1558	55	1	89.7	1	1.49	2.57	1	2	-1	1.78	-0.79	0	1	0	0	1	0	0	0	0	0	0	0	0	0	0	1	22	31	72	2.9	5.1	0	15.5	24	22	9.1	100	187	140.8	3.9	1.1	13.4	31.7	1.7	34.6	11.8	147	15.5
1559	61	2	89.7	1	0.4	1.2	1	1	0	0.5	-0.7	0	0	1	0	1	1	1	1	0	0	0	0	0	0	0	2	2	21	54	2	13.4	1	10	23	31	9.3	97	621	125.8	4.3	1.4	14.7	40.4	0.9	34.4	11.3	262	27.1
1560	67	2	89.7	1	0.33	0.59	1			0.47	-0.12	0	0	1	1	1	1	1	1	0	1	1	0	0	0	1	4	2	28	53	2.4	7.3	1	12.4	31	47	9.7	101	174	141.5	4	1.6	18.5	25.9	0.4	33.5	10.4	172	17.8
1561	68	1	89.7	1	1.74	2.29	1	2	0	2.41	0.12	1	1	1	1	0	1	1	1	0	0	0	0	0	0	0	2	4	26	45	3.1	5.2	0	20.7	17	26	9	104	123	140.2	3.5	1.7	19.9	30	1.2	39.1	13.4	158	3.2
1562	59	2	89.7	1	0.17	0.89	3	1	0	0.75	-0.14	0	1	1	0	1	0	1	0	0	0	1	0	0	0	0	1	5	40	61	3.7	6.4	0	14	22	11	9	98	110	144	3.8	2	21.6	40.2	0.4	26.2	8.6	236	23.5
1563	49	2	89.7	1	0.84	1.9	1	1	-1	0.86	-1.04	1	0	1	0	1	1	1	1	0	0	1	0	0	1	1	5	23	37	125	2.3	2.5	0	19.4	14	50	7.8	108	63	138.5	6.2	2	23.3	47.9	4.3	34.6	11.8	56	17.4
1564	50	2	89.7	3	0.98	1.79	1	1	-1	0.98	-0.81	0	1	1	0	1	0	0	0	0	0	0	0	0	0	0	1	23	47	137	3.4	2.2	0	14.8	16	73	7.5	117	92	139.7	4.3	1.7	18.5	38	1	26.3	9.1	74	12.6
1565	85	2	89.7	1	0.39	0.64	1	0	0	0.49	-0.15	0	1	1	1	1	0	0	1	1	0	1	1	0	0	1	9	5	43	63	3.1	6.6	0	12.7	25	15	8.5	96	176	129.4	3.9	1.1	13.7	20	0.5	37	12.5	205	14.6
1566	53	1	89.7	1	0.88	1.57	1	1	-1	0.88	-0.69	0	0	0	0	1	0	0	1	0	0	0	0	1	0	0	9	5	29	67	2.1	5.8	0	13	21	21	7.4	104	125	136.5	4.5	1.3	16	35.7	0.9	46.1	15.5	118	11.6
1567	67	1	89.7	1	0.92	1.28	1	1	0	0.95	-0.33	0	0	1	0	1	0	0	1	1	1	0	1	0	0	0	5	22	37	106	2.7	6	0	22.1	16	86	9.1	89	637	132.8	4.9	1.1	13.4	38	0.6	45.2	15.6	162	26.8
1568	31	2	89.7	1	0.6	4.3	3			4	-0.3	0	0	0	0	1	1	1	1	0	0	0	1	0	0	0	1	5	17	67	2.5	16.5	1	15.5	24	15	8.6	105	106	143	3.5	1.1	14	37.8	1	26.6	8.3	405	15.9
1569	58	2	89.7	1	2.31	2.63	1	3	0	2.66	0.03	1	0	1	0	1	1	1	0	1	1	0	0	1	0	0	9	2	39	76	2.7	4.5	0	12.5	23	128	7.7	120	178	151.5	4.4	1.2	15.3	38	0.4	18.8	6.4	118	22
1570	58	2	89.7	1	1.5	3.74	2	4	0	3.24	-0.5	0	0	0	1	0	1	1	1	1	1	0	0	1	0	0	9	2	20	47	2	12.1	1	15	20	36	8	112	133	141.5	4.1	1.7	18.5	38	0.3	24	7.7	236	12.8
1571	59	2	89.7	1	0.66	1.99	3	2	0	1.58	-0.41	0	0	1	0	0	1	1	0	0	0	1	1	1	0	1	7	4	6	67	2	11.4	1	22.4	18	86	7.6	102	294	139.4	4.2	1.7	18.5	42.6	1.6	30.2	10	225	15
1572	67	2	89.7	1	0.99	1.36	1	1	0	1.09	-0.27	0	0	0	1	1	0	0	1	1	1	0	1	0	0	1	6	6	40	110	4	6.2	0	17.7	23	27	10	100	252	137.9	4.1	0.9	12.3	32	0.6	41.8	14.1	248	16.8
1573	61	2	89.7	3	2.33	3.12	1	3	0	2.3	-0.82	0	0	1	0	0	0	0	0	0	0	1	1	0	0	0	3	5	39	69	2.4	6.6	0	17	24	38	8.8	107	263	143	4.9	1	13	38	0.3	40.7	13.5	158	11.6
1574	43	2	89.7	1	0.19	0.52	2	0	0	0.45	-0.07	0	1	1	0	1	0	0	1	0	0	0	0	0	1	0	4	4	11	67	2.9	1.7	0	23.9	18	9	9.1	92	75	133.5	3.1	1.3	16.6	35.4	2.4	28.5	9.6	48	2.6
1575	38	1	89.7	3	0.82	1.15	1	1	0	1	-0.15	0	1	0	0	0	0	0	0	0	0	0	0	0	0	0	0	2	18	45	3	8.8	1	9.7	30	40	8	93	96	133.6	4.4	1.9	22	29.2	0.7	24.5	7.6	261	25.4
1576	89	1	89.7	1	0.61	1.54	1	1	-1	1.01	-0.53	0	0	1	1	1	0	0	1	0	0	1	0	0	0	0	6	7	24	44	2.9	4.5	0	17	22	14	8.8	108	95	143.3	3.9	5.8	52.2	42.1	2.9	39.2	12.2	128	25.4
1577	72	2	89.7	1	1.32	2.88	1	2	-1	1.5	-1.38	0	0	1	0	1	1	1	1	0	1	1	1	0	0	0	5	4	16	67	2.2	9.5	1	15.9	22	53	9.5	99	302	134.8	4.2	1.3	16.5	50	0.8	28.2	8.8	203	16.7
1578	64	1	89.7	1	0.56	1.38	1	1	0	1.09	-0.29	0	1	1	0	1	1	1	1	0	0	1	1	0	0	0	3	2	31	40	3.2	6.2	0	11.2	27	13	8.4	104	197	138.4	4.6	1.1	14.5	30.8	0.6	35.2	11.2	200	12.7
1579	73	2	89.7	1	0.51	0.78	1	1	0	0.66	-0.12	0	1	1	1	1	1	1	1	0	0	0	0	0	0	0	5	5	28	38	3.2	5.6	0	13	25	8	8.4	93	112	131.7	3.5	2.1	23.3	40	1.4	30.9	10.4	179	12.2
1580	89	2	89.7	1	0.59	2.18	3	2	-1	1.55	-0.63	0	1	1	1	1	1	1	1	0	1	1	0	0	0	0	7	4	20	55	3.8	7.3	1	12.1	27	30	8.5	101	104	137.3	3.7	5.6	50.7	44.5	1	34.9	11.2	274	16.5
1581	81	2	89.7	1	0.98	4.34	3	5	0	4.87	0.53	1	0	1	1	1	1	0	1	0	1	1	1	0	0	0	6	4	22	47	2.2	15.2	1	10	30	28	8.3	110	195	144.3	4.2	1.7	18.5	38	0.2	33.8	10.4	334	12.7
1582	79	2	89.7	3	0.8	1.6	1			1.3	-0.3	0	0	1	1	1	1	0	1	0	0	1	0	0	0	0	11	2	37	62	2.6	6	0	11	25	17	9.5	96	116	139.7	3.6	1.4	15.7	34.5	0.9	33.9	11.2	154	13.8
1583	19	2	89.7	1	0.49	1.16	1	1	-1	0.64	-0.52	1	1	1	0	1	1	1	0	0	0	0	0	0	0	0	0	2	30	67	1.9	13.8	1	24.2	12	12	5.1	111	199	144	4.5	1.1	14.1	38	0.4	40.7	14	261	15.3
1584	64	1	89.7	1	0.82	1.26	1			1.2	-0.06	0	0	1	1	1	1	1	1	0	1	1	1	0	1	0	12	8	23	54	3.8	2.3	0	13.7	21	15	7.6	105	105	138.3	3.7	2.2	26	34.8	2.2	28.6	9	88	10.6
1585	64	1	89.7	1	4.43	6.03	1	6	0	5.77	-0.26	0	0	1	0	1	1	1	0	0	1	1	1	1	0	0	6	8	38	85	2	10.7	1	15.9	18	40	8.2	106	104	137.5	3.3	1.3	17.3	51.8	0.8	36.2	12.2	208	12.3
1586	74	1	89.7	3	6.7	9.2	1			9.3	0.1	1	1	1	0	0	0	0	0	0	0	0	1	1	0	0	8	5	24	63	3.3	9.8	1	15	37	26	9.2	89	112	139	5	1	10.9	38	0.4	36	11.8	322	22.8
1587	89	1	89.7	1	1.64	2.55	1	3	0	2.04	-0.51	0	1	1	0	1	1	1	1	0	1	1	0	0	0	0	5	6	31	48	3.7	3.7	0		25	20	8.2	101	224	137	3.8	1.6	19.1	38	0.8	39.6	13.2	136	13.4
1588	66	1	89.7	1	1.04	2.66	1	2	-1	1.43	-1.23	0	1	0	0	1	1	1	1	0	0	1	1	0	0	0	4	3	13	46	3.3	5.2	0	14.4	17	65	9.9	115	52	143.8	5.2	1.7	18.5	38	0.4	36.5	11.7	173	14.4
1589	55	2	89.7	1	2.32	4.13	3	3	-1	2.34	-1.79	0	0	1	1	1	1	1	1	0	1	1	0	1	0	0	6	5	39	77	3.5	6.7	0	15.2	24	35	9.1	102	191	127.5	4.4	1.3	15.8	35	1.6	27.9	9	236	11.9
1590	66	1	89.7	1	1.16	2.85	2			3.01	0.16	1	0	1	0	1	1	1	1	0	0	1	0	0	0	0	2	6	23	91	1.9	3.5	0	20.5	14	26	7.5	91	1078	126.9	4.3	1.7	20.1	61.8	0.6	22.4	8.1	68	6.7
1591	68	1	89.7	1	1.87	3.18	1	2	-1	2.02	-1.16	0	0	0	0	1	0	0	1	0	1	1	1	1	0	0	6	6	36	56	4.2	4.7	0		23	29	7.8	110	233	144	4.2	1.7	18.5	38	0.4	34.2	11	196	11.5
1592	67	1	89.7	1	4.42	6.35	1	5	-1	3.9	-2.45	0	0	1	0	1	0	0	0	0	0	1	1	1	0	0	5	6	22	76	3.5	9.3	1	20.5	22	94	8.8	99	122	136.5	5.6	1.7	18.5	38	0.4	23.8	7.9	321	15.6
1593	79	2	89.7	3	1.7	2.7	1	2	0	2	-0.7	0	0	0	0	1	0	1	1	0	0	1	1	0	0	0	5	6	32	43	2.9	5.2	0	16	23	28	8.5	102	165	137.5	3.9	1	13.8	36.4	0.3	32.8	10.9	151	1.9
1594	89	2	89.7	1	0.86	1.55	1	1	0	1.05	-0.5	0	0	1	1	1	0	0	0	0	0	1	1	1	0	0	8	9	53	93	2.2	20.5	1	14.9	23	24	8.1	105	175	135.2	4.2	1.4	16.6	38	0.4	27.7	8.3	440	13.9
1595	78	2	89.7	3	0.3	0.5	1	0	0	0.4	-0.1	0	1	1	0	1	0	0	1	1	0	1	1	0	0	1	6	2	35	44	3.2	11.7	1	15.2	25	13	9.1	106	284	142	3.9	1	13.5	28.9	0.8	38.8	12.2	368	24
1596	68	2	89.7	1	1.2	1.69	1	1	0	1.21	-0.48	0	1	1	0	1	1	1	1	0	1	1	1	1	0	0	7	5	16	53	2.7	15.5	1	15	19	87	8.4	102	277	139.8	4	1.1	14	27.6	0.2	26.9	9.1	418	17.3
1597	31	1	89.7	1	0.56	2.29	3	2	0	1.99	-0.3	0	1	1	0	1	0	1	1	0	0	0	0	0	0	0	0	5	28	50	3.7	1.9	0	15.2	25	28	7.8	89	137	131	3.2	1.7	18.5	38	0.6	26.6	9.3	69	8.9
1598	64	1	89.7	1	1.42	2.34	1	2	0	1.37	-0.97	1	0	1	0	1	0	0	0	0	0	1	0	0	0	0	5	2	30	85	2.8	9.7	1	12.4	37	38	10.1	94	138	141.9	3.5	1.6	19.3	34	1.1	38.2	12.2	275	9.5
1599	54	1	89.7	1	0.45	1.1	2	1	0	1.15	0.05	1	0	0	0	1	0	0	1	0	0	0	0	0	0	0	3	5	32	50	2.4	1.3	0	7.6	33	7	7.8	98	141	134	4.6	1.7	18.5	38	1.3	30.3	10.2	30	3.2
1600	89	2	89.7	1	2.32	2.71	1			2.43	-0.28	1	0	0	0	1	1	0	1	0	1	1	0	1	0	0	8	7	26	54	2.9	6.2	0	15	19	87	8.4	105	100	138.7	4.9	1.5	17.5	27.5	0.8	23.9	8.2	178	11.5
1601	72	2	89.7	1	7.58	8.76	1	7	-2	7.68	-1.08	0	1	0	1	0	0	0	0	0	0	1	1	1	0	0	7	7	17	45	2.9	3.2	0	17.3	24	53	8.1	100	68	136	4.9	1.6	19.8	38	2.9	36.8	12.1	93	15.8
1602	76	2	89.7	1	1.49	2.19	1	1	-1	2.85	0.66	1	0	1	0	1	0	0	0	0	0	1	1	0	0	0	4	5	19	49	2.7	6.5	0	30.7	14	82	8.5	92	204	138.2	3.3	1.6	18.4	32.9	0.6	49.2	16.9	176	16.5
1603	37	2	89.7	1	7	10.78	3			7.9	-2.88	0	1	1	0	1	1	1	0	0	0	1	1	1	0	0	4	5	40	64	3.2	9	1	12	30	34	9.6	94	279	136.5	5.6	1.1	14.1	38	0.8	29.8	9.3	289	15.6
1604	75	2	89.7	1	3.81	4.31	1			4.32	0.01	1	0	0	1	1	1	0	1	0	0	1	1	0	0	0	4	8	30	76	2.7	3.3	0		18	84	8.9	91	366	130	4.5	1.4	17.2	30.7	1.9	34.4	12.2	88	25.4
1605	88	2	89.7	1	0.62	1.21	1	1	0	0.65	-0.56	0	1	1	0	1	1	1	1	0	0	1	0	0	0	0	6	2	31	50	4	6.8	0		31	20	9.4	89	195	131	3.9	1.7	18.5	38	0.8	39.8	14	272	21
1606	64	1	89.7	3	0.51	1.49	1	1	-1	0.66	-0.83	0	1	0	0	1	0	0	1	0	0	0	1	0	0	1	5	2	38	73	2.9	7.1	0	4.2	31	24	8.7	102	123	137.5	5.2	1.2	15	26.8	0.4	27.5	9.2	209	40.1
1607	66	2	89.7	1	0.76	1.24	1	1	0	1.46	0.22	1	0	1	1	1	0	1	0	0	0	1	0	0	0	0	2	2	35	56	2.5	12.7	1	14.2	34	27	9.2	82	188	128	3.5	1.1	14.2	33.3	1	42.8	14.4	311	20
1608	89	2	89.7	1	1.7	2.19	1	2	0	1.7	-0.49	0	1	1	0	1	1	0	1	0	0	1	0	0	0	1	5	3	19	51	2.5	12.3	1	10.1	29	55	7.9	90	136	130.7	3	1.2	15.1	33.4	0.9	27	8.4	312	16.9
1609	87	1	89.7	1	4.28	7.44	3	6	-1	4	-3.44	0	1	1	0	1	0	1	1	0	0	1	0	1	0	0	6	5	24	28	3.9	5.3	0	17.8	22	33	8.3	101	167	138	4.2	1.4	17.7	52.8	0.6	33	10.6	206	6
1610	52	1	89.7	1	0.48	0.73	1	1	0	0.49	-0.24	0	1	0	0	0	0	1	0	0	0	0	0	0	0	0	1	5	36	68	2.7	11.8	1	26.8	18	7	8.7	90	145	131.9	3.4	1	13.2	38	2.5	30.9	10.2	318	9.7
1611	82	1	89.7	1	0.49	0.96	1			0.61	-0.35	0	1	1	0	0	1	1	1	0	0	1	0	0	0	0	8	2	26	64	3.8	7.8	1	8.9	28	25	8.6	108	155	137.4	4.3	1.2	14.9	38	2.1	30.8	10.2	297	8.2
1612	65	2	89.7	1	0.63	2.57	3	1	-1	2.55	-0.02	1	0	1	0	1	0	1	0	0	0	1	0	1	0	0	6	8	36	82	2.5	6.9	0	18	15	67	7.4	101	238	134	5.6	1.8	20.2	39.6	29.6	24.3	8.5	173	17.9
1613	84	1	89.7	1	1.62	2.03	1	2	0	1.67	-0.36	0	1	1	0	1	1	1	1	0	0	0	1	0	0	0	6	5	36	87	3.4	2.3	0	14	23	36	8.4	109	205	141	4.9	1.7	18.5	38	1	32.6	10.2	78	28.4
1614	40	2	89.7	1	0.78	1.34	1	1	0	0.71	-0.63	0	1	1	0	1	1	1	1	1	1	0	0	0	0	0	2	22	47	113	3	3.1	0	14.1	20	21	8.2	103	293	134.5	4	1.1	14	33.6	0.6	35.7	11.6	90	2.8
1615	86	2	89.7	3	0.82	1.4	1	1	0	1.24	-0.16	0	1	1	0	1	0	0	1	0	0	1	0	1	1	0	10	4	45	60	3.5	5.9	0	10.6	26	23	8.9	103	81	139.5	3.8	2.2	22.9	45.8	3.3	38.7	12.1	209	12.4
1616	81	2	89.7	1	0.4	0.6	1	0	0	0.5	-0.1	0	1	1	1	1	0	0	1	0	0	1	0	0	0	0	5	6	43	76	3.2	11.9	1	16.1	26	28	9.1	103	196	140.5	3.9	1	13.3	25.7	0.6	43.4	14.4	380	8.1
1617	62	2	89.7	1	4.13	5.06	1	6	1	5.64	0.58	1	0	0	0	0	0	0	0	0	0	1	1	1	0	0	5	4	53	67	2.6	4.1	0	17.6	22	42	8.1	99	114	132.1	4.6	1.2	15	41.2	0.4	30.8	9.8	104	5.5
1618	48	2	89.7	1	0.56	0.89	1	1	0	0.59	-0.3	0	1	1	0	0	1	1	0	0	0	0	0	0	1	0	3	4	18	40	2	12.9	1	10.9	24	8	8.5	110	91	139.4	3.7	1.1	13.6	30.9	5.2	30.8	9.6	263	12.2
1619	73	1	89.7	1	4.69	5.4	1			5.76	0.36	1	0	1	1	1	0	0	0	0	1	1	1	1	0	0	7	6	21	67	2	7	0	18.9	25	120	9.1	95	148	133.8	3.8	2.2	23.4	56.4	1	24.3	7.8	141	7
1620	61	1	89.7	1	0.53	0.88	1	1	0	0.76	-0.12	0	1	1	1	1	1	1	0	0	0	0	0	0	0	0	2	2	20	24	3.4	4.5	0	7.3	46	14	9	95	137	139.5	5.1	1.2	14.9	31.9	1	27.2	8.2	153	6.5
1621	61	1	89.7	1	0.72	1.86	1	1	-1	0.69	-1.17	0	1	0	0	1	0	0	0	0	0	1	1	0	0	0	3	4	37	97	2.4	7.3	1		22	40	8.8	100	284	135.8	4	1.7	18.5	38	0.5	42.6	15.4	172	13.3
1622	62	2	89.7	1	0.34	0.49	1			0.52	0.03	1	0	0	0	1	0	1	0	0	0	0	0	0	0	0	4	2	20	44	1.6	10.5	1	11.9	22	14	7.3	107	108	137.1	3.6	1.1	13.6	33.6	0.9	27.2	8.9	173	5.2
1623	48	1	89.7	1	2.66	4.49	3	3	-2	2.68	-1.81	1	0	1	1	1	0	1	0	0	1	1	1	1	0	0	4	24	42	124	1.9	3.6	0		20	88	8.4	102	100	135	5.7	1.2	14.8	38	4.6	39.2	13.4	66	23.1
1624	65	2	89.7	1	0.44	2.39	3	2	0	2.17	-0.22	0	1	0	0	1	1	1	0	0	0	1	0	0	0	0	3	2	30	27	3.5	5	0	11.3	28	24	9.2	107	129	142	3.4	1.4	16.8	43.5	0.5	41.7	14.2	176	8.9
1625	53	1	89.7	1	0.69	1.44	1	1	-1	0.71	-0.73	0	1	0	0	0	0	0	0	0	0	0	1	0	1	0	6	7	40	83	2.1	4.1	0	11	15	37	7.4	109	166	140.7	4.2	1.6	17.8	38	1.2	28	9.3	84	8.4
1626	85	1	89.7	1	0.93	1.9	1	1	-1	1.01	-0.89	0	1	1	0	0	0	0	0	0	1	1	0	0	0	1	7	5	28	65	2.3	8.3	1	11.8	24	28	8.2	106	132	139	4.1	1.7	18.5	38	0.6	24.4	7.5	186	15.3
1627	66	2	89.7	1	0.55	0.89	1	1	0	0.85	-0.04	1	0	1	0	1	0	0	0	0	0	1	1	0	0	0	3	5	30	45	2.1	14.8	1	17.1	23	20	8.8	97	137	136.5	3.7	1.2	15.4	31.4	0.6	33.1	10.6	302	22.6
1628	88	1	89.7	1	1.09	1.64	1	2	0	1.25	-0.39	0	1	1	0	0	1	1	0	1	1	1	1	1	0	0	9	4	21	42	2	19.3	1	11.2	25	24	8.2	107	198	139	4	3.1	31.6	38	0.8	34.3	11.2	386	11.5
1629	43	1	89.7	1	0.77	1.62	1	1	-1	0.98	-0.64	0	1	1	1	1	1	1	0	0	0	0	0	0	0	0	0	22	46	101	2.5	4	0		16	18	7.5	95	192	135.2	6.2	1	13.4	38	2	48	17.1	100	13.3
1630	68	2	89.7	1	0.52	2.33	1	2	-1	1.01	-1.32	0	1	0	0	0	1	1	0	0	0	1	1	0	0	1	4	2	30	67	2.2	10.6	1	13.1	21	37	7.7	109	124	141	4.4	1.5	18.4	35.4	1.4	32.2	10	227	12.1
1631	84	2	89.7	1	0.94	1.98	2	2	0	1.75	-0.23	0	1	1	1	1	0	0	0	0	0	0	0	0	0	0	4	6	26	48	2.7	2.3	0	12.3	20	15	7.2	115	81	144.8	3.5	1.6	19.2	41.4	3.1	34	10.9	61	17.8
1632	85	2	89.7	1	0.86	1.65	1	1	0	0.96	-0.69	0	1	0	0	1	1	1	0	0	0	1	0	0	0	0	4	3	30	67	2.5	7.2	1	17.2	21	22	10.1	103	112	140.1	3.6	1.2	15.6	34.3	0.8	37.3	12.6	176	17.8
1633	54	1	89.7	1	0.45	0.68	1	1	0	0.56	-0.12	0	1	0	0	0	1	1	0	0	0	0	0	0	1	0	4	3	15	60	3.9	4.1	0	15.2	25	6	8.6	84	99	121	5.1	1.3	17.1	39.4	9.2	27.8	9.8	161	20.6
1634	62	1	89.7	3	1.9	4.5	1	3	-1	2.2	-2.3	0	1	0	0	0	1	0	0	0	1	0	0	1	1	0	6	9	15	67	2.5	1.7	0	5	6	37	3.8	131	56	138.6	4.3	1.8	19.4	38	0.6	24.6	8.1	42	3.8
1635	46	2	89.7	3	1.33	3.4	1	3	0	2.33	-1.07	0	1	0	0	0	0	0	0	0	1	0	0	0	0	0	2	2	12	67	2.3	7	0	16.7	18	47	8.2	96	182	126	4.7	3	33.7	38	1	25.7	8.6	161	7.8
1636	89	1	89.7	1	1.14	1.61	1	1	0	1.23	-0.38	0	1	0	0	1	0	0	0	0	0	0	0	0	0	1	6	2	20	67	2.6	6.6	0	7.7	27	20	8.8	103	118	135.6	3.9	1.5	18.3	36.8	0.4	29.5	9.3	172	8.6
1637	76	2	89.7	1	1.06	1.63	1	1	0	1.36	-0.27	0	1	0	0	0	0	0	0	0	0	0	0	0	0	1	5	2	31	56	3.9	6.2	0	21	19	36	8.1	92	209	128.7	4.4	1.3	16.1	38	0.6	42.3	14	238	39.8
1638	60	2	89.7	2	0.71	1.08	1	1	0	0.81	-0.27	0	1	1	0	0	1	1	0	0	1	1	0	0	0	1	6	5	28	67	2.9	6.9	0	5.3	36	19	9	105	75	143.8	3.9	1.1	14	38	0.4	33.6	9.9	201	5.8
1639	66	1	89.7	1	0.9	1.67	1	1	-1	0.94	-0.73	0	1	0	0	0	1	1	1	0	0	0	0	0	0	0	4	8	36	61	2.8	10.8	1	20	19	28	9.5	104	228	139.7	4.3	1.3	15.2	34.2	0.6	43.2	14.7	304	17.4
1640	64	1	89.7	1	0.86	1.63	1	1	-1	0.96	-0.67	0	1	0	0	0	1	0	1	0	0	1	0	0	0	0	3	5	26	61	2.1	6.8	0	13.2	27	30	8.8	103	131	144	3.9	1.4	16.4	24.1	0.5	33.2	10.3	144	11.2
1641	61	1	89.7	1	0.85	1.3	1	1	0	1.12	-0.18	0	1	0	0	0	0	0	1	1	0	0	0	0	0	0	3	7	30	45	3.1	5.9	0		26	37	8.8	103	141	140.7	4.1	1.7	18.5	38	0.4	39.6	12.1	182	10.5
1642	83	1	89.7	1	0.95	1.31	1	1	0	0.96	-0.35	0	1	0	0	0	1	1	1	0	0	1	0	0	0	1	7	4	31	57	2.6	7.2	1	14	21	31	9.5	103	213	138.8	3.6	1.7	18.5	38	0.6	35	11.3	185	10.4
1643	48	2	89.7	1	1.19	1.86	1	1	-1	1.04	-0.82	0	1	0	0	0	0	1	1	0	0	1	1	0	0	0	3	8	22	97	2.4	12.4	1	15.7	20	36	8.7	100	83	131.2	5.5	2	21.7	38	1.8	39	11.8	292	24.7
1644	84	2	89.7	1	0.58	0.95	1	1	0	0.78	-0.17	0	1	0	0	0	0	0	0	0	0	0	0	0	0	0	5	3	39	72	2.3	20.2	1	15.4	21	32	9	102	256	135.5	4	1.1	13.7	32.8	1	32	9.9	470	6.7
1645	73	1	89.7	1	0.9	2.74	3	3	0	2.08	-0.66	0	1	0	0	0	0	0	0	0	0	0	0	0	0	1	4	2	35	55	3.3	4.8	0	11.8	30	15	8.7	98	114	135.5	3.9	1.7	18.5	38	0.9	39.4	13.2	159	16.2
1646	65	1	89.7	1	0.39	0.61	1	1	0	0.65	0.04	1	0	0	0	0	1	1	0	0	0	1	0	0	0	0	2	2	29	59	2	19.1	1		28	9	8.3	101	107	135.9	3.8	1.2	15.8	38	1.5	30.9	10.1	378	21
1647	58	1	89.7	1	0.1	0.17	1			0.16	-0.01	1	0	0	0	0	0	0	1	0	0	1	1	0	0	0	3	9	39	81	2.2	27.1	1	9.5	36	18	9.3	92	234	135.7	2.9	1.1	14.1	31.7	0.7	34.8	10.8	596	17.4
1648	78	2	89.7	1	0.4	0.7	1	1	0	0.6	-0.1	0	1	0	0	0	1	1	1	0	1	0	0	0	0	0	4	2	13	38	2.4	8.6	1		21	25	9.2	103	182	141	4.6	1.1	14.4	38	0.6	41.8	13.8	206	26
1649	83	1	89.7	1	1.61	2.97	1	2	-1	2.06	-0.91	0	1	1	0	0	1	1	1	0	0	1	0	0	0	0	4	3	25	26	3	4.6	0	14.4	27	29	9.1	107	144	144.8	3.6	1.1	14.1	29.5	0.7	42.8	14.2	138	9.8
1650	49	1	89.7	1	0.35	0.63	1			0.76	0.13	1	0	0	0	0	1	1	1	0	0	0	0	0	0	0	0	5	44	67	2.3	8.5	1	13.1	19	9	7.7	107	162	138	3.2	1.3	16	37.1	0.2	32.2	11.4	196	8.4
1651	89	1	89.7	1	1.62	2.43	1	2	0	2.27	-0.16	0	1	0	0	0	1	1	1	0	0	1	0	0	0	0	4	7	24	80	2.4	8.1	1	14.1	25	66	9.5	107	142	142.2	5.4	1.7	18.5	38	0.7	29.3	9.5	193	13.5
1652	72	1	89.7	3	0.8	3	2	3	0	2.6	-0.4	0	1	0	0	0	1	1	1	0	0	1	0	0	0	0	3	2	26	67	2.7	8.5	1	10	26	9	9	97	93	136.2	4.2	1.7	18.5	38	1.1	42.3	14.7	228	4.2
1653	77	1	89.7	3	2.66	4.96	3			4.03	-0.93	0	1	0	0	0	0	0	1	0	0	0	0	1	0	0	10	7	34	67	2.2	5.7	0	19.5	24	68	9.5	95	121	134	5.3	1.4	17	39.4	0.7	38	11.9	125	9.9
1654	60	1	89.7	1	0.57	1.54	2	1	-1	0.55	-0.99	0	1	0	0	0	0	1	0	0	0	0	0	0	0	1	3	3	33	32	2.6	10.7	1	3	43	15	7.4	82	230	132	3.5	1.7	18.5	38	1.2	34.4	11.4	278	20.2
1655	86	2	89.7	1	0.81	1.55	1	1	0	0.97	-0.58	0	1	0	0	0	0	0	0	0	0	1	0	0	0	0	5	8	21	67	2.2	4.6	0	20.5	21	36	8.1	106	94	145.3	3.5	1.8	20.6	37.5	1	28.9	9.2	99	22.3
1656	67	1	89.7	1	0.84	1.4	1	1	0	0.93	-0.47	0	1	0	0	0	1	1	1	0	0	1	1	0	0	0	5	2	23	34	2.8	6.8	0	15.1	27	18	8.9	99	167	135.2	4	1.1	13.7	38	0.7	35.7	12.5	192	9.3
1657	54	2	89.7	1	4.06	8.23	1	4	-4	2.2	-6.03	0	1	0	0	0	1	1	1	0	0	1	1	0	1	0	7	4	12	67	2.6	8.3	1	22.9	22	68	9.4	88	113	130.6	4.8	1	13.8	26.3	1.5	30.6	10.3	212	11.7
1658	82	1	89.7	1	1.07	3.78	2	3	0	4.21	0.43	1	0	1	0	0	1	1	0	0	0	1	0	0	0	0	4	8	31	67	3	6	0	12.5	23	22	9.1	100	102	132	4.8	1.6	18.9	38.4	1	39.1	13.2	178	12.5
1659	86	1	89.7	1	2	2.67	1			2.31	-0.36	0	1	0	0	0	1	0	1	1	0	1	1	1	0	0	9	3	32	55	2.9	5.4	0	14.3	21	39	9	104	129	135.5	4.4	1.2	15.7	38	0.6	35.2	11.2	157	9.8
1660	82	2	89.7	1	2.6	3.5	1	3	0	3.2	-0.3	0	0	0	0	0	1	1	1	0	0	1	0	0	0	0	6	22	38	101	2.9	8.4	1	15	25	46	8	101	155	136.8	5.1	1.2	15.4	38	0.3	29.5	9.6	244	12.2
1661	87	2	89.7	1	0.82	1.34	1	1	0	1.44	0.1	1	0	0	0	1	0	1	0	0	0	1	0	0	0	1	7	5	47	105	3.1	7.6	1		22	19	8.1	101	243	136	4.4	1.4	16.6	31.7	0.6	29.3	9.5	236	9.7
1662	58	1	89.7	1	3	4.2	3			4.6	0.4	1	1	0	0	0	1	1	0	1	0	0	1	0	0	0	3	4	26	64	2.7	6.6	0	4	30	53	7.7	102	105	138.5	6.4	1.5	16.4	41.1	0.6	29.4	9.2	174	11.6
1663	55	2	89.7	1	0.41	0.64	1			0.51	-0.13	0	0	0	0	0	0	1	1	0	0	0	0	0	0	0	1	7	41	82	3.2	1.7	0	13.6	21	55	6.3	136	27	158.5	3.7	1.7	19.7	35.4	0.5	50	14.4	52	26.3
1664	46	1	89.7	1	0.6	3.21	3	3	0	3.27	0.06	1	0	0	0	0	0	1	0	0	0	1	0	0	0	0	0	2	23	67	1.7	26	1	14.8	25	8	9.3	99	116	138.9	3.7	1.2	15.6	38.3	0.4	29.8	9.2	434	14.6
1665	56	2	89.7	1	0.74	3.6	3	2	-1	2.44	-1.16	1	0	0	0	0	0	0	1	0	0	0	0	0	0	0	1	5	23	23	2.6	8.1	1	12.6	30	19	8.1	98	149	136.8	4.4	1.3	15.7	38	1.4	44.6	13.6	212	20
1666	32	1	89.7	1	0.3	0.56	1	0	0	0.5	-0.06	0	0	0	0	0	1	1	0	0	0	0	0	0	0	0	0	2	5	67	2.5	6.2	0	10	27	14	9.3	106	80	139	3.9	1.7	18.5	38	0.6	27.1	8.3	155	5.9
1667	74	1	89.7	1	0.71	1.07	1	1	0	0.82	-0.25	0	0	0	0	0	1	0	0	0	0	1	1	0	0	1	7	9	45	136	2.6	10.3	1	11.4	27	15	8.1	104	158	137.3	4	1.7	18.5	38	0.5	31.6	9.8	272	12
1668	89	2	89.7	1	1.15	2.2	1	2	0	1.74	-0.46	1	0	0	1	0	1	1	1	0	1	1	0	0	0	1	6	4	36	67	2.2	10.7	1	11.8	27	69	9.3	101	160	138.3	5.8	1.5	17.7	36.2	0.4	36.7	12.1	230	7.2
1669	88	2	89.7	1	1.21	1.42	1	1	0	1.31	-0.11	0	0	0	0	1	0	0	1	1	1	1	0	0	0	0	7	2	19	12	2.5	7.2	1	10.3	33	15	9	100	115	140.2	3.8	2.6	27.7	43.4	0.7	33.6	11.1	179	5
1670	72	2	89.7	2	3.26	4.91	3	4	-1	4.52	-0.39	0	0	0	0	0	0	0	1	0	0	1	1	1	0	0	6	9	33	66	3.2	4.5	0	18	25	37	10.1	99	341	139.5	3.7	1.1	13.8	34.3	0.4	32.2	10	142	16.9
1671	71	1	89.7	1	2.92	5.79	3			7.45	1.66	1	0	0	0	0	0	1	1	0	0	1	1	1	0	1	7	22	47	118	3.1	5	0		28	48	9.7	112	101	145.5	5.4	1.2	15.1	32	0.8	32.4	9.6	154	16.4
1672	38	2	89.7	1	6.29	9.06	1	10	1	8.74	-0.32	0	0	0	0	0	0	1	1	0	1	1	1	1	0	0	5	7	31	83	2.2	16.2	1	12	24	69	8.9	99	189	136.3	6	1.7	18.5	38	1.1	21.2	6.8	357	22.3
1673	32	1	89.7	3	0.4	1.33	2			1.37	0.04	1	0	0	0	0	0	0	1	0	0	0	1	0	0	0	1	2	32	67	2.8	9.3	1	20.5	19	10	8.9	97	297	134	3.5	1.1	14.2	42.6	1.1	40.9	13.9	261	16.8
1674	66	2	89.7	1	0.29	0.59	2	1	0	0.53	-0.06	0	0	1	0	0	0	0	0	0	0	0	0	0	0	0	2	2	30	67	2	20.7	1		29	30	8.3	103	110	141	4.4	1.7	18.5	38	0.2	27.3	9.4	414	8.6
1675	78	1	89.7	1	0.7	1.5	2	2	1	3.4	1.9	1	0	1	0	1	0	0	1	0	0	1	0	0	0	0	3	4	29	67	3	2.1	0	11.8	25	30	7.8	97	142	131	3.2	1.6	19.1	38	0.9	33.7	11.6	63	7.3
1676	82	2	89.7	1	1.8	2.16	1			1.68	-0.48	0	0	0	0	0	0	0	1	0	0	1	0	0	0	0	4	23	54	148	2.8	9.9	1	16.1	24	49	8.3	91	139	131	4.3	1.5	18.4	51.1	0.8	30.2	9.7	274	11
1677	59	1	89.7	1	2.94	5.83	3	6	1	4.44	-1.39	0	0	0	0	1	0	0	1	0	0	1	0	0	0	0	1	5	19	67	2.4	10.5	1	14.9	21	35	8.1	101	131	132.8	5	2.1	23.7	42.8	1.3	22.6	7	254	22.2
1678	77	2	89.7	1	0.71	1.22	1	1	0	0.78	-0.44	0	0	1	0	0	0	0	1	0	0	1	1	0	0	0	4	2	26	35	2.8	8	1		28	8	8.6	99	203	155.8	3.9	1.7	18.5	38	1.1	43.7	14.1	224	13.9
1679	54	2	89.7	1	2.05	3.76	1	4	0	3.47	-0.29	0	0	1	0	1	0	0	1	0	0	1	1	0	0	0	4	2	12	67	3.9	12.8	1	21.1	13	39	8.8	97	108	128	5.8	1.3	16.5	32.6	0.4	30	9.8	500	50
1680	77	1	89.7	1	0.59	0.76	1	1	0	0.96	0.2	1	0	1	0	1	0	1	1	1	1	1	0	1	0	0	7	2	31	45	2.6	12.8	1		26	11	7.9	95	119	130.4	4.4	1.7	18.5	38	0.7	34.2	11.1	333	11.6
1681	47	1	89.7	1	9.98	12.81	1	12	-1	11.98	-0.83	0	0	1	1	1	0	0	1	0	0	1	1	1	0	0	4	6	35	72	3.2	5.8	0	14.1	25	55	9.1	88	235	127	3.2	1.7	18.5	38	0.4	29.3	9.4	184	18.4
1682	82	2	89.7	1	0.65	1.23	1	1	0	0.65	-0.58	0	0	1	0	1	0	0	1	0	0	1	0	0	0	0	5	2	18	35	3.5	8.6	1	15	22	44	9.3	98	120	134.3	3.8	1.7	18.5	38	0.9	33.3	11.3	302	9.6
1683	87	2	89.7	1	1.75	2.29	1			1.23	-1.06	0	0	0	0	0	1	1	0	0	0	1	1	1	0	0	7	3	31	67	2.2	8.7	1	19	22	44	9.2	122	56	158.5	4.2	1.4	17.2	34.8	0.6	36.5	11.4	187	14.9
1684	83	1	89.7	3	5.65	7.18	1			6.48	-0.7	0	0	1	0	1	0	0	1	0	0	1	0	1	0	0	9	8	21	53	2.9	7.3	1	21	24	98	8.3	101	92	141	5.9	1.4	17.8	29.2	0.5	29.7	9.2	212	14.5
1685	44	1	89.7	1	4.59	7.04	3	7	0	8.56	1.52	1	0	0	0	1	1	1	1	0	1	1	0	1	0	0	3	7	29	71	3.1	3.6	0	25.4	18	131	8.3	100	108	136	5.8	1.3	16.5	31.4	0.5	35.4	11.2	114	4.8
1686	76	2	89.7	1	0.57	0.86	1			0.6	-0.26	0	0	1	0	1	0	1	1	0	0	1	0	0	0	0	3	2	15	34	2.4	8.5	1	18.1	23	22	9.3	100	365	140	4	1	13.6	27.7	0.4	29.4	9.9	204	11.3
1687	54	1	89.7	1	1.34	1.81	1	1	0	1.4	-0.41	0	0	0	0	1	1	1	0	0	0	0	0	0	0	0	1	7	36	83	3.3	4.7	0	21	15	15	8	106	206	144	4	1.2	14.4	26.4	0.4	41.7	14.4	154	19.2
1688	45	2	89.7	1	0.22	0.33	1	0	0	0.32	-0.01	1	0	1	0	0	0	0	0	0	1	1	0	0	0	0	1	4	21	45	3.4	6.4	0	17	24	7	9.2	98	107	137	3.9	1.3	16.5	38	0.6	40.2	13	220	14.8
1689	34	2	89.7	1	0.48	0.92	1	1	0	0.57	-0.35	0	0	1	0	1	0	0	1	0	0	0	0	0	0	0	0	2	42	67	2.5	8.8	1	16.5	21	24	8.3	106	140	141.2	4	1.9	21.4	39.2	0.8	29.7	9.3	217	24.8
1690	22	1	89.7	1	1.7	2.81	1	3	0	2.23	-0.58	0	0	1	0	1	0	0	1	0	0	0	0	0	0	0	0	7	42	80	2.5	3.6	0	12	23	17	8.1	106	285	143	4	1.4	17.2	35.8	0.7	26.9	9.2	91	6.6
1691	79	1	89.7	1	2.58	7.22	3	7	0	5.14	-2.08	0	0	1	0	1	0	0	1	0	0	0	1	1	0	0	6	5	30	32	2.9	5.9	0	12.8	31	22	8	100	101	136	3.8	1.5	18.6	38	1	37	11.9	169	18.6
1692	83	1	89.7	3	0.86	1.92	1			0.99	-0.93	0	0	1	0	1	0	0	1	0	0	0	1	1	0	1	9	2	26	67	3.7	3.8	0	16.1	23	41	7.6	97	129	137.6	3.9	1.3	16.6	41.3	0.6	29.9	9.8	139	17.2
1693	86	2	89.7	1	0.66	1.29	1			1.02	-0.27	0	0	0	0	1	0	0	1	0	0	1	1	0	0	0	5	5	35	62	3.6	2.3	0	18.4	20	33	8	98	84	135.6	3.8	4.6	43.9	51.2	1.4	34.1	11.6	82	4.7
1694	42	2	89.7	1	0.52	1.01	1	0	-1	0.31	-0.7	0	0	1	0	1	0	1	0	0	1	0	0	0	0	0	2	2	15	67	2.4	10.3	1	7	35	16	8.4	103	124	140.8	3.4	1.7	18.5	38	0.9	35	10.4	247	10.6
1695	78	1	89.7	1	1.4	2.27	1	2	0	1.6	-0.67	0	0	1	0	1	0	0	1	0	0	1	1	0	0	0	6	6	44	75	3.4	4.1	0		26	16	9	108	154	143.2	3.9	1.2	15.6	38	1.2	38.1	12.9	141	13.8
1696	75	1	89.7	3	0.71	1.49	1			0.74	-0.75	0	0	1	0	1	0	0	1	0	0	1	0	0	0	0	3	2	11	17	3	1.2	0	10	24	23	8.3	97	123	133	4.1	1.1	14.1	38	0.8	37.5	13.3	36	12.9
1697	76	2	89.7	1	1.08	1.76	1	1	0	1.26	-0.5	0	0	0	0	1	0	0	1	0	1	1	0	0	0	1	5	4	31	53	2.5	12.3	1	8.6	43	20	9	93	193	139.3	3.2	1	13.4	38	0.9	31.2	9.4	306	13.5
1698	64	1	89.7	3	1.67	2.12	1	2	0	1.63	-0.49	0	0	0	0	1	0	0	0	0	0	1	1	0	0	0	3	8	32	67	3.7	4.6	0	13	24	37	8.2	102	268	135	4.9	1.1	14.2	33.3	1.2	44.6	14.9	169	12.7
1699	57	2	89.7	1	4.55	5.85	3	4	-2	7.15	1.3	1	0	0	0	1	0	0	0	0	0	1	1	1	0	0	8	7	20	38	3.6	3.2	0	21.6	17	50	10	100	132	135.5	4.6	1.7	18.5	38	0.4	31.2	9.8	116	12.1
1700	87	2	89.7	1	0.8	1.52	1	1	0	1.13	-0.39	0	0	0	0	0	0	0	1	0	0	1	0	0	0	0	5	3	32	53	2.1	10.3	1		23	22	8.8	103	148	136.3	5	1.2	14	38	0.8	30.2	10	213	9.1
1701	87	1	89.7	1	0.75	1.27	1	1	-1	0.75	-0.52	0	0	0	0	1	0	0	1	0	0	1	0	0	0	0	4	2	20	30	2.6	9.9	1	9.9	29	21	9	99	146	134	4	1.1	14.6	32.6	0.5	32	10.6	258	8.4
1702	75	2	89.7	1	0.75	1.26	1	1	-1	0.78	-0.48	0	0	1	0	1	0	0	1	0	0	1	0	0	0	0	5	8	34	67	2.2	10.9	1	19.1	17	16	8.7	108	251	141.6	4.7	1.5	18.1	30.7	2.3	32.8	10.3	240	15.8
1703	54	1	89.7	1	4.55	6.12	1	6	0	5.76	-0.36	0	0	1	0	1	0	0	1	0	1	1	1	0	0	0	3	22	33	71	2.5	5.9	0	22.3	23	110	9.3	98	187	138	3.8	3	30	31.6	2.8	47	15	147	12.6
1704	78	1	89.7	1	1.5	2.82	1	3	0	2.92	0.1	1	0	0	0	1	0	0	0	0	0	1	1	1	0	0	6	2	41	73	2.5	15.6	1	12	18	25	9.6	102	173	133.8	4.3	1.2	14.7	29.4	0.6	37.5	12.6	390	24.9
1705	65	2	89.7	1	0.31	0.54	1	0	0	0.45	-0.09	0	0	1	0	1	0	0	1	0	0	0	0	0	0	0	2	2	34	67	2.8	8.6	1	9.2	19	5	7	105	124	131	3.2	1.2	15.5	34.4	0.2	30.1	10.3	241	11.4
1706	56	1	89.7	1	1.13	3.31	1	3	0	3.02	-0.29	0	0	1	0	1	0	0	1	0	0	1	1	1	0	0	4	4	24	39	2.4	10.8	1	14.8	22	58	8.5	99	307	135.1	3.4	1.5	17.1	36.8	1.1	23	7.8	256	10.6
1707	53	2	89.7	1	0.78	3.91	3	4	0	3.54	-0.37	0	0	0	0	1	0	0	0	0	0	1	1	0	0	0	4	6	40	87	2.5	19.9	1	26.2	12	12	9.5	99	340	138.2	3.9	1.2	15.2	28.8	0.6	31.9	10	486	21.4
1708	54	2	89.7	1	0.51	1.01	1	1	0	0.67	-0.34	0	0	1	0	0	0	0	0	0	0	0	0	0	0	0	1	2	42	50	2.6	9.2	1	13	22	14	8.7	107	107	134.2	4	1.7	18.5	38	0.4	37.8	13	240	16.1
1709	27	2	89.7	2	1.23	2.76	2			2.88	0.12	1	1	1	0	1	0	0	1	0	0	0	0	1	0	0	3	7	50	123	2.1	10.3	1	12	27	29	9.5	101	71	137.7	4.2	1.2	14.5	32.1	0.4	31.9	9	216	11.8
1710	68	2	89.7	1	1.11	1.69	1	1	0	1.3	-0.39	0	0	0	0	0	0	0	1	0	0	0	0	0	0	0	2	2	29	50	2.1	6	0	13.8	19	34	7.4	114	126	143	3.8	1.1	14.9	38	0.4	30.3	11.1	127	14.7
1711	39	1	89.7	1	1	1.5	1	1	0	1	-0.5	1	0	1	0	1	0	0	1	0	0	0	0	0	0	0	0	2	9	67	2	7.9	1	9	19	47	7.5	112	147	140.5	3.6	2.7	28.5	43.1	22.2	23.1	8.2	154	30
1712	57	2	89.7	2	1	1.3	1			1.2	-0.1	0	0	1	0	1	0	0	1	0	0	0	0	0	0	0	1	5	20	44	2.4	1.9	0	10.2	27	8	8.2	104	121	137	3.6	1.6	17.7	38	0.4	31.9	10.3	46	6.8
1713	82	2	89.7	1	1	1.92	1	1	-1	1.22	-0.7	0	0	0	0	1	0	0	1	0	0	0	0	0	0	0	4	2	23	52	2.1	8.4	1	13.2	25	35	9.3	111	124	143.5	4.2	1.6	19.3	37.2	0.5	30.7	9.7	172	17.7
1714	50	1	89.7	3	0.9	4.2	3	5	1	2.04	-2.16	1	0	1	1	1	0	0	1	0	0	0	1	0	0	0	2	6	34	83	1.6	28.9	1	19.9	21	16	9.5	96	358	135.4	3.6	1.2	14.6	25.6	1	47.2	16.1	463	18
1715	73	2	89.7	3	1.29	2.23	1	2	0	2.46	0.23	1	0	0	1	1	0	0	0	0	1	0	1	1	0	0	7	6	34	67	1.9	4.6	0	10.6	24	29	7.8	117	121	143.2	4.4	1.7	18.5	38	0.8	25	8.2	88	7.5
1716	36	2	89.7	1	11.24	11.61	1	12	0	11.59	-0.02	1	0	0	0	1	0	0	0	0	0	1	1	1	0	0	3	4	15	50	3.1	6.5	0	16.5	24	54	9.1	94	328	134.5	2.9	1.1	14.6	23	0.4	39.4	12.9	201	22.8
1717	63	2	89.7	1	0.35	1.14	1	1	0	0.61	-0.53	0	0	1	0	1	1	1	1	0	0	0	0	0	0	0	4	3	38	67	2	12.9	1	9.8	31	15	9	103	74	138	4.2	1.5	18.7	41	0.7	32.9	10.8	258	4.8
1718	86	1	89.7	1	0.51	0.92	1	1	0	1.08	0.16	1	0	1	0	1	1	1	1	0	1	1	0	0	0	0	5	2	29	72	2.2	10.4	1	12.2	26	22	9.1	104	96	140.2	3.7	1.4	16.6	38	1.4	43.5	14.6	228	9.6
1719	36	1	89.7	1	0.68	1.02	1	2	0	1.54	0.52	1	0	1	0	1	0	0	1	0	0	0	0	0	0	0	4	2	24	27	3.4	4	0	15.2	26	20	8.1	102	107	139	3.6	1.1	13.9	33.4	0.5	39.4	12.6	134	7.6
1720	54	2	89.7	1	3.84	6.57	3	6	0	8.11	1.54	1	0	1	0	1	0	0	1	0	0	1	1	1	0	0	4	9	21	54	2.8	5.5	0	20.1	20	57	7.6	103	463	140.2	4.5	1.1	14.1	27.8	0.4	34.2	11	155	8.1
1721	54	2	89.7	1	0.52	1.04	1	1	0	0.65	-0.39	0	0	1	0	1	0	0	0	0	1	0	1	0	1	0	7	3	32	59	2.6	6.7	0	15.7	21	41	8.3	107	257	140	4.6	1.4	17.4	23.6	0.9	24.6	7.9	175	14.6
1722	83	1	89.7	1	0.72	1.73	2	1	0	1.3	-0.43	0	0	1	1	0	0	0	0	0	0	0	0	0	0	0	5	2	25	12	2.3	5.7	0	12.9	31	39	7.3	108	171	148	3.9	1.3	15.1	38	7.2	29.2	9.4	131	17.9
1723	79	2	89.7	3	0.2	0.3	1	0	0	0.26	-0.04	1	0	0	1	1	1	1	0	0	0	1	0	0	0	1	7	2	35	73	2.4	8.1	1	14	26	34	9.6	96	137	136	3.8	4	35.7	38	0.6	39.7	12.4	190	18.8
1724	84	1	89.7	1	1.71	2.45	1			1.86	-0.59	0	0	1	0	1	1	0	1	1	1	1	1	1	0	0	11	5	39	70	2.4	5.5	0	15	26	53	8.2	98	292	134	4.2	1.5	17.8	38.1	0.6	25.3	8.7	129	10
1725	54	2	89.7	3	3.71	4.2	1	4	0	3.71	-0.49	0	0	1	0	0	0	0	1	0	0	0	0	0	0	0	3	22	43	105	3.3	1.2	0	19.2	23	121	7.7	92	129	140.3	3.5	2.5	26.6	38.2	3.9	27.2	9.3	40	16.8
1726	87	1	89.7	1	2.19	3.02	1	3	0	3.39	0.37	1	0	1	0	1	0	1	1	0	0	1	0	1	0	0	7	5	29	75	2.3	9	1	30.8	18	231	9.7	95	94	139.5	5.2	1.7	18.5	50.9	1.1	35.7	12	207	23.6
1727	67	2	89.7	1	0.53	0.83	1	1	0	0.55	-0.28	0	0	0	1	1	1	1	0	0	0	1	0	0	0	0	2	4	34	71	2.1	10.9	1	7.4	29	23	7.9	103	133	136.7	3.6	1.7	18.5	38	0.7	37.9	12.5	232	12.9
1728	49	2	89.7	2	0.58	1.04	1	1	0	0.6	-0.44	0	0	1	0	1	0	0	0	0	0	1	0	0	0	0	2	3	22	67	2.5	11.8	1	19.6	18	17	8.1	106	86	142.4	3.1	1.7	18.5	38	0.4	32	9.4	296	15.4
1729	52	1	89.7	1	0.62	1.03	1	1	0	0.69	-0.34	0	0	1	0	0	1	1	1	0	0	0	0	0	0	1	2	9	42	67	3.7	11.7	1	12.8	26	18	7	100	116	138.1	3.8	1.3	16.1	33.4	0.7	42.2	14.6	437	18
1730	73	2	89.7	1	1.83	2.17	1	2	0	2.4	0.23	1	0	1	1	1	1	1	1	0	1	1	1	1	0	1	10	3	28	35	3.1	3.7	0	6	26	35	9.2	109	168	138.7	4.4	1	13.4	28.4	0.3	29.4	9.3	114	15
1731	75	1	89.7	1	0.58	0.87	1			0.73	-0.14	0	0	1	1	1	0	1	1	0	0	0	0	0	0	0	3	5	31	37	2.5	8.8	1	17.3	17	9	9.2	102	100	134.5	4	1.2	15.7	32.2	1.4	42.4	14.5	216	7.2
1732	73	2	89.7	1	2.39	5.49	1	4	-2	3.09	-2.4	1	0	1	1	1	1	1	1	0	0	1	1	1	0	1	7	3	31	55	2.5	8.1	1		20	63	8.6	99	94	135.2	4.4	1.7	18.5	38	1	27.8	8.4	201	10.8
1733	74	2	89.7	1	0.69	1.16	1	1	0	0.88	-0.28	0	0	1	0	1	0	0	0	0	0	0	0	0	0	0	5	4	28	64	2.5	8.1	1	9.8	29	16	8.8	104	104	145.9	3.8	1.6	19	32.5	1.3	41	13.1	203	5.4
1734	62	1	89.7	1	5.05	8.17	3	9	1	6.57	-1.6	0	0	0	0	1	0	0	0	0	0	1	0	0	0	0	2	22	21	67	3.6	1.3	0	20.5	20	94	7.6	101	194	138.5	4.6	1.3	16.4	25.6	8.4	45.8	16.2	46	26.4
1735	62	1	89.7	1	4.19	6.83	3			6.84	0.01	1	0	1	0	1	0	0	0	0	0	1	0	0	0	0	2	2	39	67	1.5	24.4	1	15.8	24	40	7.7	97	162	133	3.8	1.7	18.5	38	5.8	24.4	8.3	366	13.1
1736	61	2	89.7	1	0.72	2.09	1	1	-1	1.04	-1.05	0	0	0	0	1	0	0	1	0	0	1	1	1	0	0	5	2	12	28	3.5	6.4	0	9	22	24	8.4	104	321	135.8	4.1	1.1	14.2	26	0.6	34.7	11.3	224	15.3
1737	43	2	89.7	1	0.82	1.3	1	1	0	1.34	0.04	1	0	1	0	1	1	1	1	0	0	0	0	0	0	0	1	4	38	69	2.9	12.9	1	15	24	14	9.1	104	126	139.5	4.6	2.4	25.5	38	0.7	22	6.5	375	16.6
1738	56	2	89.7	1	0.23	0.37	1	0	0	0.34	-0.03	1	0	0	0	0	1	1	0	0	0	0	0	0	1	1	3	5	31	59	1.7	14.9	1	12.8	26	9	9	101	205	134.3	3.7	1.2	14.9	35.7	0.4	34	10.8	253	10.6
1739	72	2	89.7	1	0.7	1	1	1	0	0.8	-0.2	0	0	1	0	1	1	1	1	0	0	0	0	0	0	0	7	2	17	67	2.4	2.7	0	8	28	29	8.3	103	81	140.1	3.6	1.7	18.5	38	1.1	28.4	9.7	66	6.6
1740	75	1	89.7	1	3.16	3.81	1	4	0	3.46	-0.35	0	0	1	0	0	1	1	1	0	0	1	0	0	0	0	3	3	25	39	3.1	5.5	0	14.6	25	59	9.9	104	202	141.2	4.1	1.2	15.3	38	0.8	32.7	10.8	170	23.3
1741	67	2	89.7	1	0.7	1.5	1			0.8	-0.7	0	0	0	0	0	1	1	1	0	0	0	0	0	0	0	2	2	17	67	2.6	3.1	0	11	26	25	9.6	102		136.2	3.8	1.3	13.7	38	0.9	26.4	9.1	79	1.9
1742	78	2	89.7	1	0.6	1.51	1	1	-1	0.64	-0.87	0	0	1	1	1	0	0	0	0	0	1	1	0	0	0	4	2	21	36	2.1	8.6	1	13.9	23	36	9.1	102	149	139.7	4.1	1.4	16.5	37	1.1	30.5	10.1	181	13.6
1743	62	2	89.7	1	0.57	0.93	1	1	0	0.57	-0.36	0	0	0	0	1	0	0	1	0	0	0	0	0	0	0	2	6	33	58	2.4	8.5	1	11.6	26	11	8.6	103	134	140	3.6	1.6	18.6	34	2.8	26.2	8.4	204	16.6
1744	70	2	89.7	1	0.46	1.11	2	1	0	1.14	0.03	1	0	1	1	1	0	0	0	1	0	0	1	0	1	0	6	2	8	67	2.7	5.8	0	17.7	19	26	8.4	104	200	137.4	4.1	1.9	21.4	37.4	1.2	30.1	10.2	154	48.2
1745	65	1	89.7	1	1.65	2.68	1	2	-1	1.67	-1.01	0	0	1	1	1	0	0	1	0	0	0	0	1	0	0	10	7	38	67	3.7	3.5	0	10.7	20	55	8.2	108	100	140.1	4.4	1.7	20.1	34.5	3.4	23.9	8.2	130	2.5
1746	83	1	89.7	1	1.04	2.11	1	1	-1	1.18	-0.93	0	0	1	0	1	0	0	1	0	0	1	1	1	0	0	10	2	26	45	3.3	5.7	0	13.6	27	26	9.4	100	133	136.4	4.3	1.7	18.5	38	0.8	40.6	13.5	187	14.2
1747	62	1	89.7	1	0.5	1	1	1	0	0.5	-0.5	0	0	0	0	1	1	1	1	0	0	0	0	0	0	0	3	2	18	67	2.8	18.9	1	8	20	16	8.5	105	209	134.2	3.3	1.4	15	24.1	0.5	29.1	9.4	530	17.7
1748	75	1	89.7	1	1.47	2.78	1	1	-1	1.68	-1.1	0	0	1	1	1	1	1	1	0	0	0	1	0	0	0	5	6	25	76	3.5	7.6	1	9.8	28	57	8.9	133	366	162.5	3.8	1.4	17.1	72.5	0.4	35.1	10.2	267	12.4
1749	76	2	89.7	3	0.95	1.35	1	1	0	1.09	-0.26	0	0	1	0	1	1	1	0	0	0	1	0	0	0	0	3	4	10	33	3.3	9.4	1	20.4	17	70	8	103	120	137.7	4.7	2.6	27.6	50.9	0.2	37.2	12	307	12.8
1750	72	1	89.7	1	0.54	0.99	1	1	0	0.64	-0.35	0	0	0	0	1	1	1	1	0	0	1	0	0	0	0	3	2	42	69	3.4	4.3	0	9.9	25	11	8.8	104	87	139.8	4.4	2.7	25.9	35.1	1.7	37	12	148	13.3
1751	74	1	89.7	1	2.7	3.2	1	3	0	2.7	-0.5	0	0	1	1	1	1	0	0	0	0	0	1	1	1	0	10	7	25	79	3.8	3.2	0	11.4	22	36	8.5	106	98	137	4.6	1.7	20.9	51.1	4.5	27.6	9	118	17.4
1752	76	1	89.7	1	3.53	5.48	3	5	-1	5.71	0.23	1	0	1	0	1	1	0	1	1	1	1	0	1	0	0	7	6	40	67	3	8.8	1	9.2	31	22	9.4	99	106	137	4.2	1.2	15.9	38	0.4	28.7	9.2	265	18.9
1753	37	1	89.7	1	1.99	4.13	3	4	0	2.62	-1.51	1	1	0	0	1	1	1	1	0	0	1	1	1	0	0	3	7	35	74	1.8	13.5	1	17	14	92	8.5	104	142	136.2	5.6	1.3	16.4	52.7	2.4	23.5	8.1	243	29.5
1754	68	1	89.7	1	0.83	1.25	1	1	0	1.13	-0.12	0	0	1	0	1	1	1	0	0	0	0	0	0	0	0	2	6	20	53	3.7	2.5	0	19.6	18	20	7.6	91	130	127	4	3.2	31.3	38.1	7.1	29.3	10.6	91	5.9
1755	89	1	89.7	1	0.68	1.39	1	1	0	0.68	-0.71	0	0	1	1	1	1	1	1	0	0	1	0	0	0	0	4	5	9	33	3.1	4.9	0	9.9	29	28	8.9	90	184	127.7	3.9	1.7	18.5	38	3.8	34.7	12.1	150	12.2
1756	43	2	89.7	1	0.78	1.17	1	1	0	1.01	-0.16	0	0	0	1	1	0	0	0	0	0	0	0	0	0	0	0	2	20	67	2.8	11.2	1	14.6	24	11	8.9	103	116	138.2	3.7	1.9	21.3	71.6	0.5	33.8	11.5	314	14.6
1757	71	1	89.7	1	0.96	2.31	1	2	0	2.6	0.29	1	0	1	0	1	1	1	1	0	1	1	0	0	0	0	4	2	32	78	1.8	8.1	1	12.2	28	21	8.3	103	96	136	4.2	1.2	14.7	41.9	2	34	11.7	142	3.1
1758	80	1	89.7	1	1.8	2.5	1			1.9	-0.6	0	0	1	0	1	1	1	1	0	0	1	0	0	0	1	5	2	22	57	2	11.7	1	11.4	27	47	8.7	112	151	145.5	4.2	1.7	18.5	38	0.2	29.6	8.9	234	8.6
1759	83	1	89.7	1	0.98	1.74	1	1	0	1.49	-0.25	0	0	0	0	1	1	1	1	1	1	1	0	1	0	0	9	3	35	48	2.3	14.7	1		24	18	8.7	105	117	141	3.6	1.2	15.2	31.1	1.2	32.2	9.9	338	19.8
1760	55	1	89.7	1	3	4.2	3			2.7	-1.5	0	0	1	0	1	0	0	1	0	0	1	1	1	0	0	4	9	41	67	2.2	20	1	13	14	104	8	112	196	142.4	5	1.7	18.5	38	0.6	24.4	7.5	440	23
1761	76	1	89.7	2	1.26	1.63	1	1	0	1.37	-0.26	0	0	1	0	1	0	0	1	0	1	1	1	0	0	0	5	2	16	67	3.3	4.4	0	9.2	33	26	8.9	99	125	139	4	1.8	20.7	51.3	0.8	36.3	11.5	145	16.5
1762	78	2	89.7	1	0.8	1.27	1	1	0	1	-0.27	0	0	1	0	1	0	1	1	0	0	1	0	0	0	0	3	4	37	53	2.5	10.4	1	8	23	21	9.1	110	160	141.7	3.9	1.7	19.5	34	1.5	33.3	9.8	254	16.6
1763	21	2	89.7	1	0.63	0.97	1	1	0	0.86	-0.11	0	0	1	1	1	0	0	1	0	0	1	1	0	0	0	1	2	18	67	3.9	13.3	1	14.6	22	19	7.9	107	285	138.8	4.7	1.3	16.1	26	0.2	30	9.4	511	19.1
1764	64	1	89.7	1	4.11	5.75	1	4	-1	6.02	0.27	1	0	1	0	0	1	1	0	0	0	1	0	1	0	0	8	8	45	107	2.6	16.4	1	12.3	33	33	9.5	95	103	137.8	4.5	1.7	19.8	33.1	0.5	37.2	11.8	433	17
1765	73	2	89.7	3	0.8	1.2	1	1	0	0.9	-0.3	0	0	0	0	1	0	1	0	0	0	1	0	0	0	0	5	2	18	65	2.2	15.9	1	12.6	26	13	9.5	103	106	137.2	4.5	1.2	14.8	23.1	1	39.8	12.8	345	34.8
1766	30	1	89.7	1	0.32	1.01	1	0	-1	0.38	-0.63	0	0	0	0	1	0	0	1	0	0	0	0	0	0	0	2	2	31	55	2.4	16.6	1		26	7	8.7	100	171	136.7	3.8	1.7	18.5	38	1.6	25.6	7.6	398	15.3
1767	69	2	89.7	1	5.38	7.83	1	9	1	6.56	-1.27	0	0	0	0	1	0	0	1	0	0	1	0	1	0	0	4	9	22	39	2.6	3.3	0	14	27	51	8.8	99	160	134.5	4.6	1	14	29.6	0.6	34	10.8	84	9.8
1768	89	2	89.7	1	4.42	5.32	1	6	0	5.65	0.33	1	0	1	0	1	1	0	1	0	0	0	0	1	0	0	6	4	16	45	2	10.8	1	12	25	35	7.6	98	117	133.8	4.3	1.8	20.1	38.2	0.4	37.4	11.7	210	12.8
1769	82	2	89.7	1	0.24	0.38	1	0	0	0.43	0.05	1	0	1	1	1	0	0	1	1	0	1	0	0	0	0	5	2	36	67	1.5	30.5	1	9	31	12	8.2	95	102	133.6	3.6	2.1	23.6	39.4	0.5	29.3	9.5	448	12
1770	57	2	89.7	1	0.33	0.53	1	1	0	0.51	-0.02	1	1	1	1	0	0	0	1	0	0	1	0	0	0	0	1	2	20	50	1.3	17.1	1	19	22	20	9.1	99	77	143.7	2.9	1.4	17.2	46.3	0.6	34.2	11.4	218	14.5
1771	89	2	89.7	1	0.5	0.9	1	1	0	0.5	-0.4	0	0	1	0	1	1	1	0	0	0	1	0	0	0	1	7	3	24	36	3.3	3.6	0		29	9	8.4	103	137	141	3.6	1.7	18.5	38	1.6	37.8	12.2	118	17
1772	61	1	89.7	1	0.98	1.29	1	1	0	1.28	-0.01	1	0	1	0	1	1	0	1	0	0	1	1	1	0	1	6	3	18	38	2.6	8.2	1	11.4	27	21	9.1	98	287	136	4.1	1.7	18.5	38	0.3	31.8	10.4	214	14.2
1773	62	2	89.7	1	1.25	3.66	1	3	0	2.25	-1.41	0	0	1	0	1	1	1	0	0	0	0	0	0	0	0	2	4	15	52	2.4	3.7	0	10.2	30	59	7.9	92	88	126.1	4.8	2.7	28.1	38	3.2	25.2	8.6	89	15.6
1774	66	2	89.7	1	0.9	4.1	3	1	-3	0.7	-3.4	1	0	1	1	1	0	0	1	0	1	1	0	0	0	0	4	4	43	59	2.8	10.3	1	15	21	49	8.4	113	161	149.7	4.4	1.5	16.2	38	1.3	32.2	9.6	288	20.6
1775	60	2	89.7	1	0.91	3.55	1	2	-2	1.37	-2.18	0	0	0	0	1	0	1	1	0	0	1	0	0	0	0	2	8	55	131	3.4	8.5	1	21	14	75	6	101	71	136.5	2.8	1.4	17.7	38.6	0.4	31.1	11.1	285	20.9
1776	62	1	89.7	1	0.44	0.74	1	1	0	0.58	-0.16	0	0	1	0	1	1	0	1	0	0	1	1	0	0	1	12	3	29	48	2.1	8.8	1	14.9	25	10	8.1	104	145	138.6	3.9	1.3	15.6	34.2	0.6	33.6	10.3	184	13.7
1777	79	2	89.7	1	1.2	1.68	1	1	0	1.04	-0.64	0	0	0	0	1	0	1	0	0	0	1	0	0	0	1	4	4	32	46	3.3	5.3	0	14.9	22	15	8.3	105	156	138.6	4	1.7	18.5	38	0.7	33.2	10.1	173	12.6
1778	48	2	89.7	3	0.4	1	1	1	0	0.5	-0.5	0	0	1	0	1	0	1	1	0	0	0	0	0	0	0	0	2	15	23	2.8	6.6	0	15.2	22	13	7.6	110	169	143	4	1.1	14.5	38	5.6	46.3	16.1	182	12
1779	54	2	89.7	2	1.2	4.3	3	4	0	6.2	1.9	1	0	0	1	0	1	1	1	0	0	0	0	0	0	0	1	7	52	100	2.3	13.1	1	9	11	58	6.8	115	290	135.2	5.4	1.3	14.1	28.4	0.5	21.4	7.1	295	20.6
1780	62	1	89.7	1	4.6	6.79	1	4	-3	5.6	-1.19	0	0	1	0	0	0	1	0	0	0	0	0	0	0	0	2	8	28	73	2.6	3.3	0	14.2	18	65	8.3	105	102	133.5	5.1	1.7	18.5	38	0.6	28.7	8.9	84	5
1781	54	1	89.7	2	0.68	2.47	3	2	0	1.9	-0.57	0	0	1	0	0	1	1	0	0	0	1	1	0	0	0	2	2	22	47	2.1	10.1	1	23	13	19	8.6	99	227	140.8	3.5	1.7	18.5	38	1.7	33.8	12.8	210	40.9
1782	75	1	89.7	1	1.75	2.58	1	2	0	2.41	-0.17	0	0	0	1	1	1	1	0	0	1	0	0	0	0	0	6	4	23	53	3.4	5.3	0	20.3	25	38	9.4	105	149	147.4	4.3	1.3	15.8	38	0.7	40.2	13.4	180	10.1
1783	81	1	89.7	1	1.25	2.08	1			1.6	-0.48	0	0	1	0	0	0	0	1	0	0	0	1	1	0	1	8	6	46	74	2.8	4.6	0		25	57	10.5	105	154	141.5	4.8	1	13.4	38	0.8	41.9	13.2	129	12.9
1784	69	1	89.7	1	0.68	3.09	3			3.49	0.4	1	0	1	0	1	0	0	1	1	0	0	0	0	0	0	3	2	36	37	1.1	36.7	1	12	24	21	8	97	94	135.5	3.8	1.4	16.6	36.3	0.7	31.2	10.1	386	10.2
1785	52	2	89.7	1	1.08	3.08	1	2	-1	1.5	-1.58	0	0	0	0	0	0	0	1	0	0	0	0	0	0	0	9	5	37	55	2.4	6.7	0	13	23	48	9.1	96	171	135	4.3	1.5	17.8	36.5	0.4	35.2	11.9	162	17
1786	73	2	89.7	1	0.22	0.4	1			0.3	-0.1	0	0	1	1	1	1	1	0	0	0	0	1	0	0	0	4	2	12	37	3.1	11.7	1	33.4	4	23	10.1	98	522	136.4	3.6	1.7	18.5	38	0.3	38.3	12.4	364	21
1787	79	1	89.7	1	1.02	1.53	1	1	0	1.25	-0.28	0	0	1	0	1	1	1	1	0	1	1	0	0	0	0	4	8	33	67	3.9	6.8	0		27	34	8.5	98	140	134	4.2	1.6	17.9	38	2	22.4	7	263	11.9
1788	69	1	89.7	1	1.18	1.77	1	2	0	1.59	-0.18	0	0	1	1	1	0	0	0	1	1	0	1	0	0	0	5	8	38	75	3.7	5.1	0	11.4	35	80	14.6	106	134	149	4	1.4	17.6	33.5	0.4	28.5	8.8	187	12.1
1789	62	1	89.7	1	1.45	1.87	1	2	0	2.05	0.18	1	0	1	1	1	0	1	1	0	1	1	1	0	0	0	6	2	11	67	2.4	8.5	1	16	33	37	10.4	73	961	130.2	3.5	1	13.3	29.6	2.2	36.8	13.3	204	19
1790	62	2	89.7	2	1.03	1.87	1	1	-1	0.91	-0.96	0	0	1	1	1	0	1	0	0	1	1	1	0	0	1	5	2	20	67	3.3	3.4	0	13.9	24	56	7.9	104	112	135.3	4	1.4	16.6	29.8	0.7	42.6	14.6	113	20
1791	51	1	89.7	1	0.66	4.19	1			1.65	-2.54	0	0	1	1	1	1	1	1	0	1	1	0	0	0	0	2	9	33	102	2.6	6.2	0	22.2	20	45	8.4	96	108	135	4.1	1.5	16.9	38	0.8	41.6	14.5	161	11.8
1792	59	2	89.7	1	0.76	1.11	1	1	0	0.91	-0.2	0	0	1	1	1	0	0	1	0	0	1	1	0	0	0	2	5	39	78	3.4	7	0	17.2	22	13	9.7	106	290	137.8	4.9	1.2	15.2	29.9	0.6	47.4	14.7	240	16
1793	85	1	89.7	1	0.74	1.47	1	1	0	0.74	-0.73	0	1	1	0	1	0	0	1	0	0	0	0	0	0	1	6	4	31	72	2.6	5.2	0	12.1	31	31	8.3	100	328	141.5	4	1	13.1	21.1	1	41.8	14	132	6.7
1794	51	2	89.7	1	0.87	2.08	2	1	-1	0.98	-1.1	0	0	1	0	1	1	1	0	0	0	1	0	0	0	1	2	3	25	84	2.2	8.5	1	10.1	28	9	8.8	99	144	134.2	4.6	1.6	19	38	0.4	29.8	10.1	186	10.5
1795	52	1	89.7	3	1.16	4.09	3	4	0	3.18	-0.91	0	0	0	0	1	1	1	0	0	0	1	0	1	0	0	3	7	30	94	2.1	24.1	1	19.9	23	17	6.4	95	178	135.6	4.3	1.2	15	34.7	0.6	30.5	9.1	507	28.2
1796	71	1	89.7	1	0.9	1.8	1	1	-1	0.9	-0.9	0	0	1	1	1	0	0	0	0	0	1	1	0	0	0	10	3	18	49	2.6	5.1	0	10	26	22	8.7	108	176	140.5	3.3	1.5	16.2	38	1	29.8	10.3	131	19
1797	81	2	89.7	1	3.59	6.24	3	4	-2	5.31	-0.93	0	0	1	0	1	1	1	0	0	0	1	0	1	0	0	6	7	43	109	2.4	7.6	1	17.4	25	9	7.8	96	197	136	3.9	1.4	17	38	0.4	32.3	10.2	179	7.5
1798	43	1	89.7	1	3.93	4.66	1	4	-1	4.66	0	1	0	0	0	1	1	1	0	0	0	0	0	1	1	0	6	2	10	70	1.7	6.1	0	20.3	18	101	7.3	97	130	131	4.3	1.5	18.3	38	7.1	32.7	10.4	103	26.8
1799	68	2	89.7	1	0.55	0.86	1	1	0	0.43	-0.43	0	0	1	0	1	1	0	0	0	0	1	1	0	0	1	6	2	32	47	3.4	10.9	1	13.3	26	4	7.5	102	111	137	3.5	1.7	19.2	37.2	0.3	30.8	9.6	374	12.2
1800	53	2	89.7	1	0.5	3.59	3	3	0	3	-0.59	0	0	0	0	1	0	0	0	0	0	1	0	0	0	0	3	6	34	67	2.6	9.3	1	27.4	14	14	9.9	103	177	144	3.3	1	13.9	38.3	0.6	37.6	12.8	241	15.2
1801	64	2	89.7	1	0.3	1.21	3	1	0	1.1	-0.11	0	0	1	1	1	0	0	0	0	1	0	0	0	0	1	6	5	35	66	3.9	8.4	1	12.9	32	28	9.4	98	129	143.6	4.2	1.3	15.5	20	2.8	29.5	8.8	328	21.4
1802	83	1	89.7	1	0.96	1.37	1	1	0	1.11	-0.26	0	0	1	0	1	0	0	0	0	0	1	0	0	0	0	4	4	24	38	2.5	4.8	0	11	33	33	8.1	102	118	148.6	3.7	1.4	17.2	35.2	1.4	25.7	7.8	121	5
1803	75	2	89.7	1	3.24	4.96	3			3.58	-1.38	0	0	1	0	1	1	1	0	0	0	1	1	1	0	0	8	4	22	79	3.9	4.9	0	15.4	23	82	9.2	109	181	142.5	4.8	1.7	18.5	38	0.3	31.8	9.8	193	12
1804	73	1	89.7	1	1.93	2.99	1	3	0	2.48	-0.51	0	0	1	0	1	1	1	0	0	0	0	0	0	0	0	3	3	30	46	2.2	9.5	1		24	32	8.9	101	94	133.5	3.9	1.7	18.5	38	0.4	23.4	7.4	210	1.1
1805	63	1	89.7	1	0.92	2.08	1	1	-1	0.98	-1.1	0	0	1	0	1	1	0	0	0	0	1	0	0	0	0	2	5	22	32	2.8	4.6	0	12.2	32	27	9.3	102	101	143.3	4.2	1.7	18.5	38	1.1	40.8	13.3	128	14
1806	61	2	89.7	1	1.01	1.71	1	1	0	1.01	-0.7	0	0	0	0	1	0	0	0	0	0	1	1	0	0	0	5	3	39	87	2.6	7.7	1	14.2	22	13	8.3	106	319	134.6	4.4	1.7	18.5	38	0.8	42.1	13.8	197	10
1807	74	1	89.7	1	0.72	1.5	1	1	0	0.75	-0.75	0	0	0	0	1	1	1	0	0	0	1	0	0	0	0	3	6	43	81	2.6	6.5	0	12.6	32	25	9.1	96	162	139.2	3.2	1.7	20	38	1.4	38.8	13.6	170	7.7
1808	75	1	89.7	1	1.02	1.53	1	1	0	1.55	0.02	1	0	0	1	0	0	1	0	0	0	1	0	0	0	0	5	2	26	26	1.8	12	1	14.3	16	59	8.2	118	151	147	3.8	1.4	17.7	43.5	0.4	42.4	13.9	212	11.3
1809	39	2	89.7	1	0.79	1.42	1	2	0	1.29	-0.13	0	0	1	0	1	0	0	0	0	0	0	0	1	0	0	2	2	17	18	3.1	5.5	0	8	25	15	8.6	112	94	145	4	1.7	18.5	38	0.8	24.7	7.3	172	11.3
1810	39	2	89.7	1	2.88	4.08	3	4	0	2.77	-1.31	0	0	1	0	1	0	0	0	0	0	0	0	1	0	0	2	6	21	58	2.2	17.3	1	9	23	26	9.7	103	112	136	3.7	1.4	17.2	33.8	0.4	28.4	8.2	372	14.8
1811	65	1	89.7	1	5.76	7.71	1	6	-2	4.2	-3.51	1	0	0	1	1	1	1	0	0	0	1	0	1	0	1	5	22	36	67	2.8	6.5	0	15.6	25	46	10	101	129	138	4.6	1.7	18.5	38	2.4	40	12	181	13.1
1812	63	1	89.7	2	5.51	8.75	3	6	-3	6.16	-2.59	0	0	1	0	1	0	0	0	0	0	1	1	1	0	0	5	22	51	121	2.2	10.5	1	25.5	24	104	9.6	81	457	130.2	4	1.4	17.1	33.5	0.9	26.4	8.8	226	11.3
1813	66	1	89.7	1	3.72	4.72	1	4	0	4.08	-0.64	0	0	0	0	1	1	1	0	1	1	1	1	1	0	1	8	22	24	66	3.2	4.7	0	18.1	20	48	9	99	296	132.8	5	2.2	23.7	38	2	37	11.3	152	22.1
1814	76	1	89.7	1	2.04	2.75	1	2	0	2.43	-0.32	0	0	1	1	1	1	1	0	0	0	1	0	0	0	0	3	22	45	77	3.4	1	0	17.3	17	27	7.1	111	50	141.8	4.3	1.5	18.6	34.9	2.2	29.1	9.2	34	4.9
1815	56	2	89.7	1	0.11	0.7	1	1	0	0.59	-0.11	0	0	1	0	1	1	1	0	0	0	0	0	0	0	0	1	4	47	61	3.3	7.5	1	4	28	15	8.7	103	181	139	4	0.9	12.3	28.1	0.4	34.6	12	249	16.7
1816	72	1	89.7	1	1.6	2.9	1	2	-1	2.1	-0.8	0	0	1	0	1	1	1	0	0	0	1	1	0	0	0	4	3	31	57	3.2	5.6	0	13	23	32	9.2	99	344	133.2	4.5	1.2	13.4	38	1.2	35.6	12.1	180	15.5
1817	49	1	89.7	1	1.73	2.86	1	2	-1	1.73	-1.13	0	0	0	0	0	1	1	0	0	1	1	1	0	0	0	2	6	20	53	2.2	5.3	0	12	21	36	8.3	102	327	134.6	3.9	1.5	18.5	38	1	34.9	11.4	116	14.5
1818	67	1	89.7	1	2.7	3.6	1	2	-2	3.5	-0.1	1	0	1	0	0	0	0	0	0	0	1	0	0	0	0	2	22	13	69	2.1	18.5	1	10	31	28	8.8	96	95	133	4	1.4	16.9	57.5	12.1	24.2	7.6	388	18
1819	48	2	89.7	1	2.17	3.07	1			2.89	-0.18	0	0	1	0	1	0	1	0	0	0	1	0	1	0	0	3	7	31	83	3.2	9	1	14.2	31	25	9.6	100	83	140.7	3.9	4.5	40.6	38	0.5	29.5	8.8	289	15.5
1820	33	2	89.7	1	0.19	0.33	1	0	0	0.24	-0.09	0	0	1	0	1	0	0	0	0	0	0	0	0	0	0	0	5	32	71	3.2	4.7	0	10	23	13	9	105	124	141	3.8	1.2	14.7	32.5	0.2	37.5	12.6	149	10.4
1821	57	1	89.7	1	0.52	0.79	1			0.73	-0.06	0	1	1	0	1	1	1	0	0	0	0	0	0	0	0	1	7	40	58	2	4.4	0	10	27	15	7.1	105	107	137	3.9	1.3	16.4	38	2.8	34.4	11.6	86	5.2
1822	77	1	89.7	3	0.33	0.58	1	0	0	0.31	-0.27	0	0	1	0	1	1	1	1	0	0	1	1	0	0	0	4	5	29	56	2.2	10.8	1	14.5	25	10	8.5	96	175	134.4	3.6	1.2	14.2	32.6	1.4	35.8	11.4	235	12.3
1823	39	2	89.7	1	0.37	0.95	1	1	0	0.66	-0.29	0	0	1	1	1	1	1	1	0	0	0	0	0	0	0	0	3	22	67	2.8	7	0	12.5	25	12	8.6	101	133	141	3.8	1.7	20.3	38.8	0.7	29.6	9.5	193	39.3
1824	55	1	89.7	1	0.65	1.02	1	1	0	0.91	-0.11	0	0	0	0	0	1	0	1	0	0	0	1	0	0	0	2	7	35	81	3.6	14.2	1	10.5	27	12	7.6	107	136	141.8	3.7	1.3	15	32.6	0.2	27.9	8.7	516	37.2
1825	84	2	89.7	1	1.13	2.65	1	1	-1	1.28	-1.37	1	0	1	0	0	0	0	1	0	1	1	0	1	0	0	7	2	20	67	3.3	5.8	0	17	19	51	8.5	106	129	140.8	5.1	4.5	40.4	34.4	0.8	39	12.6	193	10.6
1826	59	2	89.7	1	0.99	1.32	1	1	0	1.21	-0.11	0	0	1	1	1	1	1	1	0	0	0	0	0	0	0	3	2	23	46	2.9	7.2	1	14	31	10	7.7	78	124	123.2	3.3	1.2	14.2	33.2	1.6	35.1	12.3	206	12.9
1827	70	2	89.7	1	0.79	2.43	3	2	0	2.6	0.17	1	0	1	1	1	0	1	0	0	0	0	0	0	0	0	3	5	31	46	2.3	11.7	1	13.4	28	9	8.7	104	172	142	4.2	1.1	13.9	29.7	0.8	43.4	13.6	263	14.2
1828	61	1	89.7	1	0.6	1.04	1	1	0	1.28	0.24	1	0	0	0	1	1	1	0	0	0	1	0	0	0	0	2	6	21	48	2.6	13.2	1	21.7	18	161	7.3	100	112	140	3.5	1.5	17.6	33.5	2.4	33.8	11.6	342	17.5
1829	75	2	89.7	1	2.3	3.55	1	3	0	4.14	0.59	1	0	0	0	1	0	1	0	0	0	1	1	1	0	0	8	5	36	75	2.1	4.8	0	10.8	26	81	9	104	106	139.2	5.2	1.5	17.7	51.6	1	28.8	9.3	98	12
1830	89	2	89.7	1	1.12	1.6	1	1	0	1.12	-0.48	0	0	1	1	1	0	1	1	0	0	1	0	0	0	0	5	4	17	46	2.7	7.3	1	12.8	28	23	9.2	105	82	141	4.1	1.4	16.9	30.8	2.3	36.2	11.3	195	14.1
1831	78	2	89.7	1	0.44	0.74	1	1	0	0.62	-0.12	0	0	0	0	1	0	0	1	0	0	1	1	0	0	1	5	2	26	23	3.2	11.6	1	10	23	13	8.7	108	161	141	4.1	1	12.7	26.7	0.6	47.5	15.5	371	21.4
1832	54	2	89.7	1	1.09	1.69	1	1	0	1.23	-0.46	1	0	0	0	0	1	1	1	0	0	0	0	0	0	0	1	9	43	86	2.3	13.6	1	16.4	25	7	8.6	105	155	139.4	3.6	1.7	18.5	38	1.5	37.7	11.9	306	17
1833	89	1	89.7	1	1	1.5	1	1	0	1.1	-0.4	0	0	1	0	0	0	1	1	0	0	0	0	0	0	0	4	2	30	36	2.6	8.6	1		34	14	9.5	100	143	146.2	4.1	1.2	14.9	38	1.4	42.8	13.8	225	9.6
1834	25	2	89.7	1	0.25	0.39	1	0	0	0.25	-0.14	0	0	1	0	1	1	0	1	0	0	0	0	0	0	0	0	4	41	67	2.4	12.5	1	10.7	28	10	7.3	103	120	138	3.3	1.1	14	29.7	0.4	32.8	10.9	300	19.2
1835	83	2	89.7	1	0.78	1.48	1	1	-1	0.89	-0.59	0	0	1	0	0	1	1	1	0	0	1	0	0	0	0	4	2	25	16	2.6	10.2	1	15.2	25	16	8.5	104	174	139.2	4.7	3.6	33.9	42.7	0.7	33.2	10.7	265	16
1836	64	1	89.7	1	0.84	1.37	1	1	-1	0.77	-0.6	0	0	1	1	1	0	0	1	0	0	0	0	0	0	0	2	7	44	102	2.4	17.1	1	9	24	34	7.7	110	154	143	3.5	1.7	18.5	38	0.2	33.9	11.3	411	19.1
1837	49	2	89.7	1	0.89	2.53	2	3	0	2.7	0.17	1	0	0	0	0	0	0	0	0	0	0	0	0	0	0	0	6	27	67	2.1	14.6	1	20.8	20	60	9.9	91	113	133	3.1	1.2	16.2	36.4	1.8	36	12.7	298	29.4
1838	57	2	89.7	1	0.37	0.56	1	0	0	0.38	-0.18	0	0	1	1	1	0	1	0	0	0	0	0	0	0	0	1	4	26	65	3.8	15.2	1	10	30	20	8.9	91	109	132.5	3.8	2.2	23.3	48.8	1.9	24	7.8	571	30.9
1839	39	1	89.7	1	1.38	1.83	1	2	0	1.29	-0.54	0	0	0	0	0	0	1	1	0	0	0	0	0	0	0	0	5	24	43	2.5	11.1	1	14	23	12	6.8	108	121	139.6	3.9	1.4	16.8	27	0.4	42.2	13.6	276	15
1840	74	2	89.7	1	2.89	3.66	1	4	0	3.4	-0.26	0	0	0	0	0	0	0	1	0	0	1	1	0	0	0	4	22	28	87	2.6	2.5	0	21.1	16	61	8	99	70	130.2	4.9	2.1	21.6	52	2.9	30.7	10.1	66	10.4
1841	76	1	89.7	1	0.64	1.04	1	1	0	0.75	-0.29	0	0	0	0	1	0	0	0	0	1	1	1	0	0	0	5	5	21	67	3.8	8	1	6.1	42	32	8.4	94	132	139.7	3.4	2	21.2	40.8	0.8	46.2	14.3	304	13.5
1842	42	2	89.7	3	0.3	3.47	1	1	-2	0.68	-2.79	1	0	0	0	0	0	0	1	0	0	1	0	1	1	0	3	23	26	67	1.6	6.2	0	15.9	26	33	7.1	108	277	146.1	3.6	2	22.5	67.9	11	30.3	10.5	98	17.3
1843	59	1	89.7	1	0.49	1.07	2	1	0	1.04	-0.03	1	0	0	0	1	0	0	1	0	0	0	0	0	0	0	1	9	43	81	2.5	13.1	1	13.6	25	19	8.4	93	176	132	4.4	1.1	13.8	28.8	0.8	38.7	12.9	321	28.2
1844	85	2	89.7	1	0.6	1.6	2	1	-1	0.8	-0.8	0	0	0	0	0	0	0	1	0	0	0	0	0	0	0	4	5	21	67	2.9	3.9	0	8	27	26	9.3	101	91	136.5	3.7	1.2	12.2	28.4	1.4	32.2	11	112	13
1845	61	1	89.7	1	0.56	0.88	1	1	0	0.81	-0.07	0	0	0	0	1	0	0	0	0	0	0	1	0	0	0	3	22	52	120	3.6	4.1	0	15.1	16	8	9	114	87	136	4.3	2.8	28.6	39.8	5.8	38.9	13.4	145	29.8
1846	28	1	89.7	1	0.4	2	1			0.7	-1.3	0	0	0	0	0	0	1	1	0	0	0	0	0	0	0	0	8	40	86	2.8	6.5	0	13	19	17	8.7	104	112	138	4.2	1.5	15.9	31.3	1.2	36	12.2	178	16.4
1847	89	2	89.7	1	0.56	1.09	1	1	0	0.56	-0.53	0	0	0	0	0	0	0	0	0	0	1	0	0	0	0	4	2	18	48	3.3	5.2	0	10.9	27	24	9.2	106	179	142	3.2	1.2	15.2	29.8	0.8	32.9	11	171	24.9
1848	72	1	89.7	1	2.69	3.52	1	5	2	4.5	0.98	1	0	0	0	0	0	0	1	0	0	0	0	0	0	0	3	2	7	67	2.5	14.1	1	13.2	29	76	11.4	96	121	134	4.2	1.1	13.6	38	0.6	26.7	8.3	353	18.5
1849	75	1	89.7	1	1.08	2.13	1	3	1	3.09	0.96	1	0	0	0	0	1	1	0	0	0	1	0	0	0	0	7	2	27	59	1.5	13.9	1		17	22	7.5	111	132	138.4	3.2	1.7	18.5	38	0.4	27.4	8.6	202	2.2
1850	55	2	89.7	1	1.95	4.14	3	4	0	3.64	-0.5	0	0	0	0	1	0	0	1	0	0	0	0	1	1	1	8	7	31	48	2.4	4	0	16.2	18	12	6.8	103	90	142.5	3.3	2.2	24.9	47.2	3.8	22.1	7.4	96	14.6
1851	59	1	89.7	1	0.36	0.61	1	1	0	0.58	-0.03	1	0	0	0	0	1	1	0	0	0	1	0	0	0	0	1	9	37	79	2.1	15.4	1	9.5	34	22	8.9	94	149	135	5.3	1.2	14	31.9	0.5	36.8	11.4	329	12.9
1852	74	2	89.7	1	1.17	2.07	1	2	0	1.65	-0.42	0	0	0	0	0	0	1	1	0	0	1	0	0	0	0	5	7	34	78	2.1	6.2	0	16.6	26	53	9.3	91	223	132.2	4.2	1.4	17.3	38	0.8	23.8	8.1	127	11.5
1853	56	2	89.7	1	1.25	2.12	1	2	0	3.42	1.3	1	0	0	0	0	1	1	1	0	0	1	0	0	0	0	1	22	44	83	1.6	5.8	0	24	10	25	8	107	16	139.7	3.8	3.6	33.3	45.6	8.5	23.3	7.5	94	17.4
1854	42	2	89.7	1	0.79	1.84	1	2	0	1.5	-0.34	0	0	0	0	0	0	0	1	0	0	0	1	0	0	0	1	22	37	62	2.2	0.8	0	15.4	22	3	7.5	109	147	145.6	3.5	2.2	24.1	37.8	2.8	31.3	9.9	18	7.8
1855	59	1	89.7	1	1.02	2.82	1	1	-2	1.18	-1.64	1	0	0	0	0	0	0	1	0	1	1	0	0	0	0	2	7	22	50	2.7	4	0	17	10	194	8.1	103	96	134.3	4.5	1.6	18.2	44.3	1.1	31.5	11	105	11.6
1856	87	1	89.7	1	0.74	1.18	1	1	0	1.02	-0.16	0	0	0	0	0	0	0	1	0	0	1	0	1	0	0	8	2	23	30	3.8	4.4	0	15.1	24	21	8.4	92	107	128.5	4	1.3	16.2	43	0.7	31.2	10.8	167	13.1
1857	46	2	89.7	1	0.52	1.46	2			1.57	0.11	1	0	0	0	0	0	0	1	0	0	0	1	0	0	0	3	3	24	67	2.8	10.1	1	27.1	8	10	8.2	100	343	136.5	3.8	1.7	18.5	38	0.6	30.8	10.6	283	16.2
1858	56	1	89.7	1	6.82	8.86	1			9.11	0.25	1	0	0	0	0	0	0	0	0	0	1	1	1	0	0	4	6	13	67	2.5	9.2	1	17.7	22	64	7.3	99	196	134.8	4.7	1.2	15.5	40.9	0.6	27.1	8.8	224	6.7
1859	78	1	89.7	1	1.08	1.69	1	1	-1	0.96	-0.73	0	0	0	0	0	0	0	1	0	0	1	0	0	0	0	3	3	24	43	3.3	8.4	1	13.1	28	24	10.1	101	134	139.3	4.1	1.2	14.4	30.4	0.6	37.6	12.7	277	19.3
1860	62	2	89.7	1	1.43	2.45	1	2	0	2.12	-0.33	0	0	0	0	0	0	0	1	0	0	0	0	0	0	0	2	7	30	73	2	24.8	1	14	22	102	8.4	103	172	142.7	3.6	1.6	18.8	36	1.6	23.3	7.3	484	18.1
1861	77	2	89.7	1	0.9	2.8	3	3	0	2	-0.8	0	0	0	0	0	0	0	1	0	0	1	1	1	0	0	6	3	18	30	2	17.8	1	12.3	32	39	8	94	139	136.5	4.4	0.9	12.3	38	0.4	32.6	10	356	1.8
1862	70	2	89.7	1	1.17	2.18	1	1	-1	1.19	-0.99	1	0	0	0	0	0	0	1	0	1	1	0	1	0	0	8	3	20	67	2.4	5.8	0	8.8	34	9	8.2	94	101	133.6	4.5	1.1	14.8	32.1	0.5	27.3	9	138	24.5
1863	32	2	89.7	3	0.81	3.8	1	1	-3	0.89	-2.91	1	0	0	0	0	0	0	1	0	0	1	0	1	0	0	3	6	29	73	2.3	8.4	1	15	25	7	8	90	117	123	4.1	1.7	18.5	38	0.3	40.3	12	192	18
1864	57	2	89.7	1	1.98	3.69	1	4	0	2.93	-0.76	0	0	0	0	0	0	0	1	0	0	0	0	1	0	0	3	4	39	68	2.6	8.1	1	16.9	18	53	9.1	99	98	136	4.5	1.2	14.7	33.4	0.5	29.3	9.6	208	14.6
1865	47	1	89.7	1	1.26	2.34	1	2	0	2.22	-0.12	0	0	0	0	1	0	0	1	0	0	1	0	0	0	0	0	5	23	67	2.5	8.9	1	15	18	15	8.4	104	128	137.6	5	2.1	22.5	36.1	1.9	40	12.5	222	9.8
1866	62	1	89.7	1	9.5	16.7	1	10	-7	8.1	-8.6	0	0	0	0	0	1	1	1	0	0	1	1	1	0	0	5	5	26	46	3.5	5.2	0	17.9	29	68	8.9	95	144	139	3.8	1.2	15.1	38.9	0.3	37	12.1	180	7.2
1867	87	1	89.7	3	2.4	2.8	1	3	0	2.6	-0.2	0	0	0	0	0	1	1	0	1	0	1	1	1	0	0	10	5	16	12	2.4	4	0	7		56	7.7	105		135	5.4	1.5	15.9	38	0.4	24.1	7.9	96	5.5
1868	81	2	89.7	1	0.56	0.85	1	1	0	0.7	-0.15	0	0	0	0	0	1	1	1	0	0	1	0	0	0	0	4	6	38	75	3.6	5.5	0	14	25	19	8.9	101	241	142.2	3.5	1.2	14.4	27.4	0.7	33.7	11	196	15.4
1869	37	2	89.7	1	1.29	1.91	1	1	0	1.33	-0.58	1	0	0	0	0	0	0	1	0	0	0	0	0	0	0	0	22	34	87	1.1	4.3	0	15.9	14	28	7	109	86	138.6	3	1.7	20	38.8	2.6	32.2	11	49	28.6
1870	60	2	89.7	1	0.35	0.66	1	0	0	0.46	-0.2	0	0	0	0	0	0	0	1	0	0	1	1	0	0	1	4	8	33	44	3.4	0.7	0	3	36	18	6.9	102	288	143	3.7	1.5	17.8	39.4	0.5	26.8	8.3	24	3.1
1871	89	1	89.7	1	1.01	2.18	1	2	-1	1.21	-0.97	0	0	0	0	0	0	0	0	1	0	1	0	0	0	0	7	4	33	72	2.4	6.3	0	14.4	24	33	9.9	108	146	146	4.3	1.7	19.1	31.4	2.1	29.6	9.8	152	10.1
1872	62	1	89.7	1	0.54	0.98	1	1	0	1.04	0.06	1	0	0	0	0	0	0	0	0	0	1	1	0	0	0	3	2	22	22	2.9	8.3	1	11.9	26	19	7.8	107	355	141.3	3.3	1	13.9	28.9	0.4	34.4	11.2	240	9.6
1873	67	2	89.7	3	0.32	0.51	1	0	0	0.32	-0.19	0	0	0	0	0	1	1	1	0	0	1	0	0	0	0	2	2	19	67	3.9	7	0	14	22	26	9.1	96	162	133	4.3	1.2	14.6	38	0.6	30.2	10.3	269	25.6
1874	50	2	89.7	2	0.54	1.56	1	2	1	2.67	1.11	1	0	0	0	0	1	0	1	0	0	1	0	0	0	0	3	6	20	67	3.4	0.7	0	14	25	13	10.6	108	145	140.8	3.8	1.2	14.9	38.3	2.1	28.1	9.9	24	0.1
1875	89	2	89.7	1	2.52	4.26	3	3	-1	2.52	-1.74	0	0	0	0	0	0	0	1	0	0	1	1	0	0	0	5	8	31	96	3.2	5.9	0	14	21	71	9.2	108	157	139.6	4.6	1.7	20.2	31.7	0.4	29.5	9.5	188	15
1876	56	1	89.7	1	0.88	1.52	1	1	0	1.06	-0.46	0	0	0	0	0	0	1	1	0	1	0	0	0	0	1	3	2	27	67	3.1	6	0	14	25	15	9	103	197	146.3	3.8	1.3	16	22.7	1	46.5	15.6	182	6.8
1877	72	2	89.7	1	0.52	1	1	1	0	0.52	-0.48	0	0	0	0	0	1	1	1	0	0	0	1	0	0	0	4	2	37	56	2.9	4.8	0	12	20	17	7.1	113	160	137	3.8	1.7	18.8	38.4	1.2	30.4	10.6	139	23.4
1878	67	1	89.7	1	2.24	3.32	1	4	0	4.39	1.07	1	0	0	0	0	0	0	0	0	0	0	0	1	1	0	8	7	26	47	2.1	4	0	10.8	27	72	8.4	107	98	144.2	3.6	1.1	14.1	38	1.1	26.6	9.1	83	6.2
1879	67	1	89.7	1	1.45	3.42	2	3	-1	3.36	-0.06	0	0	0	0	0	1	1	1	0	0	0	0	1	1	0	8	2	33	66	2.6	1.6	0	15.1	22	105	8.8	119	140	148.7	4	1.7	18.5	38	1.5	26.3	8.9	40	5.1
1880	48	1	89.7	1	0.6	5.8	3			5.1	-0.7	0	0	0	0	0	1	1	1	0	0	0	0	0	0	0	0	6	7	46	2.3	4.7	0	17.8	19	38	8.7	100	110	136	3.2	2.1	24	38.3	1	27.8	9.4	106	21.6
1881	72	1	89.7	1	0.99	1.92	2			0.85	-1.07	0	0	0	0	0	1	1	1	0	0	0	0	0	0	0	3	4	32	67	2.8	3.9	0		28	12	9.3	98	143	138.7	3.5	1.7	18.5	38	0.3	40	14.2	110	11.3
1882	64	1	89.7	3	3.1	4.5	3	3	-2	3.5	-1	0	0	0	0	0	0	1	0	0	0	0	0	1	0	0	4	7	25	67	3.8	17.5	1	15	21	49	9.1	96	195	131.5	4.2	3.4	36.2	38	1.4	22.8	7.4	654	58.6
1883	65	1	89.7	1	1.8	8.4	3	3	-5	1.7	-6.7	0	0	0	0	0	1	1	0	1	0	1	1	0	0	0	4	9	53	109	2.4	10.6	1	22	13	102	8.1	98	118	131.3	4.8	1.4	15	25.4	1.2	28.3	9.7	252	17.9
1884	55	2	89.7	2	0.9	2.2	1			0.9	-1.3	0	0	0	0	0	0	0	1	0	0	1	1	0	0	0	2	2	25	35	2.7	8.7	1	15	29	25	9	90	146	133.8	3.6	1.4	15.3	27.8	0.6	33.4	10.9	238	15
1885	89	2	89.7	1	0.89	1.58	1	1	0	0.96	-0.62	0	0	0	0	0	0	0	1	0	0	1	1	0	0	0	6	2	10	20	3.5	5.5	0	16.5	23	21	9.4	101	149	138.8	4.2	1.1	14	28	0.8	27.2	11	194	26
1886	76	1	89.7	1	2.15	2.5	1	2	0	2.35	-0.15	0	0	0	0	0	0	0	1	0	0	1	1	0	0	0	6	7	41	67	3.5	11.4	1	25.2	13	99	8.2	99	257	135.4	5.3	3.5	35.6	32.6	1.2	23.5	7.8	398	16.1
1887	54	1	89.7	1	2.43	4.97	3	3	-2	2.83	-2.14	0	0	0	0	0	0	0	1	0	0	0	1	0	0	0	2	3	37	74	3.9	6.9	0	16	19	25	8.6	97	484	138	3.6	1.1	14.4	32.3	0.2	34.4	11.7	270	4.6
1888	85	1	89.7	1	0.81	1.36	1			1.38	0.02	1	0	1	1	0	1	1	0	0	0	1	0	0	0	0	4	4	33	71	1.4	10.6	1	12	25	27	7.7	106	142	134.8	4	1.4	16.4	29.1	2.6	41.4	13.9	143	8.6
1889	74	1	89.7	1	1.05	2.08	1	1	-1	1.05	-1.03	0	0	0	0	0	1	1	1	1	0	1	1	1	0	0	7	2	11	32	3.7	6.3	0	16.9	18	27	8.4	105	146	135.5	5.4	1.1	13.3	28.1	0.8	42.2	14.3	233	10.3
1890	50	2	89.7	3	0.33	0.52	1			0.42	-0.1	0	0	0	0	0	1	1	0	0	0	1	0	0	0	0	3	3	27	50	2.3	7.8	1	15.1	24	17	8.5	103	118	142	3.8	1.5	17.1	36.9	0.9	33.2	10.3	180	7.9
1891	57	2	89.7	1	3.23	4.99	1	4	-1	3.68	-1.31	0	0	0	0	1	1	1	0	0	0	0	0	0	1	0	5	29	37	116	3.8	1	0	25.7	18	68	9.5	99	14	138.8	3.8	2.2	23.3	42.6	5.4	33.4	11	38	35.2
1892	64	1	89.7	1	0.95	1.63	1	1	0	1.16	-0.47	0	0	0	0	0	0	0	1	0	0	0	1	0	0	0	3	5	11	57	3.3	4.8	0	23.6	21	18	9.8	96	400	139.7	4.2	1.1	13.7	27	8	44.3	15.8	157	16.1
1893	23	2	89.7	1	0.46	5.3	3			1.98	-3.32	1	0	0	0	0	0	0	1	0	0	0	0	0	0	0	0	3	33	69	1.8	27.2	1	12	27	8	8.5	103	127	140.3	4.2	1.4	16.6	32.6	0.4	29.4	9.4	475	23.7
1894	69	2	89.7	1	0.78	2.1	1	1	-1	0.82	-1.28	0	0	0	0	0	0	0	1	1	0	0	0	0	0	1	5	3	20	63	2.1	14.8	1	14.3	26	27	9.4	90	104	128.2	4.5	1.3	16.4	51	1.2	36.6	12.4	311	26.8
1895	54	2	89.7	1	0.13	0.18	1			0.19	0.01	1	0	0	0	0	0	0	1	0	0	0	0	0	0	0	1	2	26	82	2.1	10.9	1	6.5	33	54	7.4	99	68	138.5	3.4	1.1	14.4	28	0.2	25.8	8.4	230	13.1
1896	34	2	89.7	1	2.5	4.51	3	3	-1	3.02	-1.49	1	0	0	0	0	0	0	1	0	0	0	1	0	0	0	1	22	40	91	2	7.7	1	17	14	36	7.1	120	211	144.2	3.2	1.2	14.8	38	0.3	29.4	10.4	154	15.3
1897	89	1	89.7	1	0.82	1.87	1			1	-0.87	0	0	0	0	0	1	1	1	0	0	1	0	0	0	0	4	6	32	55	2.3	5	0	11.7	24	17	8	98	84	132	4.8	1.1	14.4	31.2	0.6	26.7	8.7	116	7.4
1898	81	1	89.7	1	0.79	1.23	1	1	0	0.8	-0.43	0	0	0	0	0	1	1	0	0	0	1	0	0	0	0	5	3	28	44	2.3	20.5	1	14.1	23	7	8.5	99	128	138.8	3.3	1.2	15.1	32.8	0.8	36.4	11.8	472	20.2
1899	71	1	89.7	1	1.49	2.43	1	3	1	4.15	1.72	1	0	1	0	1	1	1	0	0	1	1	1	0	0	0	6	7	37	94	2.4	11.2	1	10.1	29	72	9.6	105	169	145.2	4.2	1.5	17.6	41.4	0.6	35.4	10.4	265	9.9
1900	77	1	89.7	3	2.19	3.6	1	4	0	2.49	-1.11	0	0	0	0	0	1	1	1	0	0	0	0	0	0	0	3	2	7	67	2.1	11.9	1	15.5	25	45	8.5	99	79	135	4.5	1.4	17.8	38	0.6	29.2	9.4	250	11.2
1901	57	2	89.7	1	0.81	1.27	1	1	0	1.29	0.02	1	0	1	0	0	1	0	1	1	0	0	1	0	0	0	5	4	25	46	3.2	6.6	0	8	25	18	8.9	105	262	139.2	3.6	1.2	14.4	31.4	1	33.6	11.7	208	15.4
1902	66	2	89.7	3	1.1	1.6	1	1	0	0.9	-0.7	0	0	1	0	0	1	0	1	0	1	0	1	0	0	0	4	2	32	67	2.7	16.8	1	9	29	20	8.1	99	181	136.5	4.8	1.2	13.4	37.8	0.6	37.2	12.4	454	12.4
1903	78	2	89.7	1	1.02	1.98	1	1	-1	0.54	-1.44	0	0	1	0	1	1	1	1	0	0	0	0	0	0	0	3	2	34	67	2.4	5.4	0	18	23	52	8.4	93	134	134	4.4	1.2	15.7	35.9	0.9	34	11.5	128	9.9
1904	78	2	89.7	1	0.43	1.15	1	0	-1	0.43	-0.72	1	0	0	0	0	1	1	1	0	0	1	0	0	0	0	3	7	36	33	2.8	1.2	0	25	20	142	8.9	103	67	143	4.5	1.7	18.5	38	4.1	31.7	10.2	34	38.2
1905	75	2	89.7	1	0.61	2.37	3	1	-1	0.74	-1.63	0	0	0	0	1	1	1	0	1	1	1	0	0	0	0	5	2	34	57	2.6	9.4	1		26	14	9	107	128	138.2	3.9	1.7	18.5	39.2	1	38	12.8	245	9.1
1906	70	1	89.7	1	0.67	1.53	1	1	-1	0.71	-0.82	0	0	1	0	0	0	0	0	0	0	0	1	0	0	1	5	3	33	71	2.5	16	1	25	14	29	9.4	100	253	136.6	5.2	1.2	15.3	44.6	0.8	45.2	15	399	27.8
1907	84	2	89.7	1	0.91	2.25	1	1	-1	1.41	-0.84	0	0	1	0	1	1	1	0	0	0	1	1	0	0	0	5	22	38	91	2.2	4.3	0	19.2	19	34	8	100	87	131.5	3.6	1.4	15.6	42.3	2.6	27.8	10	94	17.4
1908	68	1	89.7	1	4.34	4.96	1	5	0	3.52	-1.44	0	0	1	0	1	1	1	1	0	0	1	1	0	0	0	3	8	36	83	2.7	7.1	0	19.2	20	105	9.1	100	128	135.6	4.9	1.6	19.1	38.3	0.5	26.1	8.6	191	22
1909	71	2	89.7	1	3.02	6.09	3	7	1	4.42	-1.67	0	0	1	1	1	1	1	1	1	1	1	1	1	0	0	9	4	31	59	2.7	9.8	1	16	27	61	9.2	98	181	136.8	5.6	1.6	18.8	39.4	0.8	33.5	11	264	20.7
1910	64	2	89.7	1	0.53	0.85	1	1	0	0.62	-0.23	0	0	0	0	0	0	0	0	0	0	0	0	0	0	0	2	4	34	80	2.1	24.2	1	13.8	27	15	8.4	95	164	137.1	3.7	2.3	24.6	49.3	0.4	30	9	509	15.1
1911	43	2	89.7	1	0.64	3.03	3	2	-1	1.93	-1.1	0	0	1	0	1	0	0	0	0	0	0	0	0	0	0	0	5	28	64	3	1.8	0	12.7	21	8	8	102	144	135.2	4	1.7	18.5	38	0.4	22.6	7.5	52	5.1
1912	72	2	89.7	1	2.42	4.29	3	4	0	3.79	-0.5	0	0	0	0	1	0	1	1	0	1	1	0	1	0	1	9	9	26	56	3	9.1	1	16.9	23	34	7.8	100	150	137.8	4.6	1.3	15.5	29.8	0.7	25.3	8.4	273	14
1913	52	1	89.7	1	0.43	0.79	1			0.52	-0.27	0	0	1	0	1	0	0	1	0	0	1	0	1	0	1	6	5	31	67	2.5	8.5	1		35	19	9.3	98	145	139.2	4.9	1.7	18.5	38	0.7	37.2	12.2	216	15.8
1914	81	2	89.7	1	0.8	1.5	1			1.3	-0.2	0	0	0	0	1	0	0	0	0	0	0	0	0	0	0	6	3	21	48	4.6	3.9	0	18.1	23	38	8.9	105	170	143.3	3.7	1.4	17.1	27.3	0.4	24.9	7.9	182	15.8
1915	83	1	89.7	1	1.03	2.99	2			1.32	-1.67	0	0	1	0	0	1	1	1	0	0	1	1	0	0	0	6	7	33	65	4.8	4.2	0	13.8	24	25	8.9	96	187	133.5	4.5	1.2	15	39.4	0.4	30.3	10.2	204	24.9
1916	86	1	89.7	1	0.71	1.13	1	1	0	0.99	-0.14	0	0	1	0	1	0	1	1	1	0	0	1	0	0	0	6	2	23	67	4.4	5	0	11.1	26	20	9.1	95	161	132.4	3.9	1.4	17.4	39.3	1.1	37.2	11.9	221	29.9
1917	46	1	89.7	3	8.83	11.28	1			10.39	-0.89	0	0	1	0	1	0	0	0	0	0	1	1	1	0	0	3	9	33	72	4.6	8.1	1	18.5	20	95	9.4	93	83	135.9	4	1.3	16.8	35.4	0.4	29.1	9.1	374	17.6
1918	58	2	89.7	1	1.16	1.95	1	1	-1	1.41	-0.54	0	0	1	0	1	0	0	0	0	0	1	1	0	0	1	5	5	37	78	4.3	7.1	0	21	15	56	10.7	104	261	145.5	4	1.2	14.9	38	0.2	28.5	9.1	305	20.8
1919	31	2	89.7	1	0.38	0.6	1	0	0	0.48	-0.12	0	0	1	0	1	1	0	0	0	0	0	0	0	0	0	0	2	17	35	4.2	8.7	1	17	21	8	8.4	100	124	134.3	3.6	1.5	16.8	39.9	0.6	29.8	10.2	364	27.5
1920	88	1	89.7	1	2.7	3.04	1	2	-1	3.22	0.18	1	0	0	0	1	0	0	1	0	1	1	0	1	0	1	8	3	23	41	3.4	3.6	0	12.4	26	81	8.8	107	131	138.9	5.7	1.2	15.4	26.4	0.6	30.2	8.7	120	10.6
1921	89	2	89.7	1	0.37	0.72	1	1	0	0.42	-0.3	0	0	1	0	1	0	0	1	0	1	0	0	0	0	1	9	2	34	32	3	9.2	1	5	33	16	9.1	81	157	124.5	5.3	1	13.2	29.2	0.2	30.6	10.6	276	6.2
1922	74	1	89.7	1	1.93	2.48	1	2	0	1.99	-0.49	0	0	1	0	1	1	1	0	0	0	1	0	0	0	0	3	4	21	61	4.1	4.9	0	17.6	16	77	8.9	113	219	145.3	4.4	3.1	32.3	64.7	0.8	41.8	13.7	200	20.6
1923	89	2	89.7	3	0.87	1.32	1	1	0	1.19	-0.13	0	0	1	0	1	1	0	1	0	0	0	0	0	0	0	6	7	30	12	4.3	3.1	0	11	24	21	9	105	109	138	4	2.7	26.8	38	0.6	31.1	10.1	132	8
1924	81	2	89.7	3	0.18	0.27	1	0	0	0.18	-0.09	0	0	0	0	1	1	1	1	0	0	1	1	0	0	0	5	2	31	33	4.8	8	1	13.5	28	12	9.5	98	168	136.6	4.1	1.7	18.5	38	0.6	32.4	10.6	381	8.6
1925	85	1	89.7	1	0.72	1.52	1	1	-1	0.85	-0.67	0	0	0	0	1	0	0	1	0	0	1	0	0	0	0	5	7	30	34	4.8	3.7	0	7	26	12	8.7	103	123	138	3.6	1.2	16.2	34.7	4.8	20.6	7.4	178	19.7
1926	83	2	89.7	1	1.59	2.39	1	2	0	2.13	-0.26	0	1	0	0	1	0	1	0	1	1	1	0	1	0	0	8	2	31	44	4.8	4.5	0	12.5	25	35	9.8	101	133	135.5	3.6	1.7	18.5	38	0.4	28.2	9.1	216	14.8
1927	42	1	89.7	1	3.43	6.99	1	6	-1	3.43	-3.56	0	0	0	0	0	1	0	1	0	0	1	1	0	0	0	2	22	40	95	4.1	6.4	0	20.8	25	34	9	97	141	136	6.2	1.4	16.8	30.8	1.8	31.8	8.8	264	14.5
1928	65	1	89.7	1	1.27	2.24	1	2	-1	1.37	-0.87	0	0	0	0	1	0	1	0	0	0	0	0	0	0	0	2	4	25	54	3.7	6.3	0	23	20	32	9.5	99	1618	158.6	4.2	0.9	12.6	25.1	0.3	46	14.4	232	14.6
1929	64	2	89.7	1	0.57	1.07	1	1	0	0.57	-0.5	0	0	1	0	1	1	1	1	0	1	0	1	0	0	1	5	2	22	43	4.7	7.2	1	5	33	8	8.3	101	465	140	4	0.9	12.6	26.5	0.4	43.2	12.7	336	11.7
1930	54	2	89.7	1	0.4	0.6	1	1	0	0.51	-0.09	0	0	0	0	1	0	1	1	0	0	0	1	0	0	0	2	2	39	79	3.8	4.7	0	10.7	26	13	8	106	79	142	4.4	1.3	15.3	33.2	0.6	32	10.4	179	21.6
1931	57	1	89.7	1	8.98	10.16	1			12	1.84	1	0	1	0	1	1	1	1	0	0	0	1	0	0	0	2	5	31	44	3.7	6.6	0	31.2	16	33	10	94	514	141.3	4.1	1	13.4	30	0.2	31.8	10.3	243	15.3
1932	73	1	89.7	1	0.24	0.38	1	2	1	1.59	1.21	1	0	1	0	1	1	1	0	0	0	1	0	0	0	0	3	5	10	67	2.1	1.3	0	17.7	21	53	7.2	105	199	141	4.8	1.4	18.2	33.1	0.3	21.4	7.4	28	4.8
1933	54	2	89.7	1	1.01	2.53	1			1.75	-0.78	1	0	0	0	1	0	0	1	0	0	0	0	0	0	0	1	7	50	90	3	6	0		19	19	9.4	91	168	138.2	4.1	1	13.4	38	0.9	35.9	12.2	180	12.8
1934	58	2	89.7	1	2.77	4.36	3			5.89	1.53	1	0	1	0	0	0	0	0	0	0	1	0	1	0	0	4	9	20	55	2.6	2.7	0	7	30	30	9.7	93	94	132.2	4.2	1.5	17.2	32.6	0.7	30.8	9.6	70	10.8
1935	75	1	89.7	1	2.81	4	3	4	0	3.38	-0.62	0	0	1	0	1	0	0	1	0	0	1	1	1	0	0	6	9	34	55	3.1	4.9	0		16	52	9.2	104	209	138	5.2	1.5	18.8	38	0.6	42.8	13.8	152	15.4
1936	74	2	89.7	1	0.41	0.71	1	1	0	0.47	-0.24	0	0	0	0	0	1	1	1	0	0	1	0	0	0	0	5	2	33	67	4.5	5.1	0	14.2	32	30	10.1	88	147	140.8	3.8	1.1	14.2	26.4	1.8	37	12.7	229	6.4
1937	89	2	89.7	1	3.1	5.15	3	4	-2	2.03	-3.12	0	0	1	0	1	0	0	0	0	0	1	0	0	0	0	4	4	21	65	4.8	3.2	0	20.2	15	76	10.2	99	126	139.4	3.8	3.1	29.9	38	0.5	35.7	12.4	155	12.7
1938	57	2	89.7	1	3	8	1	3	-5	1.5	-6.5	0	0	1	0	1	1	1	1	0	0	1	0	0	0	0	1	7	22	73	3.5	4.1	0	22.4	15	92	7	101	113	136.3	3.9	1.7	18.5	38	0.2	32.3	10.6	144	23.6
1939	88	2	89.7	1	0.93	1.69	1	1	0	0.93	-0.76	0	0	0	0	1	0	0	0	0	0	1	1	0	0	0	5	3	32	38	3.8	7.2	1		24	46	9.4	112	144	142.8	4.9	1.7	18.5	38	0.3	29.7	9.6	272	17
1940	80	1	89.7	1	1.07	1.42	1			1.13	-0.29	0	0	1	1	1	0	1	1	0	1	1	1	1	0	0	9	3	20	26	4.9	3.2	0	13.9	25	19	9.3	103	93	137.7	4.4	3	29.2	38	0.8	33.9	10.9	156	8.3
1941	79	2	89.7	3	0.5	0.8	1	1	0	0.7	-0.1	0	0	0	1	1	0	1	1	0	0	1	1	0	0	0	5	5	42	75	4.4	10	1	19.3	21	9	8.9	103	241	140.3	3.7	1	13.1	31.6	0.4	30.3	9.3	441	16.8
1942	63	2	89.7	1	1.85	2.71	1	2	-1	1.64	-1.07	0	0	0	0	1	1	1	1	0	1	0	1	0	0	0	4	7	16	64	3.6	8.8	1	15.1	24	132	7.9	107	105	142	4.3	1.6	18.6	33.5	2.6	32.7	10.4	316	8.2
1943	65	2	89.7	1	1.5	2.1	1	2	0	1.7	-0.4	0	0	1	0	1	0	0	1	0	0	1	1	0	0	0	3	3	30	50	4.5	1.8	0	6	22	27	8.6	106	201	135	5.4	1	11.4	29.1	1	35.8	11.8	80	11.4
1944	60	1	89.7	1	2.9	5.92	1	8	2	8.05	2.13	1	0	1	1	1	0	0	1	0	0	1	1	0	0	0	3	22	29	59	2.1	4.5	0	13	19	41	6.8	99	201	135	4.6	1.3	16.1	30.2	0.9	46.2	16.6	95	5.8
1945	81	2	89.7	1	0.73	1.32	1	2	1	2.47	1.15	1	0	1	0	1	0	0	1	0	0	1	1	0	0	0	7	3	30	52	2.3	14.5	1	9	35	35	9.6	98	132	138	5	1.7	18.5	38	0.8	38.8	12.4	326	21
1946	53	2	89.7	1	0.8	1.2	1	1	0	1.3	0.1	1	0	1	0	1	1	1	1	0	0	0	0	0	0	0	2	2	12	29	3.4	4.6	0	14.2	28	14	8.5	102	103	140	4.1	1.8	20.8	38	0.5	36.8	12.2	156	18.8
1947	56	1	89.7	3	1.2	1.5	1	1	0	1.2	-0.3	0	0	1	0	1	1	1	0	0	0	1	1	0	0	0	2	2	13	34	3.6	6.8	0	16.1	30	16	9.1	103	40	142	4	1.7	18.5	38	0.4	37.1	12.7	241	19.7
1948	34	1	89.7	1	0.4	5.52	3	5	-1	4.63	-0.89	0	0	1	0	1	1	1	1	0	0	0	0	0	0	0	0	5	21	34	4.6	2.3	0	17.3	23	13	8.8	92	356	134.7	3.2	1.4	16.6	43.8	1.7	39.3	13.8	105	13.4
1949	66	1	89.7	1	1.48	1.81	1	2	0	1.77	-0.04	1	0	1	1	0	0	0	0	0	0	0	0	0	0	0	4	7	24	48	1.6	7.4	1	9.3	30	69	8.1	104	134	140	4.1	1.4	17.4	38	1.7	34.4	11.2	119	15.2
1950	78	1	89.7	1	1.1	1.41	1	1	0	1.47	0.06	1	0	0	1	1	1	1	0	0	0	0	0	0	0	0	3	6	25	67	2.2	8.9	1	14.7	25	29	8.5	94	120	132.7	4.2	0.9	12.7	18.9	5.5	29.1	9.9	196	17.5
1951	61	1	89.7	1	2.32	3.75	1			4.08	0.33	1	0	1	0	1	1	1	1	0	1	0	1	1	0	0	7	4	26	43	2	19.8	1	12.3	27	21	8.2	98	257	134.1	3.8	1.6	17.8	40.7	0.3	28.4	8.9	397	17.1
1952	69	2	89.7	1	0.7	1.1	1			0.9	-0.2	0	0	1	0	0	1	0	1	0	0	1	1	0	0	0	11	8	42	74	4.2	4.6	0	14	27	19	8.7	103	249	143.5	3.7	1.3	15.9	34.4	0.6	29.9	10	189	17.2
1953	84	2	89.7	1	0.9	1.2	1	1	0	1.1	-0.1	0	0	1	0	1	0	0	1	0	0	1	1	0	0	0	5	2	39	53	4.2	4.6	0	7	20	18	7.7	103	142	131.5	5.4	1.6	16.6	33.9	1.7	29.6	10.1	194	13.5
1954	57	2	89.7	1	2.57	3.64	1	3	0	2.61	-1.03	0	0	0	1	1	0	0	1	0	0	0	0	1	0	0	3	22	22	41	4.3	3.3	0	12.3	33	25	7.7	91	101	135.8	3.4	1.2	15.1	31.4	0.7	36.8	11.7	142	10.4
1955	62	1	89.7	1	0.74	1.27	1	1	0	0.88	-0.39	0	0	1	0	1	0	0	1	1	0	1	1	0	0	0	6	2	30	48	3.9	15.2	1	12.2	29	13	9.1	99	127	134	4.4	1.5	17.9	46.1	0.5	40.2	12.8	593	15.3
1956	67	2	89.7	1	0.7	1.5	1	1	-1	0.9	-0.6	0	0	1	0	0	1	1	0	0	0	0	0	0	0	0	2	2	31	48	4.6	4.1	0	11.5	34	19	10.3	99	109	139.2	4.7	1.5	18.4	40.5	0.8	40.8	12.3	191	9.6
1957	60	2	89.7	1	0.38	0.63	1	1	0	0.48	-0.15	0	0	1	1	1	1	1	1	0	0	0	0	0	0	0	2	3	20	36	3	4.6	0	16.1	21	15	9.3	103	166	138.7	4	1.4	18	38	0.8	45.7	15.5	137	22.4
1958	35	1	89.7	1	1.03	1.81	1	1	-1	1.29	-0.52	0	0	1	0	1	1	0	0	0	0	0	0	0	0	0	0	2	33	59	4.1	4.5	0	13	26	16	8	105	126	137.4	3.9	1.7	18.5	38	0.9	31.2	10.7	183	7.4
1959	89	2	89.7	1	1.09	1.53	1	1	0	1.15	-0.38	0	0	1	1	1	1	1	1	0	0	1	0	0	0	1	6	2	34	67	3.4	8.5	1	16.7	24	19	8.5	85	170	128	4.1	1.8	22.2	38.2	0.4	33.2	10.2	288	9.4
1960	54	2	89.7	3	0.18	0.33	1			0.39	0.06	1	0	1	0	1	0	1	1	0	0	0	0	0	0	0	1	3	18	67	2.7	6	0	20	21	16	8.2	96	362	138.5	3.8	1.7	18.5	38	0.8	27.5	9.5	162	12
1961	56	2	89.7	1	1.79	3.25	1	2	-1	2.36	-0.89	0	1	0	0	1	0	0	0	1	1	1	1	0	0	0	6	3	27	46	4.8	4.8	0	8	20	42	9.4	113	127	141	5.1	1.4	16	38	0.8	34	10.5	228	5.9
1962	59	2	89.7	1	0.49	1.88	1	2	0	1.52	-0.36	0	0	1	0	1	0	0	1	0	0	1	1	0	0	0	2	2	32	66	3	6.9	0	10.3	29	16	9.3	99	322	137.3	4.4	1.6	19	34.7	0.6	38.2	12.1	206	5.5
1963	59	2	89.7	1	0.93	1.85	1	2	0	1.07	-0.78	0	0	0	0	1	1	1	1	0	0	1	1	1	0	0	4	2	31	46	3.7	4.5	0	10.5	28	100	7.9	111	173	144.1	4.1	3.3	34.1	88.2	0.5	27.5	8.5	166	10.7
1964	41	1	89.7	1	2.3	2.9	1	2	-1	2.6	-0.3	0	0	1	0	1	0	0	0	0	0	1	1	0	0	0	1	8	52	98	4.2	8.6	1	11	20	77	10.1	105	289	140	5.6	2	22.2	36.5	0.2	26.4	8.2	365	9.5
1965	57	2	89.7	1	0.3	0.7	2			0.8	0.1	1	0	0	0	0	1	1	0	0	0	0	0	0	0	0	3	5	24	35	2.8	6	0	18.4	25	33	10.7	95	136	138.7	4	1.2	15.1	25.9	0.8	37	12.4	168	19.3
1966	27	1	89.7	1	4.95	7.17	1	6	-2	7.4	0.23	1	0	1	0	1	1	1	0	0	0	0	0	0	0	0	0	2	5	67	1.6	16.8	1	18.7	21	79	7.9	95	114	130	4.7	1.7	18.5	38	1.9	27.8	9.5	269	11
1967	67	2	89.7	1	1.46	1.79	1	2	0	1.76	-0.03	1	0	1	0	0	1	1	1	0	0	0	0	0	0	0	2	2	33	70	1.7	14.5	1	16	15	25	8.5	105	39	136.5	4.9	3.6	33.9	40.9	1.3	27.4	9.2	246	21
1968	52	1	89.7	1	1.08	2.43	2	1	-1	1.42	-1.01	0	0	0	0	0	1	1	1	0	0	1	0	0	0	0	1	2	19	58	4.7	5.6	0	12	26	39	9.3	105	123	138.3	4.6	1.2	14.9	45.4	0.4	37.7	12.4	264	7.9
1969	62	1	89.7	1	0.87	4.19	3	3	-1	1.83	-2.36	1	0	1	1	1	1	1	1	0	0	0	0	0	0	0	2	4	24	61	3.1	8.4	1	15.2	27	15	9.2	98	144	136.5	4.7	1.4	17.7	32	1	43.5	13.8	262	19.5
1970	50	2	89.7	1	1.7	3.03	1	2	-1	2.02	-1.01	0	0	1	1	1	0	1	1	0	1	0	0	0	0	0	2	4	12	67	3.1	5	0	14	23	33	7.6	104	111	137.5	4.4	1.7	18.5	38	2	29.2	9.6	151	14.2
1971	87	2	89.7	1	0.93	2.05	1			0.93	-1.12	0	0	1	1	1	0	0	1	1	1	1	0	0	0	0	6	2	30	49	3.2	6.2	0	18		39	9.2	102	199	141	3.4	1.7	18.5	38	0.3	36.8	11.6	198	16.8
1972	61	2	89.7	1	6.98	8.02	1	8	0	7.54	-0.48	0	0	0	0	1	1	1	1	0	0	1	0	1	0	0	4	5	22	67	3.2	3.7	0	17		31	10.7	84	109	126.8	4.2	1	10.7	26.6	0.5	26.9	9.1	119	7.1
1973	82	1	89.7	1	0.61	1.64	2	2	0	2.51	0.87	1	0	1	1	1	1	1	0	0	0	1	1	0	0	0	5	6	32	67	2.2	8.4	1	19	16	67	7.8	105	153	139	3.9	1.2	11.8	43.4	0.4	40.4	13	182	9.5
1974	79	2	89.7	1	1.42	1.78	1	1	0	1.35	-0.43	0	0	0	0	1	1	1	0	0	0	1	1	1	0	0	7	6	31	38	4.1	3.3	0	21	26	35	9.1	93	132	144	3.6	1	10.6	21.8	1.1	32.2	10.7	134	11.8
1975	78	2	89.7	1	0.48	1.07	1	1	0	0.65	-0.42	0	0	1	0	1	1	1	0	0	0	0	0	1	0	0	5	2	11	67	4.6	9.1	1	10		12	8.5	98	97	133.5	3.9	1.7	18.3	37.8	0.4	29.3	10.9	415	14.4
1976	60	1	89.7	1	0.48	0.72	1	1	0	0.66	-0.06	0	0	0	1	1	0	1	0	0	0	1	1	0	0	0	11	3	27	67	4.6	6.9	0	18	25	15	9.1	89	185	132.7	4.7	1.4	14.1	38	1.3	32.6	11.1	319	15.4
1977	67	1	89.7	3	1.74	3.24	1	3	0	2.59	-0.65	0	0	1	0	1	1	0	0	0	1	1	1	0	0	0	4	9	42	67	3.3	2.5	0	21	21	52	6.9	104	97	145.5	4.6	3	32.7	43.5	8.5	33.2	10.8	82	13.2
1978	56	1	89.7	1	1.01	2.66	2	2	0	2.2	-0.46	0	0	0	0	1	1	1	0	0	0	0	0	0	0	0	1	22	21	72	4.9	1.8	0	18		36	6	107	80	139.7	4.3	1.4	14.7	38	4.2	43.2	15.1	90	6.4
1979	78	1	89.7	1	1.4	7.1	1	2	-5	1.9	-5.2	0	0	1	0	1	0	0	0	0	1	1	0	0	0	1	5	7	23	65	4.5	6.9	0	20	18	72	7.8	107	194	139.2	6.7	5.6	56.8	38	0.6	33.9	10.6	312	18.6
1980	62	2	89.7	1	1.9	2.2	1	2	0	2.1	-0.1	0	0	1	0	1	0	1	0	0	0	0	0	1	0	0	5	7	40	117	4.3	9.3	1	15	20	42	8.6	134	94	163.5	4.3	1.7	18.5	38	0.6	23.1	7.6	400	10.9
1981	59	2	89.7	1	0.63	1.38	1	1	-1	0.86	-0.52	0	0	1	1	1	0	1	0	1	1	1	1	0	0	1	5	7	37	67	3.6	5.3	0	16	18	24	10.4	93	185	129.8	3.6	1.4	14.8	38	1.2	37	12.2	186	19.7
1982	73	1	89.7	1	0.8	6	3	6	0	6.1	0.1	1	0	1	1	1	0	0	0	0	0	1	0	0	0	0	5	2	30	34	2.8	8.9	1		25	26	8.2	107	162	137.5	3.6	1.7	18.5	38	1.3	38.5	13.1	249	14.8
1983	55	2	89.7	1	0.77	2.03	1	1	-1	1.2	-0.83	0	0	1	0	0	0	0	0	0	0	0	0	1	0	0	4	5	16	64	3.7	5.5	0	13	6	99	8.6	115	85	134	5.4	1.5	16.3	38	0.3	27.5	8.5	203	11.2
1984	57	2	89.7	1	0.6	0.9	1			1	0.1	1	0	0	0	1	0	0	0	0	0	0	1	0	0	0	2	4	37	74	2.4	10.2	1	13	23	5	8.2	99	354	135.8	3.5	1.7	18.5	38	1.1	27.4	9	248	18.8
1985	59	1	89.7	1	1	1.52	1	1	0	1.2	-0.32	0	0	0	0	1	0	0	0	0	0	1	0	1	0	0	3	4	31	50	4.4	3.7	0	14	19	25	8	100	112	134	4	1.7	18.5	38	1.5	41	13.4	162	14.6
1986	72	1	89.7	1	1.17	1.7	1	1	0	1.46	-0.24	0	0	1	0	1	0	0	0	0	1	0	0	0	0	0	6	2	11	26	4.8	2.4	0	6	31	46	10.9	97	78	134.5	4.7	1.7	18.1	38	0.9	46.2	15	117	13.4
1987	48	1	89.7	1	2.5	3.6	1	4	0	4.9	1.3	1	0	1	1	0	0	1	0	0	0	1	1	0	0	0	1	24	43	88	2.7	2.1	0	13	23	36	7.7	100	182	135.5	5.1	1.7	18.5	38	2.5	41.9	13.3	58	22.7
1988	88	2	89.7	3	1.34	2.43	1	2	0	2.08	-0.35	0	0	1	0	1	0	0	0	0	0	1	1	1	0	0	7	22	40	57	3.5	1.4	0	14	17	48	8.7	107	180	137.8	3.8	1.4	15.3	38	1.4	32.2	10.4	49	14.4
1989	60	2	89.7	1	1	1.4	1	1	0	1	-0.4	0	0	1	0	1	1	1	0	1	1	0	1	0	0	1	9	8	15	47	4.5	5.2	0	16	31	24	7.7	63	164	114.5	3.2	1.7	18.5	38	2.4	31.9	10.7	232	21.6
1990	59	1	89.7	1	2.3	3.2	1	3	0	2.6	-0.6	0	0	1	1	1	0	0	0	0	0	1	1	0	0	0	2	25	34	105	4.2	1.3	0	24	15	53	8.4	113	280	145.4	3.2	1.7	18.5	38	1.4	32.6	10.8	54	29.9
1991	89	2	89.7	1	2.5	3.9	1	4	0	3.4	-0.5	0	0	0	0	1	1	1	0	0	1	1	1	1	0	0	8	7	27	54	4.3	2.1	0	10	25	60	9.1	99	107	127.7	5.2	1.7	18.5	38	1.1	22.3	7.9	92	20
1992	40	1	89.7	1	2.01	3.1	1	3	0	2.35	-0.75	0	0	1	0	1	0	1	0	0	1	0	0	0	0	0	1	22	46	95	3.5	2.6	0	21	14	38	8.4	88	126	124.8	3.3	2.3	24.5	49.4	4.2	28.4	9.5	91	10
1993	60	2	89.7	1	1.02	1.85	1			1.26	-0.59	0	0	0	0	1	1	1	0	0	0	1	1	0	0	0	3	22	52	158	4.3	5.7	0	42	12	68	6.9	93	273	143.6	4	1.6	16.6	31.7	0.8	25.7	8.6	244	23.9
1994	65	2	89.7	1	0.6	1	1	1	0	0.6	-0.4	0	0	1	0	1	0	0	0	1	0	1	0	0	0	0	3	3	29	34	4.3	4.9	0	11	20	16	7.6	102	131	131.5	3.7	1.7	18.5	38	0.6	34.1	11.7	212	16.3
1995	26	2	89.7	1	0.43	1.11	2	1	0	0.84	-0.27	0	0	0	1	0	0	0	0	0	0	0	0	0	0	0	0	4	17	50	4.7	4.2	0	7	17	19	7.3	109	107	133.7	4.7	5	53.6	38	1.5	47	15.8	196	31.8
1996	60	2	89.7	1	0.8	1.4	1			1.1	-0.3	0	0	1	0	0	0	0	0	0	0	0	1	0	0	0	5	2	21	41	3.5	5.1	0	13	32	13	8.9	102	170	136.5	4.2	1.1	11.6	24.5	0.9	35	11.4	178	8.3
1997	86	2	89.7	2	2.25	3.55	1	3	0	2	-1.55	0	0	0	1	1	0	0	0	0	1	1	0	1	0	1	10	2	16	42	4.8	3.3	0	14	23	24	8.7	104	80	141	3.8	1.1	12	29.3	0.4	31.3	10.2	159	10.6
1998	58	1	89.7	1	0.4	3.88	3	4	1	4.79	0.91	1	0	1	0	0	0	0	0	0	1	0	0	0	0	1	3	2	23	34	2.9	15.2	1	12	25	13	9.3	89	155	127.4	4.3	1.5	16.4	37.4	0.8	43	14.3	440	21.4
1999	57	1	89.7	1	1.26	1.92	1	2	0	1.68	-0.24	0	0	1	0	1	0	0	0	0	0	0	0	0	0	1	10	22	25	98	4.7	0.6	0	12	13	21	6.8	106	87	133	3.8	2.4	25.6	42.6	2.5	30.1	10.3	28	0.6
[truncated: 323 more rows]
[truncated: 16 more columns]
