# Supplementary material for: Role of platelet to albumin ratio for predicting persistent acute kidney injury in patients admitted to the intensive care unit
Source: BMC Anesthesiol. 2023 Jul 19;23:242. doi: 10.1186/s12871-023-02137-6 (PMC10354882; doi:10.1186/s12871-023-02137-6)
Supplement: Supplementary file 2 — Additional file 2. The raw data used in this manuscript extracted from MIMIC-IV database. [file 12871_2023_2137_MOESM2_ESM.csv]

id	age	gender	weight	ethnicity	creat_baseline	creat	ak1_stage_creat	continus_AKI	acei	beta	ccb	diuretic	statin	aspirin	ppi	myocardial_infarct	congestive_heart_failure	hypertension	diabetes	ckd	liver_disease	copd	charlson_index	sofa	oasis	apsiii	albumin	par	par_1	aniongap	bicarbonate	bun	calcium	chloride	glucose	sodium	potassium	inr	pt	aptt	bilirubin	hematocrit	hemoglobin	platelets	wbc	lactate	map	heart_rate	resp_rate
1	56	1	119.3	1	2.3	2.9	1	0	0	1	0	1	0	0	1	0	0	0	0	0	1	0	5	8	27	75	1.8	2.8	0	19	17	70	7.6	104	94	132	4	2.3	24.1	40.6	6.4	23.6	7.2	51	14.1	1.7	99	83	28
2	65	1	119	1	6.4	7.9	1	0	1	1	0	0	1	1	1	1	1	0	1	1	0	1	11	4	26	48	3.5	7.5	1	24	21	52	9.6	99	258	141	4.7	1.2	13.1	49.8	0.3	35.5	11.5	263	18.5	3.4	102	92	37
3	83	1	72	1	2.8	3.2	1	1	0	1	0	1	1	1	1	0	0	1	0	0	0	0	4	3	44	63	2.2	14	1	20	22	68	7.9	113	127	141	3.9	1.4	16.2	26.9	0.4	38.8	10.1	307	7.5	3.4	102	109	25
4	56	1	77.5	1	0.7	1	1	0	0	0	0	0	0	0	1	0	0	0	0	0	0	0	2	3	39	36	4	8.4	1	20	22	25	8.5	106	104	139	4.3	1.2	13.5	33.8	1.2	50.6	13	335	24.1	1.7	93	101	39
5	77	1	69.7	3	0.9	1.8	2	1	0	0	0	1	0	0	1	0	0	0	0	0	1	0	11	4	41	101	2.8	4.5	0	23	20	12	8.3	109	93	142	3.9	2	21.5	40.7	9.3	32	9.1	127	26.5	9.3	96	100	24
6	29	1	82.3	2	6.1	6.8	1	1	1	1	0	0	0	0	1	0	0	0	1	1	0	0	4	4	35	59	3	11.2	1	26	27	47	8	93	748	135	7.4	1.8	19	49.8	2.8	36.6	9.4	337	7.5	3.4	107	98	36
7	64	1	80	1	1.4	3.3	2	0	0	1	0	1	1	1	1	0	0	1	0	0	0	0	5	8	46	84	3.8	6.4	0	16	30	24	11.5	118	143	152	4.9	1.7	18.8	99.5	0.5	36	6.9	243	15.6	9.7	163	99	22
8	91	2	60.1	1	1.4	1.7	1	0	0	1	0	1	1	1	0	1	1	1	1	0	0	0	8	3	45	71	3.1	5.2	0	15	26	44	8.1	109	91	143	4.2	1.2	13.5	85.8	0.6	31	9.9	161	18.3	3.4	79	89	27
9	33	1	97.5	2	7.8	8.2	1	0	1	1	1	1	1	1	0	0	0	0	1	1	0	0	4	4	29	66	3.2	6.4	0	24	14	90	7.9	95	257	125	3	1.8	19	49.8	2.8	24.1	7.2	206	32.8	1.1	95	115	24
10	85	2	61.2	3	0.7	1.3	1	1	0	1	0	1	0	0	0	0	1	0	1	1	1	0	12	2	38	62	3.9	5.4	0	19	21	17	8.4	105	145	140	5	2.4	25	42.5	1.8	27.6	7.5	212	15.6	8.2	105	115	30
11	44	1	137	1	1	1.5	1	0	1	0	0	0	0	0	1	0	0	1	0	0	1	0	2	8	25	46	3.1	9.7	1	17	21	15	8.1	101	179	136	4.4	1.9	20.1	31.4	3.8	37.3	11.5	300	25.2	2.6	81	120	28
12	47	1	72	3	0.5	0.8	1	1	0	1	0	1	0	0	1	0	0	1	0	0	0	0	1	2	25	46	1.1	30.4	1	12	28	15	8.6	108	130	143	4.2	1.3	14.5	29.8	2.8	38.3	11.7	334	34.4	0.7	102	101	24
13	51	1	76.4	1	0.5	1.4	2	0	1	0	0	1	0	0	1	0	0	1	0	0	0	0	2	3	42	93	4.3	5.4	0	25	31	13	8.6	99	172	132	4.3	1.1	12.3	31.6	1.1	37.8	10.6	233	10.3	6.1	106	87	27
14	85	1	80	2	1.1	1.5	1	0	0	1	0	1	1	1	1	0	0	1	1	0	0	0	6	4	38	57	4	6.3	0	18	29	21	8.9	103	233	143	3.9	1.8	19	49.8	2.8	38.5	10.1	252	8.7	3.4	89	122	22
15	89	2	63	2	1	1.5	1	1	0	0	0	1	1	0	1	1	1	0	0	1	0	0	9	2	42	67	2.8	11.8	1	17	27	82	10	117	263	159	7.9	1.6	17.5	27.7	0.8	45.3	13.9	330	17.5	2.7	114	99	33
16	28	1	85.2	1	0.8	2.6	3	1	0	1	0	0	0	0	1	0	0	1	0	0	0	0	0	6	61	142	3.6	0.6	0	18	27	50	8.3	110	158	146	4.3	1.4	15.3	27.1	3.5	28.4	9.1	22	6.9	3.4	115	93	32
17	53	1	132	3	1.3	1.6	1	0	1	1	0	1	0	1	1	0	1	1	1	0	1	0	5	2	24	44	3.7	8.1	1	21	19	23	8.2	113	229	140	5.2	4.7	44	33.5	0.5	44	13.7	301	19.5	2.8	109	120	31
18	83	1	82	1	0.6	1	1	0	0	1	0	1	1	1	0	0	0	0	0	0	0	0	10	5	52	111	4	8.4	1	18	23	24	9	100	148	140	4.9	1.2	13.5	24.2	2.8	42.1	14.3	337	12.6	3.4	120	122	28
19	56	1	115	1	0.4	0.7	1	1	0	1	0	1	0	0	0	0	0	0	0	0	1	0	6	6	37	70	2.8	4.8	0	12	24	14	8.2	89	144	111	5.3	2.8	28.6	51.6	17.1	36.5	11.9	133	7.6	3.4	92	100	23
20	63	1	168.2	1	0.9	6.5	3	0	0	1	0	1	1	1	1	0	1	0	0	0	1	0	6	2	24	51	4.5	2.9	0	19	29	30	8.6	100	182	139	5	1.2	12.8	32.3	1	42.5	11.2	132	17	1.8	105	148	31
21	61	1	100	1	3.8	4.5	1	1	0	0	0	1	1	1	1	0	1	0	1	1	1	0	8	9	46	76	3.5	5.8	0	26	24	90	11	107	373	140	6.8	1.2	14.3	82.4	0.4	38.3	12	202	19.6	6.7	110	169	31.5
22	50	1	57.85	2	0.5	0.8	1	1	1	1	0	1	1	1	0	0	1	1	1	0	0	0	5	4	48	70	1.1	18.5	1	14	29	24	9.6	100	220	137	4.6	1.3	14.5	49.8	2.8	43	13.9	203	7.8	3.5	100	96	24
23	52	1	115	1	1.3	1.8	1	1	1	1	0	1	0	1	1	0	0	1	0	0	0	0	5	6	48	70	3	1.7	0	14	21	39	7.6	108	164	135	5.3	1.4	15.6	37.2	0.8	31.2	9.6	52	6	0.9	100	91	27
24	76	1	98.5	1	0.9	1.2	1	0	1	1	0	1	1	1	1	1	0	1	1	0	0	0	7	4	53	120	3.9	4.9	0	17	23	23	8.7	103	375	135	5.4	2.4	25	43	0.5	41	11.7	190	19.4	4.1	110	75	32
25	66	1	82.4	1	1.2	2.6	2	1	0	0	0	1	0	0	1	0	0	0	0	0	1	0	4	6	18	47	2.9	3.7	0	17	22	54	7.3	105	147	138	3.8	1.2	13.3	39.4	0.8	39.1	10.7	107	15.9	2.1	150	119	30.5
26	35	1	76.5	3	0.2	0.4	2	1	0	0	0	1	0	0	0	0	0	0	0	0	0	0	0	4	42	101	1.1	20.6	1	13	26	15	7.7	107	203	143	3.9	1.2	12.8	27.7	0.4	28.5	8.5	227	17.9	1.6	85	94	28
27	70	1	65.3	2	3.6	4	3	1	0	0	0	1	0	0	0	0	0	0	0	0	1	0	7	7	42	101	1.1	8.8	1	24	27	52	9.6	93	160	136	3.6	2.2	24.2	41.9	5.3	23.2	5.7	97	6.8	3.4	104	101	25
28	62	1	169.75	1	9.3	9.9	1	1	0	0	0	0	0	0	1	0	0	0	1	1	1	0	15	9	43	77	2.9	19.4	1	31	11	156	8.9	98	181	135	5.4	4	43.5	59.3	39.9	24.7	7.6	564	23.6	1.8	118	87	29
29	87	1	101.6	1	1.5	1.8	1	0	0	0	0	1	1	1	0	1	1	0	1	0	0	0	8	9	58	120	4.3	7.3	1	18	23	27	9.5	102	234	139	4.7	1.3	13.8	93.7	0.5	42.4	13.1	314	23.8	2.3	221	111	32
30	77	1	77.66666667	1	1.4	1.7	1	0	0	1	0	1	1	1	1	0	1	0	1	1	0	0	9	3	36	43	4.1	4.8	0	15	26	31	9	107	139	144	4.4	1.8	19.7	124.9	2	38	10.8	197	12.4	1.2	110	73	26
31	67	1	84.4	1	0.6	0.9	1	0	1	1	0	1	1	1	0	0	0	1	1	0	0	0	8	3	36	43	4	4.5	0	11	25	16	8.6	108	90	139	4.1	1.3	15	38.2	2.8	34.9	9.5	181	14.2	1.7	104	80	23
32	66	1	104.5	3	3	4.6	3	1	0	0	0	1	1	1	1	0	1	0	1	1	0	0	8	6	22	54	2.8	8.8	1	23	24	114	9.5	114	317	154	4.1	1.3	14.6	47.5	0.3	31.9	11.3	247	11.2	1.3	98	138	27
33	64	1	126.45	1	1	1.4	1	0	1	1	0	1	1	1	0	1	1	1	0	0	0	0	7	4	46	38	4	4.6	0	11	20	16	8.6	105	97	129	4.6	1.5	16.3	31	2.8	32.1	9.9	182	9.3	2.2	130	112	27
34	79	1	76	1	1	1.3	1	1	0	1	0	1	0	0	1	0	1	0	0	0	0	0	7	6	32	43	1.9	3.8	0	12	24	56	7.5	110	239	144	4.7	1.5	16.4	42.2	1.4	24.6	7.1	73	11.1	1.8	81	106	32
35	67	2	96.81875	1	0.9	1.2	1	0	0	0	0	1	0	0	1	0	0	1	0	0	0	0	3	8	41	70	2.4	6.6	0	22	18	43	9	115	264	143	5.3	1.5	16.6	41.1	0.9	43	11.3	159	10.2	7.5	97	122	30
36	70	1	114.7	1	1.1	1.5	1	0	1	1	0	0	0	0	1	0	0	1	0	0	0	1	8	2	47	123	4	2.9	0	18	25	30	8.3	104	158	139	4.1	1.7	18.9	29	2.8	33.6	9	116	36.8	2.2	100	139	24
37	62	1	115.9	1	0.8	1.6	2	1	1	1	0	1	0	0	1	0	0	1	0	0	1	0	5	3	33	30	1.1	18.4	1	13	36	10	8	98	111	137	3.8	3	29.4	39	7.2	29.3	9.7	202	9	1.6	95	142	30
38	55	2	51.1	2	2	2.3	1	0	0	0	0	0	0	0	1	0	0	0	1	1	0	0	19	4	45	59	3.4	8.9	1	20	27	28	7.7	104	218	141	4.1	1.2	12.8	28.2	0.3	24.4	6.4	303	8.4	3.4	89	106	36
39	71	1	78.4	1	0.9	1.2	1	1	1	1	0	1	1	1	1	0	0	1	1	0	0	0	6	4	45	59	1.1	16	1	16	27	22	10.8	109	184	140	4.9	1.7	17.9	28.6	2.8	39.7	10	176	16.9	2.1	87	87	23
40	70	2	93.8	1	2.6	3	1	0	1	1	0	1	1	1	0	0	1	0	1	1	0	0	9	2	35	83	3.4	6	0	19	31	55	8.8	78	412	122	3.8	1.1	12.2	50.2	0.4	29.9	9	203	6	3.4	88	82	28
41	72	2	113.3333333	3	2.8	4	3	1	0	0	0	1	1	1	1	0	0	1	1	0	0	0	12	4	50	102	1.1	42.9	1	17	18	93	7.7	107	127	141	5.3	1.4	15.7	28	0.5	30.1	6.1	472	17	1	70	77	22
42	75	2	94.7	1	0.7	1	1	0	1	1	1	1	1	1	1	1	1	0	1	0	0	0	8	4	26	61	4	5.6	0	14	22	17	10.1	110	240	139	4.4	1.4	15.2	23.9	2.8	31.1	6.9	225	19.8	4	97	102	30
43	76	1	116.7	2	1.2	1.8	1	0	1	0	1	1	1	0	1	1	1	1	1	0	0	0	8	3	38	59	3.6	6.5	0	14	30	32	10.1	109	155	141	4.4	1.4	16	32.8	0.4	31.5	7.9	233	10	2.5	114	88	53
44	67	2	99.3	1	1.4	1.9	1	0	1	0	0	1	1	0	1	0	1	0	1	1	0	0	9	2	22	49	4	5.2	0	16	31	58	8.5	100	174	143	5.4	2.3	24.7	31.6	0.7	43.4	12.6	206	13.2	0.8	130	102	28
45	68	2	78.6	3	0.9	1.3	1	0	0	1	0	1	1	1	1	1	0	1	1	0	0	0	7	2	40	61	3.8	6.2	0	14	22	48	7.6	121	365	150	3.7	1.3	13.7	30.2	0.2	34.8	9.3	235	19.6	3.4	86	136	23
46	61	1	90	1	1.4	2.6	1	1	0	1	1	1	1	1	1	0	1	1	0	0	0	0	5	3	28	32	3.4	8.1	1	17	25	42	8.7	104	220	142	4.6	1.1	13.1	27.1	0.3	44.2	12	276	16.5	3.4	113	71	22
47	54	1	87.2	1	2	2.3	1	1	1	1	0	1	1	1	1	0	1	0	0	1	0	0	5	2	44	96	1.1	21.8	1	18	28	47	9.6	100	144	141	4.2	1.1	11.7	29.2	2.8	46	13.1	240	17.8	0.9	88	114	25
48	40	1	77.5	2	1.3	1.8	1	0	1	1	0	1	0	0	1	0	0	0	0	0	0	0	1	5	53	65	2	7.6	1	21	22	16	8.8	110	213	143	5.1	1.5	16.3	32.6	2.8	34.4	8.2	153	14.7	8.7	184	112	44
49	75	2	152.25	1	0.9	1.4	1	1	0	1	0	1	1	1	0	0	0	0	1	0	1	0	7	2	48	73	1.1	21.2	1	10	25	20	8.6	110	89	140	4.5	1.5	16.4	26.6	2.8	32.7	7.5	233	21.3	2.3	90	100	18
50	64	1	77	3	0.9	1.5	1	1	1	1	0	1	1	1	1	1	1	0	0	1	0	0	7	6	44	87	2.7	11	1	14	22	14	8.1	109	153	141	4.6	1.2	12.7	150	0.6	37.2	10.2	296	11.1	1.6	116	127	20
51	77	2	52.4	1	2.6	4	3	0	1	1	1	0	1	1	1	1	1	0	0	1	0	0	10	2	35	77	4	25.3	1	21	25	22	8.9	102	243	142	5	1.4	15	105.8	0.5	36.3	11	1013	37.7	2.7	81	112	22
52	72	1	71.6	3	0.4	0.9	2	0	0	0	1	1	1	1	1	0	0	1	0	0	0	0	7	5	25	54	4	4.5	0	13	25	17	8.8	101	221	135	4.1	1.2	13.5	29.3	2.8	41.5	14.5	180	14.7	1.5	116	75	27
53	90	2	72.1	2	1.3	1.6	1	0	0	1	0	1	0	0	0	0	1	0	1	1	0	0	10	4	43	70	3.9	5.1	0	17	22	31	9.4	113	323	150	3.8	1.3	13.7	130.4	0.5	41.8	10.8	198	16.1	3.9	127	152	30
54	83	2	88	1	0.5	3.1	3	1	0	1	0	0	0	0	0	0	0	0	0	0	0	0	5	3	47	120	3.6	9.4	1	18	23	7	8.5	99	81	136	3.5	1	11.2	27.3	0.4	38.3	12.5	339	12.7	3.4	149	104	20
55	60	1	105	1	2.7	7.3	3	0	0	1	0	1	0	1	1	0	1	0	0	0	1	0	7	7	48	107	3.4	3.8	0	20	22	56	7.8	98	169	133	5	2.8	28.2	114.5	1.6	41.7	13.7	130	28.5	1.7	81	139	21
56	91	2	83.03333333	3	0.5	0.9	1	0	0	0	1	1	0	0	1	0	0	0	1	0	0	0	6	2	56	89	3.5	6.2	0	20	18	27	8.8	103	169	136	4.4	1.6	17	66.8	1.1	34.6	10.9	218	10.2	5.7	98	96	34
57	66	1	87.3	2	0.4	1.3	3	0	0	1	0	1	0	0	1	0	0	0	0	0	0	0	12	2	38	75	3.9	10.8	1	21	27	10	8	109	152	142	4.2	1.2	13.1	69.5	0.6	42.3	8.4	421	30.2	3.4	85	127	26
58	68	1	74.3	1	5.2	6.2	1	1	1	1	0	0	1	1	1	0	1	0	0	1	0	0	6	4	51	84	1.1	21	1	20	24	37	8.6	103	159	142	4.8	1.2	14.2	22	2.8	33.6	10.1	231	8.8	3.4	81	87	23
59	70	1	100	2	3	5.1	3	0	0	1	1	1	0	1	1	0	1	0	0	0	0	0	5	3	38	65	4	4.6	0	16	21	41	7.7	104	140	135	4.8	1.3	13.9	25	0.6	34.2	11.3	186	13.5	1.2	157	96	23
60	63	1	112.6	1	0.7	1.2	1	1	0	1	0	1	0	0	0	0	1	0	0	0	0	0	5	6	37	51	1.1	26.1	1	20	26	48	9.1	110	143	146	9.6	1.5	16.5	32.3	2.6	37.6	11	287	15.7	3.4	93	139	35
61	62	2	133	1	1.2	1.7	1	1	1	1	1	1	0	0	1	0	1	1	0	0	0	0	6	6	40	47	1.1	8.7	1	16	21	33	9.4	103	164	133	4.6	1.4	15.4	28.5	0.5	26.2	6.8	96	6.2	1.7	114	134	43
62	71	2	67.2	1	1	1.3	1	0	1	1	1	1	1	0	1	0	1	1	0	0	0	0	6	2	33	50	4	12.1	1	18	27	22	8.4	91	197	130	4.4	1.1	12.3	29.7	0.7	34	9.8	485	18.3	1.1	184	93	36
63	79	2	44.6	1	2	2.3	1	1	0	1	0	1	0	0	1	0	0	0	0	1	0	0	7	4	45	95	2.2	4.5	0	18	16	59	8.7	115	102	139	5.4	1.1	12	39.8	0.4	26.6	7.2	99	8.3	2.3	107	160	27
64	31	2	55.5	1	0.9	1.3	1	1	0	0	0	1	0	0	0	0	0	0	0	0	1	0	4	6	56	87	2.8	1.6	0	18	24	36	7.7	106	132	137	4.3	1.7	18.9	39.1	2.3	30.3	8	46	14.5	2.3	86	125	27.5
65	80	1	73.4	1	1.2	2	1	0	1	1	0	1	1	1	0	1	1	1	0	0	0	0	6	2	56	87	3.5	4.2	0	29	22	40	9.7	112	179	143	4.9	7.8	88.4	43.4	1.3	52.2	13.2	148	15.2	7.8	94	107	32
66	87	1	96.1	1	1	1.4	1	0	1	0	0	1	1	0	1	0	0	1	1	0	0	0	5	4	34	45	4	2.5	0	16	22	41	8.6	102	189	134	4	1.2	14.2	25.7	2.8	30.1	8.9	99	10.9	3.4	81	164	29
67	80	1	51.9	3	0.9	1.3	1	0	1	1	0	1	1	1	1	1	1	1	0	0	1	0	13	4	31	52	4	3	0	14	27	22	8	101	111	138	4	1.9	20.8	62.1	0.9	30.2	8.5	122	7.9	1.9	103	124	36.5
68	50	1	191	3	1.8	2.1	1	1	0	0	0	0	0	0	1	0	0	0	0	0	1	0	5	4	44	79	2	8.2	1	18	24	65	7.9	99	137	132	7.3	2.5	27.8	35.7	9.1	22.8	6.9	163	16.1	2.6	109	136	28
69	91	1	91.1	3	2.2	2.8	1	0	0	1	0	1	0	1	1	0	1	1	0	0	0	0	8	2	35	60	4	7	0	18	32	54	8.6	102	169	144	4.8	2.8	30	47.1	2.8	32.7	9.9	281	6.8	0.7	87	97	31
70	89	1	65.5	1	2.5	2.8	1	0	1	1	0	0	1	0	0	1	1	0	0	1	0	0	9	3	31	37	4	4.9	0	19	29	49	7.8	102	153	138	5.8	1.5	15.9	29.2	0.6	36.8	11.5	196	17	3.4	103	88	25
71	64	2	53.05	1	0.9	1.2	1	0	0	0	0	0	0	1	1	0	0	0	0	0	0	0	9	4	62	157	4	14	1	17	23	18	9	108	209	141	5.2	1.4	15.8	36.9	1.4	36.9	4.9	559	19.1	5.5	133	127	42
72	51	2	94.5	3	0.6	1	1	1	0	1	1	1	0	1	1	0	0	0	0	1	1	0	8	9	28	42	1.1	11	1	19	22	12	8.8	106	139	140	3.9	2.3	24.4	49.2	20.8	25	7.2	121	9.6	3.4	88	88	32
73	80	1	83.8	1	1.3	1.6	1	0	1	0	0	1	1	1	0	0	1	0	1	1	0	0	10	3	33	55	3.7	3.6	0	19	29	41	9	99	380	138	3.9	1.4	14.9	150	1.2	34.5	7.7	132	7.4	1.3	122	107	23
74	55	1	86.25	3	1.1	1.8	1	0	1	1	1	1	0	1	0	0	1	0	0	1	0	0	6	15	36	61	4	2.8	0	12	24	24	8	110	141	142	4.8	1.4	15.2	37.6	1.3	31.5	7	110	12.6	6.5	77.5	81	27
75	69	2	90.03333333	3	0.5	1.2	2	0	1	1	1	1	1	1	1	1	1	0	0	0	1	1	7	3	27	43	3.1	6.9	0	15	25	19	7.4	107	189	142	7.3	1.2	13.4	49.8	0.7	39.5	11.2	213	15.6	1.6	108	108	26
76	75	1	85	1	1.9	2.6	1	1	0	1	0	1	1	1	1	1	0	0	0	1	0	1	15	2	41	62	1.1	29.3	1	15	20	53	9.1	101	154	136	4.9	1.3	14.5	100.2	2.8	30.4	8.3	322	19.7	0.7	129	98	32
77	77	1	82.6	2	1.3	1.7	1	0	0	0	0	1	0	0	1	0	0	0	1	0	1	0	6	6	45	89	3.5	1.8	0	19	18	21	8.3	112	119	140	4.5	1.8	19	131.2	6.8	26.6	6.4	64	1.7	2.9	80	142	33
78	58	1	88.6	2	5.1	6.4	1	1	0	1	1	1	0	0	1	0	0	0	0	1	0	0	10	4	52	78	1.1	26.9	1	18	25	44	8.7	100	148	139	4.4	1.3	15.3	29.6	2.8	32.9	11.1	296	12.6	3.4	96	110	23
79	66	2	82.8	1	4.1	5.7	1	0	0	1	0	1	0	0	1	0	0	1	0	0	1	0	5	9	18	56	3.1	5.4	0	22	25	81	8.3	101	90	142	4.1	1.4	15.4	110.7	1.2	31	9.6	167	45.1	4.2	115	111	29
80	80	2	64.9	3	1	1.4	1	1	0	0	0	1	1	1	1	1	1	0	1	0	0	0	8	5	50	49	2.8	9.3	1	20	17	53	8.7	107	186	143	4.9	1.9	20.7	26.3	2	33.8	9.6	260	15.7	2.3	86	88	26
81	75	2	48.25	1	0.4	0.8	2	0	0	1	1	1	0	0	0	0	0	1	0	0	0	1	6	2	35	73	4	10.1	1	13	23	16	8.9	105	179	137	4.2	1.1	12.3	28.4	2.8	34.5	9.4	405	16.4	0.8	123	95	53
82	70	1	104.8	1	0.8	1.3	1	1	0	1	0	1	1	1	0	0	0	1	1	0	0	0	6	3	35	73	1.1	22.7	1	11	22	20	8.6	112	102	140	4.4	1.4	14.9	31.5	2.8	37.4	11.5	250	20.5	2	84	100	25
83	50	2	67.9	1	0.5	0.8	1	0	0	0	0	1	0	0	1	0	0	1	0	0	1	0	5	8	35	73	3	0.7	0	12	26	13	9.3	100	211	131	4.7	3.3	36.4	55	14.8	31.2	10.8	21	4.8	3.4	101	95	22
84	57	1	94.3	3	0.3	0.5	1	0	0	1	0	1	0	1	1	0	1	0	1	0	0	0	5	2	35	73	4	4.8	0	18	29	21	9.9	104	238	140	5.3	1.1	11.9	27.4	2.8	51.6	12.9	190	11.7	3.2	107	112	39
85	64	1	88.9	1	1.8	2.3	1	0	0	1	1	1	0	1	1	1	1	1	1	0	1	0	8	2	35	73	3	8.2	1	24	25	61	8.7	106	283	141	6.5	1.9	19.9	44.5	1.6	41.2	8.8	246	10.3	8.7	108	95	30
86	83	1	102	1	2	6.4	3	1	1	0	1	1	1	1	1	1	1	0	1	1	0	0	10	11	28	43	1.1	18.2	1	24	20	91	8.7	94	271	130	5	1.1	12.3	150	0.5	36.8	10.7	200	10.7	3.9	99	94	25
87	55	1	119	1	1.7	3.4	2	1	0	1	0	1	0	0	1	0	0	0	1	1	1	0	8	10	39	92	3.4	0.8	0	22	19	39	9.4	97	95	133	5.1	3.1	33.8	70	11.5	27.1	6.8	28	9.5	3.4	76	72	30
88	66	1	157	3	1.1	2.1	1	1	1	0	1	1	0	0	0	0	1	0	1	1	0	0	9	2	35	38	3.9	5.1	0	15	28	29	10.9	107	414	145	5.5	1.2	13	25.2	1.7	43.2	10.9	197	16	3.4	137	112	32.5
89	69	1	146.5	1	0.9	2.5	2	0	0	1	0	1	0	0	0	0	0	1	0	0	0	0	3	5	32	66	4	8.6	1	23	16	32	9.5	118	199	141	5.3	2.1	23.5	52.2	2.8	56.7	14.2	343	22	5.2	152	126	33
90	79	1	90.7	1	1.3	1.6	1	0	0	0	0	1	1	1	0	0	1	0	1	1	1	0	10	4	40	79	4	2.6	0	20	27	38	9	91	153	133	4.8	1.8	19.6	140.2	2.8	31	9.5	105	10.2	1.6	116	87	31
91	89	2	71.35	1	0.6	0.9	1	1	0	1	0	1	1	1	1	0	1	1	0	0	0	0	6	3	26	44	3.8	6	0	24	27	24	9.6	98	256	138	4	1.8	19	49.8	0.5	38.6	11.4	227	23.5	1	101	106	30
92	88	1	77.5	1	0.9	1.3	1	0	1	1	0	1	1	1	1	1	1	1	0	0	0	0	8	3	48	94	3.7	7.7	1	15	24	15	8.1	108	113	141	4.3	1.4	15.2	99.2	2.8	30	8.6	286	13.7	1.2	77	62	27
93	53	1	71.8	3	0.8	2.1	2	0	0	1	0	1	0	0	1	0	1	0	0	1	1	0	9	5	51	79	4.1	4.8	0	17	25	72	9.5	86	117	124	4.3	2.2	23.2	34.5	28.4	29.4	10	195	7.3	3.4	82	107	24
94	77	2	68.4	1	0.7	1.4	2	0	0	1	1	1	1	1	0	0	1	1	0	0	0	0	8	5	45	55	4	13.1	1	16	25	49	10	112	106	142	4.9	1.3	15	87.4	2.8	33.6	7.5	523	25.1	4.8	99	102	27
95	83	2	65.1	1	1.1	3.6	3	0	1	1	1	1	1	1	0	0	0	0	1	1	0	0	9	2	45	55	4	6.7	0	11	23	31	8.6	108	63	136	4.9	1.1	13.3	35	2.8	31.1	9.3	267	15.8	2.3	107	100	27
96	63	2	58.6	1	1	1.6	1	1	0	1	0	0	1	0	1	0	0	0	0	1	1	0	9	4	31	41	4	4.8	0	25	12	48	8.9	102	113	139	5.5	4.8	53.2	118.5	2.8	32.5	7	192	12.8	2.7	79	105	21
97	29	1	106.6	3	0.9	1.2	1	0	1	0	0	1	0	0	1	0	0	1	0	0	1	0	2	3	22	56	4	6.4	0	15	26	19	8.4	98	184	134	4.8	1.8	19	49.8	2.8	32.7	9.8	255	11.3	3.4	93	115	47
98	73	2	50.4	1	0.5	0.8	1	0	0	0	0	1	0	0	0	0	0	0	0	0	0	0	10	4	45	105	4	7.2	1	18	29	11	8.1	103	172	141	4.6	1.3	13.6	39.3	2.8	32.9	10.1	287	16.3	1	110	129	32
99	63	1	91	1	1	1.3	1	0	0	0	0	1	0	0	1	0	0	0	1	0	1	0	8	5	35	97	3	4.4	0	25	24	33	9.3	108	391	143	5.7	2.1	23.1	61.1	3.2	30.3	8.1	131	17.8	9.1	97	99	25.5
100	91	2	69.1	1	1	1.3	1	0	0	1	0	1	1	1	1	1	0	0	0	1	0	0	8	4	35	97	4	3.5	0	17	20	18	8.5	112	197	144	4.5	2.3	24.7	150	0.9	40.8	8.7	140	15.4	9.1	117	168	26
101	83	1	75.7	1	1.8	2.3	1	0	1	1	1	1	1	1	0	1	0	0	0	1	0	0	7	2	35	97	4	5.2	0	22	21	40	9.4	103	98	136	4.4	1.8	19	49.8	2.8	44.6	14.3	206	17.6	3.4	103	104	21
102	79	1	78.8	1	0.8	1.2	1	0	1	1	1	0	1	0	0	0	0	1	0	0	0	0	5	2	35	97	4	6.6	0	17	25	22	8.6	102	116	139	3.3	1.1	11.7	29.3	2.8	36.8	12.3	263	10.3	1.6	100	95	23
103	60	1	86.7	3	0.5	0.8	1	0	0	1	0	1	0	0	0	0	0	0	1	0	1	0	10	11	28	36	2	2.4	0	8	33	21	7.3	114	473	149	3.8	3.3	34	59.8	7.5	48.4	14.5	49	12.5	3.4	107	74	24
104	77	2	74.9	1	1.1	1.5	1	1	0	1	0	1	1	1	1	0	1	0	0	0	0	0	5	5	24	51	1.1	46	1	28	25	50	8.6	86	245	130	6.8	3.4	36.4	34.3	2.8	29.6	7.2	506	26	10.5	93	97	38
105	70	2	79.05	2	0.5	0.8	1	0	0	1	0	1	0	1	1	0	1	0	1	0	0	0	7	6	24	51	5.4	3.1	0	17	21	20	8	105	139	137	5.7	1.6	17.3	27	2.8	30.4	6.6	166	17.4	3.5	74	91	30
106	60	1	71.1	1	0.5	0.8	1	1	0	1	1	1	0	0	0	0	0	0	0	0	1	0	5	3	24	51	1.1	10.6	1	19	25	18	8.5	103	151	137	4.1	1.1	13.1	23.6	2.8	28.1	8.3	117	5.3	3.4	100	135	30
107	60	2	85.8	2	2.2	2.5	1	0	0	0	0	1	0	0	1	1	0	0	0	0	1	0	8	4	54	103	2	5.9	0	12	27	37	8.8	99	82	132	4.5	2.6	28.9	56.7	2.5	30.8	8.8	118	17	3.5	68	105	28
108	55	1	111	1	1.7	3.9	2	1	0	1	0	1	1	1	1	1	1	0	0	1	0	1	8	4	40	78	2.6	6.4	0	23	22	97	9.8	103	171	139	4.8	1.5	16.9	150	0.2	31.4	9.3	166	15	1	105	98	33.5
109	28	1	175.75	1	5.3	6	1	0	0	0	0	1	0	0	1	0	1	1	0	0	1	0	3	10	39	69	4.1	7.3	1	15	20	72	7.1	107	109	138	5.8	2	21.1	43	10.3	27	9.6	301	12.8	1.2	80	118	38
110	70	2	82.1	2	0.6	1.4	2	0	0	1	0	1	1	1	0	1	0	1	0	0	0	0	5	3	43	47	4.1	4.7	0	16	21	13	8.5	114	127	144	5	1.4	15.3	32.9	2.8	32.8	7.9	191	12.3	4.3	96	89	31
111	70	1	65	3	0.8	1.5	1	0	0	0	1	0	1	1	1	0	0	1	0	0	0	0	5	3	35	98	3.9	4.4	0	20	23	77	9.8	114	202	149	4.4	1	11.1	24.3	0.8	50.7	15.4	172	15.5	1.8	164	98	29
112	77	2	77.7	2	9.1	9.5	1	0	0	1	0	0	1	1	0	0	0	0	1	1	0	0	8	3	38	90	3.1	3.8	0	33	27	74	10	99	205	138	6.8	3.1	33	33.6	0.8	31.9	9.9	118	15.6	3.4	83	114	29
113	71	1	96.7	1	0.8	1.1	1	0	0	1	0	0	1	1	1	0	0	1	1	0	0	0	7	3	31	30	4	5	0	23	20	17	8.1	105	264	139	4.1	1.3	15.2	150	0.8	46.6	13.8	200	15.8	3	143	112	22
114	61	2	79.1	1	2.8	5.5	3	0	0	0	1	1	1	1	1	1	1	0	1	1	1	0	10	4	36	75	3.3	6.2	0	25	15	52	8.7	103	456	133	5.1	1.6	17.1	49.1	1	27.6	8.3	203	13.4	6.5	87	97	28
115	30	2	94.7	1	1.2	2.1	1	0	0	1	0	0	0	0	1	0	0	0	0	0	0	0	0	5	36	43	3.3	4.8	0	21	35	22	15.6	108	111	149	6.1	1.5	16.3	36.1	2.6	30.9	7.3	159	12.6	8.3	116	98	21.5
116	62	1	136.8	1	1.1	1.5	1	0	0	1	0	1	0	1	1	0	1	1	0	0	0	0	4	4	51	71	4.1	3.3	0	12	24	16	8.6	111	103	134	5	1.2	13.9	40	2.8	31.8	10.1	136	11.9	2	86	95	31
117	48	2	75.8	1	3.4	3.8	1	0	0	0	0	0	0	0	0	0	0	0	0	0	0	0	7	3	30	41	3.4	17.5	1	25	19	40	9.2	93	105	128	5	1.3	14.2	27.1	0.5	31.4	10.5	594	23.2	1.6	119	123	34
118	56	1	86	3	0.4	0.7	1	0	1	1	1	1	1	1	1	1	0	1	0	0	0	0	5	3	43	45	4.1	5.8	0	15	26	19	8.4	105	238	138	4	1.3	14.5	56.7	0.5	42.5	13.7	239	13.8	1.2	110	77	21.5
119	78	2	51.05	1	0.4	0.7	1	0	1	1	0	1	1	1	0	0	1	1	0	0	0	0	6	2	40	75	3.4	4.3	0	19	19	16	8.5	107	148	137	4.1	1.7	19.1	150	1.1	39	10.4	146	29.9	3.9	104	140	22
120	63	2	94.36666667	1	1	1.4	1	0	1	1	0	1	1	1	1	1	1	0	1	0	0	0	6	8	30	45	3.4	5.6	0	15	27	38	8.5	104	197	145	5.1	1.1	12.4	59.8	0.2	32.1	9.9	190	13.2	1.3	111	83	24
121	74	1	88	1	1.4	2	1	1	1	1	1	1	1	0	1	0	0	0	0	1	0	0	8	4	31	45	1.1	15.3	1	8	20	21	9.6	111	128	133	4.9	1.5	16.6	35	2.8	30.5	8.5	168	13.2	3.2	88	103	32
122	42	2	77.2	3	3.2	4	3	1	1	1	1	1	0	0	0	0	0	1	0	1	0	0	3	3	59	121	2.4	11.5	1	19	18	64	8.4	119	139	143	6.2	1	11.3	27.5	2.8	27.1	6.4	275	22.9	3.4	128	114	19
123	68	1	92.05	1	0.8	1.1	1	0	1	1	1	1	1	1	1	0	0	0	0	0	0	0	3	2	52	122	4.1	4.3	0	14	25	14	8.6	109	82	141	4.6	1.7	19	36.7	2.8	33.3	8.8	178	17.8	4.3	100	116	25
124	76	2	65.3	3	0.3	0.6	2	0	0	1	1	1	0	1	0	0	0	1	0	0	0	0	6	2	16	35	4.1	6	0	16	23	17	8.8	110	171	145	3.5	1	11.1	26.4	2.8	40	11.4	247	11.8	1.4	89	89	23
125	76	1	83.2	1	6	7	1	0	1	1	0	1	1	1	1	1	1	0	1	1	0	0	10	5	36	58	3.4	7	0	25	20	131	8.4	105	188	137	6.5	1.2	12.6	57.5	0.3	29.2	8.1	238	15.4	3.4	90	111	28
126	91	2	70.2	2	0.7	1.3	1	0	0	1	1	1	0	1	1	0	0	1	1	0	0	0	5	3	41	77	3.3	4.2	0	11	33	16	7.2	99	102	141	2.3	1.2	14.2	24.5	0.6	34.5	12.2	137	10.1	3.4	120	120	24
127	78	1	64	1	1	3.9	3	1	0	1	0	1	0	1	1	0	0	0	0	0	0	1	6	4	43	73	1.1	11	1	17	26	37	8.5	104	209	140	4.5	1.1	11.9	24.5	0.8	33.9	8.2	121	12.9	2.8	87	108	34
128	71	1	75.7	3	0.9	1.3	1	0	0	1	0	0	0	0	1	0	0	0	0	0	1	0	10	2	36	34	3.7	6.6	0	17	23	26	8.7	110	119	142	6.6	1.4	15.1	28.8	0.6	34.6	10.4	243	9.6	2.2	101	124	23
129	72	2	41	2	0.4	0.7	1	0	1	1	0	1	1	1	1	1	0	1	1	0	0	0	8	3	37	58	3.3	21.9	1	29	24	12	10.2	117	939	139	5.5	1.2	12.9	36.8	2.8	43.4	10.1	722	13.5	3.5	121	120	38
130	45	2	74.2	1	0.2	0.4	2	0	0	0	0	1	0	1	1	1	0	0	0	0	0	0	5	5	36	67	1.4	1.8	0	14	22	16	7.5	112	123	141	5.3	1.5	15.7	37.4	1.6	32	8.6	25	6.9	1.6	72	105	30
131	46	2	108.9333333	1	0.8	1.1	1	0	1	1	1	1	1	0	1	0	0	1	1	0	0	0	7	2	47	94	3.6	11.2	1	15	27	29	8.7	105	353	139	4.1	1.2	13.6	23.7	2.8	38.5	11.9	402	19.1	2.3	116	91	21
132	67	1	118.15	1	0.8	1.3	1	0	1	1	0	1	1	1	0	1	1	0	1	0	0	0	8	9	39	64	1.9	8.6	1	10	23	36	8.6	112	125	139	4.8	1.7	18.9	51.1	0.5	31.7	8.7	163	16.8	3.5	85	99	31.5
133	55	2	112	2	1.5	1.8	1	0	0	0	0	1	0	0	1	0	0	0	1	0	1	0	6	9	26	50	1.9	2.8	0	24	23	12	7.6	106	109	140	3.6	4.7	50.1	150	8.3	28.2	6.2	53	8.1	3.4	106	87	37
134	82	1	93.1	3	1.4	2.2	1	1	0	1	0	1	0	0	0	0	0	1	0	1	0	0	6	2	32	25	1.1	9.9	1	13	21	61	8.4	112	173	141	4.5	1.4	15	26.2	0.7	30.5	8.6	109	8.7	1.3	107	95	25
135	78	1	100	1	1.5	2.2	1	0	1	0	0	1	0	1	0	0	1	0	0	0	0	0	5	3	32	37	4	2.4	0	15	26	52	9.2	106	180	139	4.9	3.5	34.2	39.5	0.8	35.5	11.1	97	24.9	3.4	86	76	29
136	71	2	53.5	1	0.9	1.3	1	0	0	1	1	1	0	1	1	0	0	0	1	1	0	0	7	2	53	90	1.7	13.9	1	12	20	13	8.3	111	186	137	3.7	2	21.8	150	1.4	39.8	11.5	236	16.8	5.6	112	94	16
137	77	2	88.45	1	0.3	0.5	1	1	0	1	0	1	0	0	1	0	1	0	0	0	0	0	6	2	57	83	1.2	16.4	1	13	35	16	8.5	98	99	141	4.3	1.9	20.9	150	0.6	31.4	8.9	197	10.4	1.2	108	109	29
138	67	1	119.4666667	1	2.1	2.6	1	1	0	1	0	1	0	0	1	0	0	0	0	0	1	0	6	8	37	38	1.2	3.8	0	25	23	95	9.1	97	232	133	5.4	1.8	19.1	30.5	2.5	23.4	7	46	30	8.3	122	136	31
139	70	2	61	1	0.3	0.6	2	0	0	1	0	1	0	0	1	0	0	1	0	0	0	0	11	3	37	38	4.1	10.9	1	13	24	7	7.9	115	147	142	4.1	1.7	19	58.2	2.8	50.4	10.9	447	23.4	2.2	103	93	18
140	60	2	75.5	1	0.8	1.9	2	0	0	1	0	1	0	0	1	0	0	0	0	0	1	0	8	4	39	57	3.7	5.8	0	17	21	18	8.5	112	111	145	3.7	1.9	20.5	45.2	3.6	31	9.3	213	34	5.8	80	116	31
141	24	2	110.6666667	3	0.1	0.6	3	1	0	0	0	1	0	0	0	0	0	0	0	0	0	0	1	3	26	35	3.4	8.4	1	16	20	12	9	124	127	152	5.3	2.8	29.4	54.2	3.8	41.8	1.9	286	21.1	4.1	124	148	29
142	53	1	73.2	2	0.4	0.7	1	0	0	0	0	1	0	0	1	0	0	0	0	0	1	0	10	2	37	65	3.3	2.4	0	9	47	33	8.4	85	188	134	3.8	1.1	13.2	23.9	3	23.2	7.8	78	6.8	1.1	88	116	41
143	28	2	94.2	2	0.3	0.6	2	0	0	0	1	0	0	0	0	0	0	0	0	0	0	0	0	2	35	62	4.1	8.2	1	13	29	17	7.2	124	102	166	3.3	1.2	13.3	25.6	1.1	33.7	9.4	337	16	3.4	122	123	31
144	68	2	76.83333333	1	1.2	1.5	1	0	0	1	0	1	0	1	1	0	0	0	1	0	1	0	9	8	48	80	3.2	4.8	0	20	34	39	11.3	97	311	141	3.5	2.8	28.5	103.1	7.7	30.7	4.7	153	8.8	7.2	100	100	18
145	68	1	76.2	1	1.1	1.9	1	0	1	1	0	1	0	0	1	0	1	1	1	0	0	0	11	5	31	28	4.1	9.5	1	15	25	29	8.3	107	228	143	4.6	1.2	13.4	23.3	2	33.2	10.6	391	13.8	1.9	129	150	37
146	23	1	62.8	1	0.4	0.7	1	1	0	0	1	1	0	0	1	0	0	0	0	0	0	0	3	2	42	65	1.2	18.7	1	17	22	14	8.9	109	132	149	3.6	1	11.3	21.8	2.8	37.6	12.5	224	21.9	3.4	90	99	36
147	88	1	87.5	1	1.9	2.6	1	1	0	1	0	1	1	1	0	1	1	0	1	1	0	0	10	5	42	65	1.2	12.3	1	13	24	31	8.4	111	148	142	4.6	1.3	13.7	150	2.8	32.2	9	148	8.2	2.3	94	122	26
148	48	2	86.5	3	1.7	4.8	3	0	0	0	0	1	0	0	1	0	0	0	0	0	0	1	8	7	32	32	3.6	2.7	0	11	27	33	9.6	111	110	145	4.1	1.4	15	20.8	1.4	27.1	6.9	97	10.1	1.1	113	132	32
149	86	1	95.75	1	2.8	4.7	3	0	0	1	1	1	1	1	1	0	0	0	0	1	0	0	8	6	29	51	4.1	3.9	0	14	21	42	8.6	110	114	139	5.2	1.3	14.5	35.7	2.8	26.9	7.7	161	16.2	7	84	101	46
150	60	2	63.65	3	0.3	0.5	1	0	0	1	0	1	0	1	0	0	0	0	0	0	0	0	4	3	40	62	4.1	4.2	0	8	30	9	8.6	109	100	142	4.1	1.6	16.9	34.3	2.8	28.7	6.9	173	11.5	1.9	105	100	23
151	52	1	84.4	1	0.8	1.3	1	0	1	1	0	1	1	1	0	1	1	0	0	0	0	0	5	3	32	77	4.1	7.7	1	15	24	21	8.2	107	202	138	5.1	1.1	12.8	31.2	2.8	43	12	315	17.3	1.2	115	116	18
152	66	2	51.73333333	3	0.5	0.9	1	0	0	0	0	0	0	0	0	0	0	0	0	0	0	0	3	5	38	57	3.9	3.2	0	16	23	22	8.6	109	127	144	3.7	1	10.8	28	1.5	36.3	11.9	123	10.4	3.4	99	82	20
153	74	2	72.75	1	1.1	1.9	1	0	0	1	0	0	0	0	1	0	0	0	0	1	1	0	11	6	33	54	3.4	5.1	0	27	20	40	10.1	119	295	150	5.5	3.6	35.5	150	0.9	32.9	6	174	9.6	10.8	128	114	24
154	46	2	68	1	4.2	4.5	1	0	0	1	0	1	0	0	1	0	0	0	0	0	1	0	4	9	37	52	3.8	2.2	0	25	20	46	9.1	93	104	136	3.9	2.8	30.6	46.7	4.6	37.8	10.1	83	9.1	3.4	84	78	21
155	68	1	86	1	1.5	1.9	1	0	0	1	0	1	0	0	1	0	0	0	0	0	1	1	9	2	61	102	3.2	6.9	0	25	18	32	8.7	104	179	138	5.8	1.2	13.2	30.4	1.9	31	8	221	17.5	3.4	134	123	23
156	80	1	81.3	3	1.1	1.5	1	0	1	1	0	1	1	1	0	1	0	1	0	0	0	0	5	4	41	77	4.4	5.9	0	15	25	21	8.7	109	113	140	4.4	1.4	15.7	77.8	0.1	36.6	8.7	258	11.7	2.8	114	80	25
157	91	1	71.5	1	0.8	1.2	1	0	0	1	0	1	1	1	1	0	1	1	0	0	0	1	8	4	37	61	3.7	7.8	1	11	32	30	8.8	108	177	142	5.5	1.4	15.1	29	0.9	34.1	7.9	290	6.9	3.4	83	89	25
158	77	2	60	1	0.4	0.7	1	0	0	1	1	1	0	0	1	1	1	0	0	0	0	0	9	2	48	67	3.3	16.5	1	19	23	15	8.1	109	213	144	4	1.2	13.5	24.8	0.5	33.5	8.8	543	33	1.3	94	93	33
159	48	1	85.5	1	0.8	1.1	1	0	0	0	0	0	0	0	0	0	0	0	0	0	0	0	1	2	50	81	3.9	7.1	0	15	21	8	7.6	114	119	139	3.9	1.6	17	50.6	0.4	28	9.2	275	22.3	3.4	83	111	27
160	65	2	55.8	1	2	2.3	1	0	0	1	0	0	0	0	1	0	0	0	0	1	1	0	6	4	48	115	2	17.4	1	13	19	13	8.4	129	236	155	4	1.1	13.3	42.9	0.3	34	8.3	347	20.5	3.1	97	148	34
161	38	1	68.85	3	0.8	1.1	1	0	1	1	1	1	0	1	0	0	1	0	0	0	0	0	2	3	25	107	4.1	2.1	0	19	28	34	9.5	103	113	140	3.7	1.7	18.5	36.1	3.6	54.1	16	88	5.2	3.4	91	101	24
162	59	1	79.55	1	1.7	2	1	0	0	1	1	1	1	1	1	1	1	0	1	1	0	0	8	2	37	75	4.1	8.7	1	23	29	48	9	109	393	147	4.3	1.2	13.5	26.8	2.8	34.3	11.3	356	12.3	3.4	105	101	30
163	87	1	88	1	1.9	3.3	1	0	0	0	0	1	1	1	1	0	1	0	0	1	0	0	7	7	25	45	3	3.6	0	21	21	56	8	104	143	138	4.8	1.3	14.7	59.7	0.6	32.9	10.4	108	15.6	1.8	118	83	22
164	48	2	106	1	0.6	1	1	1	0	0	0	1	0	0	1	0	0	1	1	0	1	0	3	6	32	65	2.9	8.2	1	17	24	6	7.1	102	290	134	6.3	2.3	23.8	46.6	24.7	35.2	10.3	238	17.7	3.4	86	101	27
165	88	1	87.7	2	1.2	1.6	1	0	1	1	1	1	0	1	1	0	1	1	1	0	0	0	9	2	41	52	4.1	5.3	0	17	24	25	8.4	102	219	139	4.2	1.2	14.2	81	2.8	38.6	9.6	216	20.5	4.1	104	83	22
166	64	1	87.5	1	1.4	1.7	1	1	1	0	0	1	1	1	1	0	1	0	0	1	0	1	8	6	28	53	1.2	13.2	1	16	24	24	8.4	99	138	135	4.9	1.5	16.7	28.5	0.6	36.8	9.5	159	19.4	2.7	85	106	27
167	70	2	134.3	1	2.7	3	1	0	0	0	0	0	0	0	1	0	0	1	0	0	0	0	4	4	48	84	3.6	5.5	0	24	18	63	9	103	81	141	4.1	1.4	15.4	30.5	0.6	37.9	11.3	199	35.7	2.3	89	113	29
168	83	2	46	1	0.6	0.9	1	0	1	1	0	0	0	0	1	0	0	0	0	0	0	0	10	5	52	78	3.4	9.3	1	13	24	6	8	106	153	137	4	1.3	15.2	78.5	9.8	34.9	9.9	316	13.7	1.8	80	89	17
169	48	1	68.25	3	1.1	1.5	1	0	1	1	0	1	0	1	0	1	1	1	0	0	0	0	4	5	54	107	4.1	9.9	1	23	24	31	9.4	106	128	145	4.8	2.8	31.2	73	1.5	42.1	8.2	406	26.2	8.1	85.5	122	22
170	79	2	70.95	1	2.7	3.1	1	1	0	1	0	0	0	0	0	1	1	0	0	0	0	0	7	6	30	23	3.3	3.1	0	22	14	51	7.3	106	88	139	4.4	2.4	25.4	150	1	34.6	11.1	102	1.5	3.4	125	107	32
171	85	1	83.1	1	1.5	2.1	1	0	0	1	1	1	0	1	1	0	0	0	0	1	0	0	7	8	35	53	4.1	9.8	1	12	21	28	8.5	111	127	139	5.1	1.3	15.3	33.9	2.8	29.8	7.6	403	13.1	2.9	106	107	27
172	67	1	56	3	2.1	2.4	1	0	0	0	0	0	1	1	1	0	1	0	1	1	0	0	8	5	39	60	1.8	12.3	1	19	24	86	9.7	102	125	137	4.6	1.3	14.5	47.9	1.4	28.9	6.7	222	27.8	2.2	114	93	41
173	79	1	92.5	1	0.8	1.2	1	0	1	1	1	1	1	1	1	0	0	0	1	0	0	0	9	2	37	59	4.1	4	0	15	21	21	9.2	108	192	140	3.7	1.2	12.6	22.6	2.8	34.3	11.8	162	13.9	3.4	96	101	26
174	69	1	104.55	1	1.1	1.8	1	0	1	1	0	1	1	1	1	1	1	0	0	0	0	0	5	2	61	145	4.1	2.9	0	19	19	25	9	109	147	143	4.9	1	11.3	69.4	1	42.2	13.1	120	11.7	1.7	137	75	21
175	57	1	126.7666667	3	1.1	2.6	2	1	1	0	0	1	1	1	1	1	1	0	1	1	0	0	9	4	31	86	1.2	48.4	1	14	31	18	8.1	101	191	142	4.6	1.4	15.3	28.9	0.7	42.7	12.1	581	36.9	7.6	121	137	45
176	91	2	68	2	2	2.7	1	1	0	0	0	1	1	1	0	0	1	0	0	1	0	0	8	2	33	39	1.2	19.1	1	22	22	51	7.7	99	224	139	3.8	3.1	34.5	35.8	2.8	31.2	10	229	14.9	3.4	105	149	42
177	70	1	96.5	1	0.7	1.2	1	0	1	1	1	1	1	1	1	0	1	0	0	0	0	1	8	2	33	39	3.6	6.6	0	12	24	26	8.6	105	119	139	5.8	1.2	12.7	150	0.6	40.4	12.1	237	18.7	2.5	147	99	30
178	75	2	49	1	1.4	2.8	2	1	0	1	0	1	0	0	1	0	1	1	0	0	1	0	8	3	38	23	3.7	7.9	1	20	21	45	9.1	105	99	137	4.1	1.6	17.3	41.6	0.7	31.3	7.9	291	13	1.5	95	117	30
179	55	1	85.2	1	1.4	2.2	1	1	0	1	0	1	0	0	1	0	0	1	0	0	0	0	2	6	17	29	2.3	10.7	1	14	20	67	5.5	120	93	146	4.4	1.1	13.3	25.6	0.2	36.8	10.6	247	8.8	0.8	91	80	29
180	56	2	130	3	1.2	3.3	2	1	0	1	0	1	0	0	1	0	0	0	0	0	1	0	4	9	17	29	2.9	5.4	0	16	20	46	7.8	108	241	141	5.1	1.7	18.7	111.1	1.2	33.5	8.5	158	12.6	1.5	110	115	32
181	75	1	100	1	1.5	1.9	1	0	1	1	0	1	1	1	0	0	0	1	1	0	0	0	5	3	44	64	4.1	7.1	0	15	27	37	9	107	91	138	5.5	1.4	15.1	52.8	2.8	41.2	10.1	290	16.8	2.2	96	107	38
182	50	1	126	1	0.7	1.1	1	0	1	1	0	1	1	0	0	0	0	1	0	0	0	0	2	4	24	36	4.4	9.3	1	19	26	23	8.4	112	138	143	5.8	1.7	18.3	36.5	1.1	52.5	13.6	410	20.3	3.6	126	170	40
183	65	1	65.4	3	0.8	1.7	2	0	0	1	0	1	0	0	1	0	0	0	1	0	1	0	10	7	33	65	4	5.1	0	22	22	21	10	109	214	143	4.6	1.5	17	41.1	7.3	33.3	10.3	205	11.3	8.5	91	101	14
184	62	1	95.3	3	0.4	0.7	1	0	0	1	0	1	1	1	0	0	0	0	0	0	0	0	4	4	11	39	4.1	5	0	14	24	16	8.8	109	160	143	4	1.4	15	25.6	0.8	42.2	13.4	205	18.6	1.5	129	93	22
185	83	2	60	1	0.6	1.1	1	1	0	1	0	1	1	1	1	1	0	1	1	0	0	0	8	2	11	39	1.2	26	1	13	26	14	9.1	111	129	138	4.3	1.5	16.2	57.7	2.8	32.5	9	312	11.2	3.4	105	95	31
186	79	2	59.4	3	2.1	3.2	1	1	0	1	1	0	0	0	1	0	0	0	0	1	0	0	7	4	22	44	3.2	20.7	1	48	15	86	9	96	233	141	6.7	1.4	15.4	30.3	0.1	32.6	8.1	663	43.1	15.9	95	101	32
187	37	1	72	3	0.5	1.1	2	1	0	0	0	1	0	0	1	0	0	0	0	1	0	0	2	6	39	93	2.3	14.5	1	17	18	52	8.7	112	153	139	4.5	1.2	13	52.5	3.5	30	8.4	333	34	1.7	93	136	20
188	37	1	98.95	3	0.7	1.3	1	1	0	0	0	0	0	0	1	0	0	0	0	0	1	0	1	8	42	76	3.8	6.6	0	30	18	53	10.2	76	228	119	3.8	2.6	27.5	36	36.3	29.4	9.9	252	31.1	2.5	78	93	36
189	63	2	80	1	0.6	1.5	2	0	1	0	0	1	0	0	1	0	1	1	1	0	0	0	12	4	36	43	3.3	2.7	0	13	31	21	8.3	100	142	138	4.1	1.7	18.5	30.9	1.6	27.9	8.6	88	4.3	1.4	82	100	34
190	77	2	84	1	0.4	0.7	1	0	0	1	1	1	1	1	1	0	0	1	0	0	0	0	8	2	25	32	4.1	7	0	14	24	12	9.7	111	175	144	4.1	1.6	17.5	131.8	2.8	30.8	9.3	287	10.1	1	124	105	30
191	83	1	115.4	1	1.3	2.4	1	0	1	1	1	1	1	1	1	0	0	0	0	1	0	0	8	6	31	60	5.4	3.2	0	13	24	28	8	110	109	142	4.8	1.5	16	29.2	2.8	32.1	8.6	173	15.7	2.9	95	88	24
192	56	2	55	1	0.3	0.5	1	0	0	1	0	1	0	1	1	0	0	0	0	0	0	0	2	3	62	87	4.5	5.7	0	16	27	18	9.1	107	138	143	4.5	2.2	23.3	42.1	0.3	43.2	10.8	255	15.4	3.4	102	131	17
193	74	2	105.25	1	0.4	0.8	2	0	0	1	0	1	1	1	1	0	0	1	0	0	0	0	4	3	23	38	4.2	5.3	0	14	23	9	8.9	107	99	137	4.6	1.7	18.2	28.4	2.8	31.6	9.1	224	24.8	1.9	115	96	34
194	64	2	136.9	3	1.5	1.8	1	1	0	0	0	0	0	0	0	0	0	0	0	0	1	0	6	6	42	96	2.8	6.3	0	20	24	38	9.5	94	115	133	4.3	5.9	62.2	150	27.8	45.9	12.8	177	16.8	3.4	90	118	29
195	83	2	94.7	1	0.9	1.4	1	0	0	1	0	1	1	1	1	0	1	1	1	0	0	0	7	5	56	116	4.2	4.5	0	18	19	41	8.7	116	242	142	5	1.3	15.1	37.7	2.8	35.6	9.3	187	27.4	5	167	124	20
196	51	2	79.7	3	5.1	5.9	1	1	0	1	0	0	0	1	1	1	1	0	1	1	0	0	8	4	29	32	3.8	7.5	1	25	25	55	9.2	95	288	135	6.2	1.4	14.9	70.1	0.4	29.6	9.5	285	11.5	3.4	95	105	28
197	84	2	64.8	1	0.8	1.5	1	1	1	1	0	1	1	1	0	0	1	1	1	0	0	0	7	2	29	32	1.2	24.6	1	17	22	23	8.6	119	138	146	4.8	1.8	19.8	32.6	2.8	36.7	7.5	295	14.7	2.4	107	82	22
198	52	1	95.6	1	1.1	1.5	1	0	0	1	0	1	0	1	1	0	0	0	0	1	0	0	10	3	29	47	3.9	8.2	1	16	23	28	8.8	99	123	133	5.1	3.2	32.3	46.6	0.4	47.6	14.7	318	18.8	1.6	116	141	38
199	79	1	69.65	3	4	4.3	1	0	0	1	1	1	1	1	1	1	1	0	1	1	0	0	10	3	56	112	3.2	7.2	1	23	18	83	10	114	187	146	4.7	1.1	12.1	53.3	2.8	32	10.3	229	9.8	1.4	94	95	35
200	60	2	62.16666667	3	0.8	1.1	1	0	0	0	0	0	0	0	0	0	0	0	0	0	1	0	4	2	44	99	3.7	4.4	0	15	20	16	8.3	109	327	140	5	1.6	17.6	41.1	2.2	40.1	9	161	8.4	4.1	100	104	22
201	91	2	65.55	1	0.8	1.5	1	1	0	1	0	1	1	0	1	0	1	0	0	0	0	0	7	3	39	66	3.6	4.2	0	18	21	55	8.2	109	141	145	4.2	1.2	13.1	25.5	0.4	43.8	14.4	150	18.8	1.8	113	70	23
202	53	1	106.8	2	1.1	2	1	0	0	1	0	1	0	0	1	0	0	0	0	0	1	0	7	5	42	106	3	2.7	0	14	26	32	9.2	107	227	140	4.8	2.4	24.6	68.3	2.9	28.9	8.1	80	8.9	3.1	129	78	19
203	91	1	63	1	3.5	4	3	1	1	1	0	1	1	1	0	1	1	0	0	1	0	0	9	5	42	106	1.2	12	1	17	24	133	8.3	96	433	134	3.4	2.8	28.7	33.7	2.8	38.4	12.7	144	7.3	3.4	79	78	26
204	74	1	122.85	1	2.7	3	1	0	0	1	0	1	1	1	1	1	0	0	1	0	0	0	6	9	42	106	3.2	12.2	1	20	18	45	8.5	109	463	139	6	2.2	23.9	33.2	0.3	34.3	8.6	390	16	5.6	96	134	32
205	70	1	100	3	0.9	1.2	1	0	1	0	0	1	1	1	0	0	1	0	1	0	0	1	9	5	42	106	4.2	3.8	0	11	37	31	8.3	104	187	147	4.4	1.1	11.7	34	0.3	53.1	15	160	5	2.7	99	115	35
206	67	2	90.2	1	0.7	1.2	1	0	0	1	0	0	0	0	1	0	0	1	0	0	0	0	4	2	49	37	3.8	3.4	0	13	30	17	8.1	102	107	139	4.2	1.2	12.6	25.3	0.5	36.2	9.9	128	12.7	3.4	93	137	26
207	70	1	92	1	1.6	2.2	1	0	0	1	1	1	1	1	0	0	0	0	1	1	0	0	7	4	30	44	3.4	8	1	15	24	29	8.2	118	195	149	4.7	1.5	16.1	46.4	0.3	27.7	8.2	272	8.8	6.1	105	83	18
208	87	2	44.35	1	0.8	1.8	2	0	0	1	0	1	1	1	0	0	1	0	0	1	0	0	7	3	41	66	4.2	2.9	0	19	23	23	8.6	113	140	146	4.5	2	21.6	31.9	2.8	33.4	8.6	121	10.6	2.1	250	89	36
209	88	2	86.5	1	4.7	5.3	1	0	0	0	0	0	0	0	0	1	1	0	1	1	0	0	10	2	41	48	3.4	4.6	0	24	19	69	9.1	107	208	142	8	1.7	18.3	26.5	1.1	36.6	10.6	156	15.4	3.9	116	97	27
210	28	1	100	1	2.8	3.6	1	1	0	1	0	0	0	0	0	0	0	0	0	1	0	0	3	9	41	48	3.2	10	1	30	24	41	7.4	104	250	138	9.6	1.6	18	93.2	0.7	47.4	15.5	320	25.4	8.4	105	86	32
211	68	2	114	1	0.2	0.4	2	1	1	1	0	1	0	0	1	0	0	1	0	0	0	0	5	2	41	48	3.1	4.5	0	12	34	27	8.8	103	163	143	4.1	0.9	10	22.9	0.4	50.1	15	139	19.9	2.1	119	80	25
212	78	1	110	1	0.8	1.4	1	0	0	1	1	1	1	1	0	0	0	1	1	0	0	0	5	2	41	48	4.2	3.9	0	14	26	17	7.9	112	190	146	4	1.1	12.2	25	2.8	33.8	10.7	165	9.7	3.2	84	75	20
213	56	1	87.8	1	1.1	3.1	2	0	0	1	0	1	0	0	0	0	0	0	0	0	1	0	4	3	31	37	4.2	4.1	0	21	27	40	8.1	111	193	142	5.9	1.7	18.5	42.6	1.5	33.7	6.1	171	16	7.9	76	113	35
214	81	1	98	1	0.4	0.7	1	1	1	0	0	1	1	1	1	0	0	1	0	0	0	0	4	2	38	39	2.8	24.1	1	19	21	22	8.5	105	74	140	4.6	1.2	12.7	30.2	0.7	44.9	13.7	674	22.7	3.4	91	94	28
215	71	2	50	1	0.3	0.5	1	0	0	1	0	1	0	0	0	0	0	0	0	0	0	0	5	3	38	39	4.1	3.1	0	25	24	11	11.1	119	331	143	4.3	2.1	23	150	4.4	31.1	1.7	129	4.8	9.8	148	131	31
216	68	1	104.25	3	0.8	1.2	1	0	0	0	0	1	1	1	1	0	1	1	1	0	0	0	6	3	54	137	4.2	8.9	1	15	34	28	9.6	98	288	137	5.5	1	10.9	27.2	2.8	40.7	10.6	372	11.2	3.4	155	107	28
217	24	1	60	1	7.8	10.1	1	0	1	1	1	1	1	0	0	0	0	0	0	1	0	0	3	5	56	131	4.2	3.2	0	17	28	37	8.2	97	102	135	4.9	1.9	20.2	27.6	2.8	36.3	12.2	135	5.8	3.4	132	107	39
218	81	1	65.9	1	1.8	2.1	1	0	0	0	0	0	1	1	0	0	0	0	1	1	0	1	10	9	56	131	3.9	4.6	0	37	20	38	8.9	108	608	140	5.9	1	10.8	24.3	0.4	38.4	11.1	180	11.4	2.6	95	84	26
219	49	1	78.7	1	4.2	5.6	1	0	0	1	0	0	0	0	1	0	0	0	0	1	1	0	6	9	38	83	3.5	4	0	26	15	93	7.4	94	149	124	6	4.3	41.2	52.4	14.5	29.9	8.1	139	37.1	3.4	81	113	27
220	78	1	142	1	0.6	0.9	1	1	1	1	0	1	1	1	1	1	0	1	0	0	0	0	5	2	39	77	2.8	3.1	0	14	19	27	8.3	105	127	135	3.3	1.5	16.4	47.7	0.5	35.4	12	87	8.7	2.3	116	72	28
221	72	1	69.7	3	1.6	2	1	0	1	1	0	1	0	0	0	0	1	0	0	0	0	0	5	4	41	124	4.2	5.8	0	29	17	41	9.1	105	271	143	5.2	8.4	91.1	72	1.6	42.4	11.6	243	17.6	11.3	93	111	30
222	73	1	110	1	3.2	3.6	1	0	1	1	1	1	0	0	0	0	0	0	0	1	0	0	7	2	46	92	3.4	6.6	0	17	21	45	8.6	111	131	142	5.3	1	11.1	31.8	0.5	37.5	11.9	224	10.5	3.4	139	68	18
223	59	1	90	1	1.1	1.9	1	0	1	1	0	1	1	1	0	0	0	1	0	0	0	0	4	7	32	38	4.2	4.3	0	15	23	21	8.6	114	174	149	3.1	1.8	19.3	59.3	2.8	41.8	8.2	181	22.3	8.7	83	92	28
224	61	1	84	1	0.9	1.3	1	0	0	1	1	1	1	1	1	0	0	1	0	0	0	0	4	3	48	95	4.2	5	0	14	27	21	9.1	109	91	141	4.6	1.2	14.4	65.7	2.8	35.3	8.8	208	12.5	2	95	96	23
225	82	1	47.4	1	0.1	0.3	2	1	0	1	0	1	0	0	0	0	1	0	0	0	0	0	6	5	23	56	1.2	13.2	1	11	23	18	7.3	109	125	137	4.2	1.3	15.1	35.3	0.2	26.5	8.1	159	8.6	1.3	107	83	39
226	74	1	84	1	0.7	1	1	0	1	1	0	1	1	1	1	0	1	1	0	0	0	0	5	7	23	56	4.2	1.9	0	12	23	21	8	108	119	135	5.4	1.7	18	28.6	2.8	32.7	9.1	79	20.4	1.9	86	100	24
227	27	2	90.9	1	0.6	0.9	1	0	0	0	0	1	0	0	1	0	0	0	0	0	1	0	2	3	36	47	3.6	6.1	0	19	24	10	8	104	118	137	4.2	2.7	29.7	43.9	3.4	25.8	7.4	220	21.8	5	108	101	28
228	81	2	53.4	1	0.9	1.2	1	0	0	1	0	1	0	0	1	0	1	0	0	1	0	0	9	2	39	62	4.2	3.9	0	17	26	33	8.6	106	149	142	4	1.1	11.6	32.4	2.8	32.6	9.8	162	12.7	1.2	79	87	26
229	52	1	109.3	1	1.2	1.8	1	0	0	1	0	1	0	0	1	0	0	0	0	0	1	0	6	12	38	61	3.7	1.5	0	16	24	31	7.3	98	132	134	3.7	2	21.1	45	23.1	26.6	8.4	57	16.2	2.1	98	120	27
230	23	2	149.35	1	0.5	0.8	1	0	0	1	0	1	1	0	1	0	0	1	1	0	0	0	3	2	26	42	4.2	4.7	0	14	25	8	8.6	103	168	137	4.4	1.1	12.4	28	2.8	35.3	10.9	196	10.5	2.5	103	130	44
231	70	1	63.7	1	0.9	1.6	1	1	0	1	0	1	0	1	0	0	1	0	1	1	0	0	10	3	34	55	2.8	7.7	1	21	23	65	9.2	137	638	172	5.4	1.8	19	49.8	2.8	43.1	14.2	215	7.3	3.1	103	195	34
232	67	2	69.1	3	1.7	4.5	3	0	0	1	1	1	1	1	1	0	1	0	0	1	0	0	9	4	41	91	4.2	4.7	0	19	18	60	7.5	115	279	143	6	1.4	16.3	150	0.8	35.8	7.5	199	20.1	3.7	95	113	28
233	52	2	67.8	1	0.7	1	1	0	1	1	1	1	1	1	0	1	1	1	1	0	0	0	8	3	26	64	4.2	7	0	24	21	28	9.7	107	303	144	4.7	1.2	12.5	31.5	0.3	42.5	14	296	12	3.4	121	107	24
234	55	1	83.5	1	2.4	2.9	1	1	1	1	1	0	0	0	1	0	0	0	1	0	0	0	4	2	57	87	2.9	9.6	1	14	19	54	8.5	116	155	142	4.9	1.8	19	49.8	0.3	27.7	8.5	277	10.9	3.4	115	100	25
235	85	1	96.05	1	1.1	2.2	2	0	1	1	1	1	1	1	1	0	0	1	0	0	0	0	7	2	35	45	4.4	5.1	0	19	21	39	9.4	109	150	143	4.1	3.2	33.6	41.1	0.6	40.4	10.8	224	14.9	3.4	101	83	38
236	75	1	82.7	1	1	1.3	1	0	1	1	0	0	1	1	1	0	0	0	0	0	0	0	4	3	37	61	3.2	5.4	0	16	27	17	9	109	150	141	4.7	1.3	13.5	92.2	0.7	40.5	11.2	173	12.9	3.4	197	86	24
237	66	2	65.05	1	1.5	1.8	1	1	1	1	1	1	0	1	0	0	0	0	0	1	0	0	8	2	42	73	1.2	33.7	1	16	30	27	10.4	101	111	140	4.8	1.1	12.1	31.8	0.3	32.5	9.6	404	15	3.4	110	89	25
238	32	1	79.6	3	2.1	2.4	1	0	0	1	0	1	0	1	1	0	1	0	0	0	0	0	3	6	45	72	4.2	4.4	0	12	22	28	8.6	109	159	139	6.1	1.3	14.4	32	2.8	30.6	7.1	186	45.1	2.4	95	97	44
239	51	1	74.85	1	0.5	1.1	2	1	0	0	0	1	0	0	1	0	0	0	1	0	0	0	10	2	33	62	1.2	22.2	1	14	26	24	12	104	277	137	5.7	1.2	12.5	29.9	0.4	39.5	12.8	267	13.2	3.4	122	128	35
240	85	2	52.2	1	0.6	0.9	1	0	0	1	0	1	0	0	0	0	0	1	0	0	0	0	5	4	37	52	3.9	2.7	0	15	22	21	7.8	113	121	142	4.2	1.3	14.3	29.2	0.6	36	9.6	104	37.3	1.9	85	99	28
241	59	2	105.7	1	1.1	1.6	1	0	0	0	0	1	0	0	1	0	1	0	0	0	1	0	6	6	37	52	3.8	2.8	0	13	23	16	7.8	110	127	141	4	2.6	28.4	51.3	3.3	30.9	8.1	107	14.5	3.4	139	97	32
242	72	1	68.1	1	1.6	2	1	0	0	1	0	1	1	1	0	1	1	0	1	1	0	1	14	2	59	103	4.2	5.7	0	16	21	35	9	104	193	139	5.1	1.1	11.5	58.4	2.8	22.5	7.3	239	50.6	3.4	117	136	32
243	34	1	89.45	1	0.6	0.9	1	0	1	1	0	1	0	1	0	0	1	0	0	0	0	0	1	2	40	36	3.8	5.5	0	15	24	24	9.3	108	106	141	5.1	1	11.3	27.7	0.6	41.7	12.6	210	15	3.4	101	78	31
244	64	1	73.9	1	0.1	0.5	3	0	0	1	0	0	0	1	1	0	0	1	1	0	0	0	6	2	40	36	4.2	3.8	0	18	25	14	8.7	106	269	140	4.3	1.1	12.3	32.7	2.8	32.5	11.2	160	10.5	3.4	79	115	21
245	74	1	96	3	1.5	4.1	3	0	0	1	0	0	1	1	1	0	0	1	0	0	0	1	6	12	24	36	4.2	4.6	0	20	22	29	9.9	107	215	139	6.6	1.9	21.2	150	1.5	41.7	3.3	193	18	11.8	133	133	25
246	61	1	140.5	1	1	3.4	3	1	0	1	0	1	1	1	1	0	1	0	1	0	0	0	6	4	34	82	3	11.8	1	15	20	45	8.4	115	93	143	4.4	1.9	20.6	150	1.5	30.4	8.6	355	6.7	1	84	103	25
247	81	1	75	1	1.4	1.7	1	1	1	1	0	1	1	1	1	1	1	0	0	1	0	0	8	2	37	119	3.8	3.7	0	15	27	64	8.9	103	135	140	4.9	1.3	14.6	63.6	1.3	33.6	11.2	141	9.7	3.4	95	94	26
248	83	2	73.93333333	1	0.8	1.4	1	0	1	1	0	0	1	1	0	1	1	1	0	0	0	0	6	2	38	98	4.2	4.6	0	15	24	40	8.1	109	144	143	4.5	1.2	12.5	28.6	0.6	36.2	10.3	193	11.2	3.4	105	100	33
249	63	2	71.9	2	3.3	4.4	3	0	0	0	0	1	0	1	1	0	1	0	0	1	0	0	7	2	24	42	4.1	11.3	1	24	29	126	9.1	99	119	138	8.1	1.2	13.5	31.1	0.8	27.8	6.7	465	10.5	0.7	115	126	27
250	73	1	76.5	1	0.7	1.3	1	1	0	1	1	1	1	1	1	0	0	0	0	1	0	0	9	3	42	92	1.2	16.8	1	14	23	21	8.2	110	165	140	4.7	1.6	17.5	34.5	2.8	28.8	8	201	17.1	2.3	92	80	20
251	57	1	69.3	3	0.7	2.6	3	0	0	1	0	1	0	0	1	0	0	1	0	0	1	0	7	3	28	51	3.6	3.8	0	14	26	12	8.4	107	149	142	4.4	1.1	12.2	30.9	0.6	40.9	12	136	10.3	4.5	85	126	33.5
252	54	1	138	3	1.5	2.5	1	0	0	1	0	1	0	0	1	0	1	1	1	0	0	0	4	7	38	31	4.2	5.1	0	20	20	80	8.1	106	241	137	4.2	1.6	17.3	28.9	1.7	35.1	11.6	214	17.2	2.2	112	98	32.5
253	86	2	77	3	3.1	3.4	1	0	0	1	0	1	0	0	1	1	0	1	1	0	0	1	8	3	38	31	3.5	2.7	0	20	17	53	8.2	103	105	133	3.8	1.2	12.5	38.2	1	25.6	7.3	94	6.3	1.9	91	132	16
254	59	1	164	1	1.2	2.1	1	0	1	1	0	1	0	0	1	0	0	0	1	0	0	0	3	6	52	109	4.2	5.9	0	18	19	35	8.3	106	426	134	6.5	1.9	20.6	33	2.8	39.4	12.1	248	18.2	3.2	90	104	25
255	84	1	72.1	1	1	1.3	1	0	0	1	0	1	1	1	0	0	0	1	0	0	0	0	7	2	42	84	4.2	2.9	0	11	27	22	8.6	108	128	139	4.8	1.6	16.8	38.9	2.8	31.2	8	123	17.2	2.2	78	88	18
256	64	1	82.7	1	0.8	1.1	1	1	0	1	0	1	1	1	0	0	0	0	0	0	0	0	4	2	34	31	1.2	15	1	9	24	15	8.6	115	131	141	5.6	1.2	13.1	38.2	2.8	37.2	11.3	180	12.3	2.3	98	78	27
257	55	2	65.5	1	1.2	1.5	1	0	0	1	0	0	0	0	1	0	0	0	0	0	0	0	3	2	20	53	4.2	11.6	1	37	20	31	8.7	97	470	132	4.1	1.3	14.5	52.5	0.4	27.8	6.3	488	25.7	8.3	90	140	32
258	78	2	86.85	1	0.8	1.2	1	1	0	1	0	1	0	1	1	0	0	0	0	1	0	0	7	4	39	50	1.2	14.1	1	12	21	15	8.6	112	121	141	4.2	1.6	17.2	25.3	2.8	28.9	8.8	169	10.8	2.3	94	88	22
259	69	1	108	1	2.2	2.5	1	0	0	1	0	1	1	1	1	1	1	0	0	1	0	1	9	3	19	33	4.2	6.5	0	21	17	63	8.7	112	291	145	4.1	1.2	13	145.5	0.3	25.5	7	272	15.6	1	122	115	24
260	62	1	138	1	1.8	3	1	0	1	1	1	1	1	1	1	0	0	0	0	0	0	0	4	3	38	57	4.2	6.3	0	23	19	37	8.3	107	158	139	5.8	1.1	11.6	25.4	0.3	35.1	9.3	263	24.9	5.2	113	115	29
261	86	2	74.35	1	1	1.3	1	0	1	0	0	1	0	1	1	0	0	1	1	0	0	0	9	2	28	47	4.2	8	1	17	25	19	7.7	107	178	138	4.6	1.7	18.2	30.3	0.3	30	6.1	335	18.4	3.4	84	104	20
262	28	2	96	1	1.4	1.7	1	0	0	1	0	1	0	1	1	0	0	0	0	0	1	0	3	10	29	44	1.9	2.5	0	12	21	86	7.7	126	169	154	4	1.2	13.4	24.1	7.1	22.7	6.9	48	29.6	0.7	77	105	33
263	51	1	79.6	3	1.3	3.5	2	1	0	1	1	1	0	0	0	1	0	0	0	0	0	1	4	5	42	123	3.9	5.7	0	24	20	38	8.8	105	274	143	5.3	1.5	15.9	150	0.4	54.3	14	222	12.1	6.9	259	74	36
264	37	1	71.1	3	0.8	1.3	1	0	0	1	0	1	1	0	1	0	0	0	0	0	0	0	0	2	35	82	5.4	5.4	0	16	21	22	8.4	106	92	138	4.8	1	12	29.5	2.8	44.6	15.1	291	21.4	3.5	149	106	24
265	62	1	68	3	0.5	0.9	1	1	0	1	0	1	1	1	0	0	0	1	1	0	0	0	4	2	21	42	1.2	13.8	1	10	26	14	8.6	110	136	141	4.2	1.4	15.4	30	2.8	31.5	8.3	166	19.7	2.9	98	105	25
266	60	2	109.1	2	8.5	9	1	1	0	1	0	0	1	1	1	1	0	0	1	1	0	0	10	3	47	89	2.6	18.1	1	22	24	63	6.2	92	362	133	5.5	1.6	17.7	31.2	0.1	33.7	10.6	471	9.9	3.4	113	91	26
267	64	1	86	1	4	4.5	1	1	0	1	0	1	1	1	0	0	1	0	1	1	0	0	8	7	56	76	1.2	13.8	1	21	21	85	8.9	105	173	141	5.7	1.5	16.9	29.7	2.8	33.2	9	165	12	1.9	77	86	27
268	52	2	100.8	1	0.2	0.4	2	0	0	0	1	1	1	1	0	0	0	1	0	0	0	0	2	2	47	112	3.5	10.1	1	15	20	18	8.9	112	154	141	4.9	1.2	13.6	29.9	1.7	34.9	10.4	355	25.6	2	117	109	35
269	79	1	171.2	1	3.6	4.4	3	0	1	1	0	1	0	0	1	0	1	0	0	1	1	0	9	4	20	27	3.1	7.6	1	14	24	70	9.2	100	152	138	4.9	1.9	20.2	35.4	0.5	35.8	11.9	235	10.4	3.4	99	150	23
270	84	2	51.4	3	2	2.8	1	0	1	0	0	1	0	0	1	0	1	0	1	1	0	0	9	8	28	58	3.1	0.7	0	20	27	90	8.9	103	132	142	4.6	4.4	41.5	36.4	3	26.4	7.1	21	9	1.9	251	105	34
271	76	1	78.9	2	2.7	5.7	3	1	0	1	1	1	1	1	1	1	1	0	1	1	0	1	13	7	44	49	3.6	7.9	1	22	22	44	9.1	103	180	137	6.2	1.3	14.7	39	0.5	39	7.5	285	16.4	1.3	86	112	26
272	74	2	72.4	1	0.9	1.2	1	0	1	1	0	1	0	0	0	0	0	1	0	0	0	0	11	2	42	53	4.3	5.2	0	16	21	14	9.3	101	176	133	5.6	1	11.1	26.5	0.2	34.5	9.5	222	10.5	3.4	110	73	30
273	77	1	87.95	1	3	3.9	1	0	0	1	0	1	1	1	1	0	1	0	0	1	0	0	9	3	31	36	4.3	4.3	0	10	21	40	8.6	116	101	141	5.5	1.6	17.2	59.7	0.5	29.4	7.3	185	16.7	2.1	90	85	25
274	72	1	120	1	1.7	2.1	1	1	0	1	0	1	1	1	1	0	1	0	1	1	1	1	12	4	36	68	2.8	5.7	0	17	31	44	9.2	97	110	140	4.3	1.6	17.3	39.8	1.1	31.4	7.3	160	4.9	1.9	124	156	41
275	23	1	81.3	2	1.5	1.8	1	0	0	0	0	0	0	0	1	0	0	0	0	0	1	0	1	5	33	43	3.8	2.8	0	16	21	32	8	112	242	140	6.6	1.5	16.5	34.7	2	48.3	14.2	107	16	1.3	118	80	26
276	77	2	51.7	3	0.5	4.8	3	0	0	1	1	1	0	0	1	0	0	0	1	1	1	0	11	7	52	77	4.3	4.7	0	21	24	87	8.2	95	205	138	5	1.8	19	49.8	0.2	26	7.1	202	11.1	1.7	105	100	37
277	71	1	117.5	1	1.2	1.5	1	0	1	1	0	1	1	1	1	1	1	1	1	0	0	0	9	12	26	33	4.3	3.1	0	16	25	26	8.6	107	120	141	4.8	1.2	12.5	30.4	2.8	34.7	10	135	11	4.7	97	85	24
278	77	1	106.35	1	1.3	2.4	1	1	0	1	1	1	1	1	1	1	1	0	1	1	0	0	10	4	46	58	1.2	12	1	20	26	20	8.4	112	181	145	4.1	1.6	17.8	41.3	2.8	36.8	9.3	144	16.3	7.1	92	106	22
279	80	1	85.85	1	1.3	1.6	1	1	1	1	0	1	1	1	0	0	1	0	0	1	0	0	8	3	42	123	1.2	8.9	1	14	22	18	8.1	108	148	137	5.1	1.4	15.6	30.2	2.8	32	7.8	107	9.9	2.9	90	113	24
280	83	1	104.6	1	1	1.3	1	0	1	1	0	1	1	1	1	1	1	1	1	0	0	0	9	2	53	93	4.3	6	0	19	28	13	8.9	107	187	148	3.9	1.3	15.3	55.9	2.8	33.8	10.5	257	7.1	3.4	138	118	36
281	71	2	66.43333333	3	0.6	1.8	3	0	1	1	1	1	1	1	0	0	0	0	1	1	0	0	8	10	47	120	4.3	2.9	0	14	22	15	8.6	117	190	142	4.6	1.8	19.2	58.3	2.8	36.2	7.9	123	14.3	6.9	178	101	23
282	88	2	92.4	2	0.6	1.3	2	1	0	1	0	1	0	0	1	0	1	0	0	1	0	1	10	6	55	118	1.2	14.2	1	20	27	17	9.1	94	147	135	4.7	2.3	24.6	33.6	2.5	34.9	9.9	171	33.5	2.8	115	100	25
283	85	2	72.65	3	1.5	2.7	1	0	1	1	1	1	1	1	1	0	1	0	1	1	0	0	10	2	27	56	4.3	6.4	0	17	17	46	8.1	105	133	132	6	1.8	19	49.8	2.8	29.6	9	277	26.6	3.4	90	85	19
284	67	2	56.2	1	0.4	0.9	2	0	0	1	1	1	1	1	1	0	0	1	0	0	0	0	6	3	50	67	4.3	10.5	1	16	28	9	7.8	107	112	140	4	1.4	15.7	150	0.3	26.6	8.5	451	25.1	0.6	121.5	108	34
285	88	2	47.9	1	0.7	1.3	1	0	1	1	1	1	1	1	1	1	1	1	0	0	0	0	8	2	37	60	4.3	9	1	15	25	23	8.2	108	152	137	6	1.1	13	26.2	0.3	38.1	9.3	387	18.1	4.5	142	97	26
286	73	1	96.75	2	0.9	1.2	1	0	0	1	1	1	0	1	1	0	0	1	0	0	0	0	5	7	39	66	3.3	6.5	0	17	24	12	8.6	109	266	143	4	2.5	150	150	1.3	30.2	6.3	213	10.5	8.6	86	89	29
287	83	2	51.15	1	0.6	0.9	1	0	1	1	1	1	0	0	1	0	1	1	0	0	0	0	7	3	43	48	4.3	11.1	1	13	26	36	8.5	105	200	133	5.4	1.2	13.5	36.5	0.2	32	10.9	476	15.8	3.4	71	89	23
288	53	2	85	1	0.3	0.5	1	1	0	0	0	1	0	0	1	0	0	0	0	0	1	0	5	4	40	74	2	16.8	1	16	25	9	7.6	101	121	133	4.2	1.1	12.3	33	1.4	27.6	7	337	10	3.4	95	112	25
289	45	1	103.3	3	0.9	1.2	1	1	0	1	0	1	0	0	1	0	0	0	0	1	0	0	5	2	41	67	3.1	4.6	0	13	26	18	8.1	107	125	140	3.8	1.6	16.7	30.5	0.8	27.9	7.8	143	20.2	3.4	101	134	27
290	85	2	52	1	1.6	2.1	1	0	0	1	0	1	1	0	1	0	1	0	0	1	0	0	8	3	49	82	4.3	7.6	1	24	28	33	7.4	106	220	141	7.6	3.1	34	36.9	0.9	42.9	12.2	325	9.9	5.3	110	80	35
291	80	1	92	1	2.5	2.8	1	1	0	1	0	1	1	0	1	0	0	0	1	1	0	0	14	3	48	113	1.2	20.8	1	21	19	114	8.7	99	196	134	4.2	1.5	16.8	118	2.8	31.1	9.9	250	13.7	1.4	93	118	26
292	71	1	68.4	1	3.8	4.7	1	0	0	1	0	0	1	1	1	1	1	0	1	1	0	0	11	5	42	33	3.9	6.4	0	34	25	53	8.1	100	446	144	6.3	2.2	23.5	30.2	0.5	31.6	9.5	250	21.2	5	90	96	26
293	48	2	87.2	1	0.3	0.5	1	1	1	0	0	1	0	0	1	0	0	1	1	0	1	0	3	4	28	25	3.8	7.4	1	15	28	11	9.4	105	254	144	4	1.1	13.1	49.8	0.2	37.1	11.9	280	10.1	0.8	95	113	19
294	81	2	61.1	1	4.5	5.3	1	1	1	1	1	1	0	1	0	0	1	0	0	1	0	0	7	4	59	118	1.2	14.7	1	23	24	68	9.6	91	163	134	4.7	0.9	10	29.4	2.8	34.9	11.7	176	11.8	3.4	172	84	38
295	54	1	91.9	3	1.5	2.2	1	0	1	1	1	1	1	1	1	0	0	0	0	0	1	0	8	4	29	32	3.2	1.1	0	12	24	74	7.7	108	290	140	4.2	1.2	13.5	28.1	0.5	29.5	9.6	34	7.8	3.4	95	137	30
296	70	2	128.7	1	3.6	4.8	1	0	0	0	0	1	1	1	1	1	1	0	1	0	1	0	11	4	27	54	4.3	6.4	0	20	29	134	8.9	102	145	140	5.7	1.1	13.3	25	1.3	29.2	6.4	274	9.6	3.4	90	91	23
297	59	2	83.8	2	0.4	0.7	1	1	0	1	0	1	0	0	1	0	1	0	1	0	1	0	7	6	27	54	1.2	5.3	0	17	23	8	8.9	105	285	138	4	2.1	22.4	46.8	2.7	32.4	9.6	64	5.7	1.5	112	97	42
298	61	2	79.9	1	0.4	1.3	3	0	0	1	0	1	1	0	1	0	0	1	0	0	0	0	3	2	34	51	4.3	12.4	1	13	30	25	7.8	99	131	136	4.3	1.8	19	49.8	2.8	34.1	10.2	532	15.4	1.2	86	116	28
299	34	2	68.4	2	6.3	7.1	1	1	0	1	1	0	0	0	0	0	0	0	0	1	0	0	2	6	39	87	2.4	3.4	0	18	28	81	7.6	95	158	130	3.8	1.1	11.8	28.6	2.8	28.2	8.2	81	25.2	3.4	118	87	23
300	82	2	104.8	1	0.6	0.9	1	0	1	1	1	1	0	0	1	0	1	1	1	0	0	0	6	5	39	87	4.3	1.6	0	15	21	18	8.3	117	137	143	3.8	2.4	27.1	48	5	38.2	11.8	70	27	4.9	87	125	37
301	37	1	71.4	1	4.8	8.6	3	1	1	1	1	0	1	0	1	0	1	0	1	1	0	0	5	5	39	87	3.8	5.3	0	29	28	55	9.6	95	483	134	5.1	1	10.9	42.6	0.3	26.2	8	202	9.1	3.4	124	99	25
302	44	2	65.3	1	1.5	1.9	1	0	0	0	0	0	0	0	1	0	0	0	0	0	1	0	8	6	54	123	3.5	3.7	0	17	14	55	8.4	101	133	128	4.2	1.6	18.1	41.3	28	27.4	6	130	21.6	3.4	80	99	28
303	53	1	95.6	1	0.9	1.2	1	0	0	1	0	1	1	1	1	0	0	0	0	0	0	0	3	2	40	50	4.3	3.7	0	11	26	12	8.5	110	162	139	4.9	1.3	14.5	27.9	2.8	33.3	10.1	158	13.8	2	101	131	32
304	86	2	54.8	1	0.9	1.2	1	0	1	1	0	1	0	1	1	1	1	1	1	0	0	0	9	4	38	66	3.5	6.1	0	21	27	34	8.4	104	410	140	5.2	1.2	14.2	68	0.5	38.2	10.8	213	16	3.4	97	86	34
305	57	1	68.8	2	0.5	0.8	1	0	0	0	0	1	0	0	1	0	0	0	0	0	0	0	3	2	51	109	4.3	4.2	0	17	27	15	7.7	102	151	136	4.2	1.4	15.2	33.3	1.5	42.2	13.5	181	16.1	1.7	106	172	24.5
306	77	1	65.5	1	2	2.7	1	1	0	1	0	1	1	1	1	0	1	0	1	1	0	0	10	4	25	38	3.9	3.3	0	18	32	57	8.8	100	176	140	5.8	10.11	98.7	64.3	1.1	28.7	8.2	127	9.1	1.1	98	72	28.5
307	62	1	119.1	1	1.2	1.7	1	0	0	1	1	1	1	1	1	0	0	1	0	0	0	0	3	8	36	75	4.3	5.3	0	13	24	23	7.9	108	135	139	5	1.4	15.2	28.1	2.8	36.8	7.1	228	23.8	4.9	93	88	30
308	74	1	54	1	3.2	3.5	1	1	0	0	0	1	0	0	1	0	0	0	0	1	0	0	7	6	42	52	3.6	5.6	0	26	22	134	8.2	114	169	141	8.1	1.2	13.5	102.2	0.2	36.7	10.2	200	16.9	1.5	128	172	23
309	51	2	62.75	3	0.5	1.2	2	1	0	1	1	1	1	1	0	0	0	1	0	0	0	0	2	2	39	119	1.3	31.3	1	20	20	19	9.6	102	132	136	3.8	1.3	14.5	150	0.7	41.7	11.6	407	27.8	3.8	124	112	28
310	77	2	118.3	3	1.5	1.8	1	0	0	1	0	1	1	0	1	0	1	0	0	1	0	0	8	2	51	97	4.3	4.7	0	17	28	39	8.3	113	160	150	4.2	1.5	16.5	36.5	0.3	40.5	11.6	201	8.2	1.6	90	86	23
311	91	1	51.8	1	0.5	0.8	1	1	0	1	0	1	0	1	1	1	1	1	0	0	0	0	7	3	34	57	3.1	2.8	0	12	27	24	7.6	109	94	142	3.7	1	11.2	29.5	2.8	28.4	7.9	88	9.3	3.4	93	85	33
312	52	1	31.8	2	1.9	2.7	1	0	0	1	1	1	1	0	0	0	0	0	1	1	0	0	7	2	31	36	4.3	5.3	0	16	19	36	8.2	119	111	145	4.1	1.6	16.5	150	2.8	27.6	7.1	230	15.5	1.6	122	148	44
313	81	1	102	3	1.2	1.5	1	0	0	0	0	1	0	0	1	0	0	0	0	1	1	0	10	3	40	79	3.8	3.9	0	16	23	37	8.1	113	106	145	5.9	1.2	14.4	26.2	1.3	33	10	150	7.4	3.4	78	71	29
314	56	2	99.55	3	0.9	1.7	1	1	0	0	1	1	1	1	1	0	1	0	1	1	0	0	9	6	39	72	1.3	12.3	1	10	25	43	8.7	103	101	135	4.5	1.3	14.3	34.5	2.8	30.6	6	160	11.4	2.7	81	80	23
315	59	1	202	1	0.8	1.1	1	0	1	1	0	1	1	1	0	0	1	0	1	0	0	0	4	4	16	41	4.3	6.5	0	14	30	18	7.9	111	205	149	4.4	1.5	16.3	26.8	0.6	36.6	11.5	281	12.7	1.3	92	88	20
316	56	1	100	1	4.3	4.6	1	1	0	0	0	1	0	0	1	0	0	0	0	0	1	0	6	4	36	70	2.2	1.9	0	21	23	59	7.2	106	347	137	6.7	1.7	18.4	60.5	5.4	37.6	12.1	41	45	6.5	89	128	25
317	55	1	96.45	1	1.4	5.1	3	0	0	0	0	0	0	0	1	0	0	0	1	1	0	0	5	5	49	97	3.3	7	0	20	30	44	8.4	101	123	141	4	1.3	15	30.7	2.1	30.7	8.5	231	8.2	0.5	84	72	24
318	76	1	62.9	1	3.6	4.2	3	1	1	1	1	0	1	0	1	0	1	0	1	1	0	0	9	5	46	41	1.3	18.8	1	20	27	41	8.6	102	143	140	4.5	1	11.2	29.1	2.8	25.7	6.8	244	10	3.4	103	77	23
319	36	1	104.4	3	0.9	1.4	1	1	0	0	0	1	1	0	1	0	1	0	0	0	0	0	1	3	33	57	3.5	7.8	1	21	18	18	8.1	111	178	139	6.4	1.6	16.8	35.7	1.9	53.2	14	272	9.2	7.4	118	157	41
320	68	2	107.45	3	0.9	1.5	1	0	1	0	0	1	0	0	1	0	0	1	0	0	0	0	3	3	33	57	4.3	10.6	1	18	28	26	8.3	101	138	136	4.5	1.8	19	49.8	2.8	30.8	7.8	457	14.5	2.6	103	121	34
321	55	2	98.4	2	0.6	0.9	1	0	0	1	0	1	1	1	1	1	1	1	0	0	0	0	11	4	37	69	1.5	22.4	1	25	23	22	6.5	117	339	150	4.4	2.2	23.6	150	0.7	44.8	8.4	336	21.7	12.2	102	96	31
322	47	1	117.45	1	0.8	2.3	2	1	0	1	1	1	1	1	1	0	0	0	0	0	0	0	2	2	46	77	1.3	15.1	1	19	29	23	8.6	109	132	148	5	1.4	15.3	40.2	1.1	35.4	9.7	196	10.5	9.6	72	93	30
323	28	1	79.7	3	1	1.5	1	0	0	0	0	0	0	0	0	0	0	0	0	0	0	0	0	2	44	63	4.3	6	0	15	25	20	7.9	106	170	140	4.7	1.3	14.3	29.7	2.8	32.6	7.8	260	31.7	2.6	117	146	25
324	80	2	56.73333333	3	1.1	1.5	1	0	0	1	0	1	0	1	0	0	1	0	1	1	0	0	9	5	27	34	3.3	9.8	1	14	27	19	10.1	95	181	132	4.3	1.2	12.8	28.6	0.4	35.7	10	324	7.3	3.4	103	94	30
325	57	2	54.2	1	0.4	0.7	1	1	0	0	0	1	0	1	0	0	0	1	1	0	0	0	9	6	27	34	2.7	5.2	0	17	20	33	7.9	116	279	147	4.4	1.2	13.5	28.5	2	32.9	8.4	140	11.2	1.8	116	126	32
326	89	2	63	1	3.8	4.5	1	0	0	1	0	0	1	1	1	0	1	0	0	1	0	0	7	4	50	56	4.3	5	0	19	29	29	9	102	101	146	3.2	1	11.2	31.2	2.8	29.6	7	216	11.1	1.4	81	118	33
327	49	1	113.5	2	1.8	2.2	1	0	0	0	0	1	0	1	0	0	1	0	0	1	0	0	6	2	34	95	3.8	4.3	0	17	28	47	9	98	131	136	4.4	1.3	14.1	79.4	0.6	35.9	11.5	163	11.3	3.4	78	138	42
328	64	2	72.8	1	1.7	2.1	1	1	0	1	0	1	0	1	1	0	0	0	0	1	0	0	7	4	30	59	1.3	15.6	1	13	24	26	8.6	105	92	138	5	1.3	14.1	57.9	2.8	37.7	7.8	203	67.5	6.4	99	104	32
329	66	2	115.7	1	1.9	4.5	3	0	0	1	0	1	0	0	1	1	1	0	1	1	0	0	9	3	24	32	4.3	3.5	0	23	15	77	9	100	260	133	5.4	1.8	19	49.8	2.8	28.6	9.2	150	8.6	3.4	86	106	26
330	62	2	64.3	2	4.3	5.1	1	1	0	1	0	0	0	1	1	0	0	1	0	1	0	0	6	5	52	106	2.6	6	0	18	23	35	9.2	103	167	137	6.4	1.6	17.1	50.7	0.3	32.7	7.7	157	12	3.5	97	90	22
331	77	1	82	1	0.9	1.2	1	1	0	1	0	0	0	1	1	0	0	0	0	0	0	0	4	2	40	61	3.4	8.8	1	15	28	45	8.2	107	139	143	4.6	2.8	28.4	41.6	1.8	29.2	9.2	300	13.7	3.4	91	107	31
332	74	2	86	1	0.7	1.1	1	0	0	1	0	1	1	1	1	0	0	0	1	0	0	0	6	3	21	47	4.3	5.3	0	12	23	19	8.4	106	122	138	4.8	1.4	15.4	27.2	2.8	30.4	7.1	227	16.8	2.49	89	89	28
333	52	2	37	1	3.4	4.3	3	0	0	1	0	1	0	1	1	0	0	0	0	0	1	0	6	5	21	47	3.8	4.9	0	27	14	55	8.1	89	193	120	4.8	5.6	49.1	89.5	3.9	32.2	9.4	187	10	3.6	94	106	33
334	32	1	108	1	0.7	1	1	0	0	1	0	1	0	0	0	0	0	0	0	0	1	0	3	6	37	59	4.3	1.8	0	20	23	15	7.6	100	160	136	4.3	1.4	15.8	77.6	11.2	34.6	10.5	76	12	1.4	85	132	31
335	76	1	141.45	1	0.7	1	1	1	0	1	0	1	0	0	1	0	0	1	0	0	0	1	7	6	25	46	3.4	12.8	1	20	24	46	7.7	102	87	140	5.9	1.7	18.1	38.7	10	32.6	9.4	436	16.5	2.2	78	103	25
336	45	2	70	2	1.4	2	1	0	0	1	1	1	0	0	0	1	0	1	0	0	0	0	2	6	37	48	1.5	21.7	1	17	20	29	7.3	111	134	142	6.1	1.5	16.6	35.5	0.3	36.5	7.2	326	26.1	3.1	140	97	27
337	56	2	50.76666667	3	0.2	0.6	2	1	0	1	0	1	0	1	1	1	0	0	1	0	1	0	7	2	63	127	3.3	2.5	0	21	18	15	8.4	122	387	158	4.1	3.5	38.1	54.7	38.1	32	8.2	82	3.9	6.3	83	123	36
338	83	2	65.6	1	2.2	2.5	1	0	0	0	1	1	0	1	0	0	0	1	0	0	0	0	4	3	14	51	4.3	2.3	0	13	25	87	7.9	121	230	158	4.5	1.8	19	49.8	0.4	29.5	10.1	97	6.2	2	85	77	37
339	63	2	78	1	0.7	1.1	1	0	0	0	0	0	0	0	1	0	0	0	0	0	0	0	9	6	52	60	3.7	9.5	1	17	17	16	8.5	108	131	137	5.1	1.8	19.5	36.2	6.8	29.5	10	353	55.9	5.9	126	122	22
340	49	1	109.3	1	9.7	10	1	0	0	1	0	1	0	0	1	0	0	0	0	1	0	0	3	4	31	66	4.3	4.3	0	27	26	60	8.2	100	164	141	6	2.6	26.7	33.8	2.8	32.6	10.7	187	15.4	3.4	96	122	20
341	23	1	75.2	3	1.6	2.4	1	0	0	1	0	0	0	0	1	0	1	0	0	0	1	0	6	9	35	53	3.4	8.3	1	33	19	36	8.9	108	392	147	7	1.5	16.6	150	2.8	49.3	11	283	36.7	12.1	90	151	53
342	74	2	56	3	0.7	1.2	1	0	0	1	0	1	1	0	1	0	0	0	0	0	0	1	5	5	34	35	3.3	6.4	0	22	23	24	8.1	106	215	138	4.1	1.5	16.5	29.2	0.5	44.7	12.6	211	27.2	2	104	161	34
343	81	2	83.65	1	0.5	0.8	1	0	1	1	1	1	1	0	0	0	0	1	1	0	0	0	7	4	42	82	4.3	3.9	0	12	24	12	8.6	110	86	139	4.1	1.2	13.5	32.7	2.8	31	8.5	167	13.4	1.5	90	76	32
344	52	1	74	1	1.8	2.1	1	0	1	1	0	1	1	1	1	1	1	0	1	1	1	0	8	2	34	44	4.3	3.3	0	17	23	37	7.5	109	297	137	5.4	3.3	32.3	47.9	1	43.1	11.6	144	16.7	4.3	72	64	16
345	63	1	71	2	5.7	6.6	1	1	1	1	0	0	1	1	1	0	0	0	0	1	1	0	6	2	45	78	1.3	16.8	1	18	30	35	9.4	100	178	141	4.6	2.4	24.9	43.3	2.8	33.6	8.8	219	10.2	1.2	96	93	27
346	26	1	80	2	6.8	7.1	1	0	0	1	1	0	0	0	1	0	0	0	1	1	0	0	4	4	29	54	5.4	4.3	0	22	20	62	8.3	110	691	139	5.4	1.8	19	49.8	0.1	27	8.3	232	12.3	0.9	109	102	20
347	45	1	68	3	3.7	4	3	0	0	0	0	0	0	0	1	0	0	0	0	0	0	0	1	5	33	26	4.1	5.7	0	27	46	93	10.2	87	123	135	5	1	11.1	23.9	0.7	40.1	11.3	235	15.9	1.6	92	100	22
348	72	2	67.6	1	1.7	2.5	1	1	0	1	1	0	0	1	1	0	0	0	0	1	0	0	6	3	35	73	2.4	11.2	1	14	29	21	8.8	101	83	141	3.4	1.8	19	49.8	0.6	27.3	7	270	5	0.7	127	134	34
349	55	1	100.7	3	0.7	1	1	1	0	0	0	1	0	0	1	0	0	0	0	0	1	0	6	6	29	31	2.6	2.9	0	13	24	19	7.3	113	171	149	3.5	2.3	24.6	29.6	2.4	23.1	6.2	75	17.5	2.2	107	140	25
350	65	1	102	1	0.7	1	1	0	0	1	0	1	0	0	1	0	0	0	1	0	1	0	9	5	33	66	3.4	3.8	0	15	31	35	10.8	107	317	141	4	1.9	20.3	100.9	7.5	34	9.9	129	11.7	4.2	90	102	22
351	58	1	82.6	2	1.1	1.5	1	0	1	1	1	0	0	1	0	0	0	1	1	0	0	0	4	2	43	56	4.4	5.2	0	12	22	15	7.4	97	341	131	4.7	1.1	11.4	23.6	2.8	43.7	9.5	227	14.9	3.4	125	95	20
352	27	1	111.5	1	0.7	2.6	3	1	0	1	0	0	0	0	1	0	0	1	0	1	0	0	2	2	53	76	3.1	8	1	25	22	15	8.6	103	223	143	5	1.2	12.8	28	3.1	50.9	15.5	249	20	4.9	131	154	36
353	64	2	63.3	1	0.6	2.5	3	0	0	1	0	0	0	0	1	0	0	1	0	0	0	0	3	2	32	46	3.7	5.2	0	17	26	37	8.9	108	288	143	4.4	1.7	18.7	49.6	0.6	32.5	9.6	192	15.7	5.5	117	98	27
354	75	2	96.45	1	1.1	1.8	1	1	0	1	1	1	0	1	1	0	1	1	1	0	0	0	7	11	38	72	1.3	13.1	1	12	24	21	8.6	112	77	142	4.4	1.4	15.2	27.8	2.8	34.8	8.3	170	14.9	3.4	90	82	24
355	67	2	58.3	1	3.9	4.2	1	0	0	0	0	1	1	0	0	0	0	0	1	1	0	0	13	4	32	67	3.7	5.3	0	27	16	138	8	104	331	133	6	1.4	16.1	32.7	0.5	31.5	8	195	36	1.2	83	81	24
356	61	1	125.2333333	1	1.4	2.4	1	0	0	0	0	1	1	1	1	0	0	1	0	0	0	1	6	5	45	103	4.4	4.9	0	18	24	31	7.8	102	182	135	4.1	1.3	13.7	29.4	0.7	31	9.2	215	9.6	1	86	89	22.5
357	87	1	92.05	3	0.9	1.2	1	1	0	1	1	1	0	0	0	0	1	0	0	0	0	1	9	2	32	40	1.3	12.7	1	13	26	22	8.7	107	125	143	4.2	1.2	12.7	29.8	2.8	34.3	10.8	165	8.1	3.4	86	95	20
358	70	2	86.65	1	1.1	1.7	1	0	0	1	1	1	0	0	1	0	0	0	0	1	0	0	8	4	28	50	4.4	9.7	1	15	26	39	8.9	111	202	141	4.5	1.2	13.1	38	2.8	34.6	10.1	425	26	4.2	153	68	19.5
359	83	1	82.1	3	0.9	1.3	1	0	1	0	0	1	1	1	0	0	1	1	1	0	0	0	6	7	33	70	4.4	2.9	0	14	22	19	8.6	116	116	144	4.8	1.6	17	37.9	2.8	32.6	8.7	129	20.9	2.8	81	97	22
360	63	1	62.7	1	0.7	1.8	2	1	1	1	0	1	1	1	0	1	0	0	0	0	0	0	4	5	39	51	3.2	7.5	1	13	23	18	8.1	106	128	137	4.3	1.4	14.5	37.8	1.5	34	8	241	26.7	2.8	76	88	28
361	65	1	80	3	1.3	2.6	2	1	0	1	0	1	0	0	1	0	0	0	0	0	1	0	10	2	46	102	3	4.8	0	29	19	26	9.7	111	170	138	5.6	2.3	24.1	62.3	6.4	38.9	7.4	143	17.5	11.2	107	107.6	29
362	29	1	46.4	3	0.3	0.5	1	1	0	1	0	1	0	0	1	0	0	0	0	0	0	0	1	4	48	101	3.4	9.1	1	17	23	10	9.1	115	116	145	8	4	44.8	150	0.5	45.7	4.1	309	13.6	1.3	115	136	33
363	52	2	57	1	1.1	1.8	1	1	0	0	0	1	0	0	1	0	0	1	0	0	1	0	5	4	48	101	3.6	6.6	0	22	20	12	9.1	113	146	149	4.4	17.8	150	39.4	2.9	37.5	8.4	238	19	3.4	93	126	39
364	80	2	65.3	1	1.6	2.2	1	1	1	1	1	0	1	1	1	0	0	0	1	1	0	0	9	3	44	77	2.3	7.9	1	15	27	64	7.9	108	192	141	5.8	1.2	14	27.2	1.3	29.3	6.4	181	7.1	0.9	114	87	23
365	68	2	74.8	2	0.7	1.1	1	0	1	1	1	1	0	1	1	0	0	0	1	0	0	0	5	2	37	48	4.4	7.3	1	14	24	13	10.9	109	177	142	4	1.2	12.6	29.9	0.3	34.8	11.1	323	10.1	1	126	90	31
366	85	2	49.6	1	0.8	1.2	1	0	1	1	1	1	1	0	1	1	1	0	0	0	0	0	7	2	47	94	3.7	6.9	0	12	27	20	8.5	104	145	136	4.3	1.4	16.1	35.3	2.8	36.4	10.5	256	25	2.9	79	139	25
367	71	1	75.4	1	1.4	2.2	1	0	1	1	0	1	1	1	1	1	0	1	1	0	0	0	8	3	36	54	3.2	6.7	0	18	26	38	7.9	108	166	145	4.3	1.2	13.1	56.3	0.4	34	11.1	215	8.8	1.3	117	118	36
368	91	2	53.2	1	0.5	1.3	2	0	0	1	1	1	1	1	1	0	1	1	0	0	0	0	5	2	34	78	3.7	10.6	1	16	24	23	9.7	110	258	143	4.5	1.3	15.3	34.6	2.8	40.1	7	391	15.9	1.2	123	107	26
369	52	1	119.8	1	0.6	0.9	1	0	0	1	0	1	0	1	0	0	0	0	0	0	0	0	4	2	26	57	4.4	5.6	0	15	27	19	8.8	103	145	140	4.3	1.2	13	32	2.8	36	12	247	11.2	2.7	127	94	18
370	66	2	113.2	2	0.9	5.2	3	1	0	1	0	1	0	1	1	1	0	1	1	0	0	0	7	2	29	39	1.3	37.4	1	24	23	15	8	108	474	144	4.7	1.2	12.5	38.6	2.8	34.3	9.8	486	41.1	8.9	195	182	32
371	60	1	164.6	1	1	1.4	1	1	1	1	0	1	1	1	1	0	1	1	1	0	0	0	7	3	29	39	1.3	25.5	1	13	29	21	8.4	101	233	135	6.2	1.2	12.6	81.7	2.8	36.4	10.2	332	11.1	2.4	90	90	27
372	73	2	56.2	1	1.1	1.8	1	1	0	1	0	0	0	0	1	0	0	0	0	0	1	0	8	5	29	39	1.3	2.7	0	22	20	51	8.5	106	176	138	4.8	2.7	28.8	38.6	1.4	37.7	10.4	35	6.3	5	97	154	35
373	57	1	98	1	1.1	1.5	1	1	0	1	0	1	1	1	0	0	0	1	1	0	0	0	3	2	28	53	1.3	15.5	1	13	25	32	8.2	106	108	136	4.5	1.1	12.2	34.1	2.8	33.1	10.9	202	14.6	1.8	82	80	18
374	79	1	100.7	2	1.8	2.1	1	1	0	1	1	1	1	1	1	1	1	0	1	1	0	1	12	6	32	61	1.3	7.8	1	15	28	33	7.8	106	119	141	4.5	1.3	14.7	43.6	2.8	32.6	9.2	101	11.4	2.2	105	82	24
375	57	1	87	1	1.1	2.1	1	0	1	1	0	1	1	1	1	1	1	1	0	0	1	0	5	3	34	49	4.4	4	0	18	27	24	8.6	110	113	141	5.4	1.5	17.1	38.3	2.2	34.9	8.9	175	14.8	4	118	94	30
376	81	1	85	3	0.5	0.8	1	1	1	1	1	1	1	1	1	0	0	1	1	0	0	0	8	2	42	80	3.9	3.3	0	26	24	16	8.8	115	559	148	4.2	1.8	19	49.8	22	31.6	9.4	127	15.6	2.9	123	112	31
377	71	1	125.5	1	0.8	1.1	1	0	0	1	1	1	1	1	1	1	0	1	1	0	0	0	7	6	42	52	4.4	3.3	0	11	28	20	8.6	110	153	144	5.2	1.4	15.8	36.4	2.8	33.9	9.5	146	16.1	5	86	108	22
378	55	2	55	1	2.2	2.5	1	0	0	0	0	1	0	0	1	0	0	0	0	0	0	0	3	3	51	148	4.4	7.7	1	17	24	46	7.9	114	240	142	4.7	1.1	11.9	23.4	0.4	25.9	7.4	339	21.4	1.5	146	110	38
379	73	1	84.85	1	1.2	1.5	1	0	1	1	0	1	1	1	0	0	0	0	1	0	0	0	5	3	33	34	3.1	9.7	1	18	24	52	9.3	105	249	138	5.8	1.8	19.3	150	1.8	35.4	9.4	300	8.7	6.2	90	105	24
380	75	1	105.9	1	1.9	2.2	1	1	0	1	1	1	0	1	1	0	1	0	0	0	1	1	9	7	45	121	1.3	4.7	0	16	27	84	8.3	101	116	142	5.3	1.4	15.5	21.4	1.2	29.8	9.3	61	1.1	1.9	100	96	23
381	48	2	68.5	2	0.8	4.8	3	1	1	1	1	1	0	1	1	0	0	1	0	0	0	0	2	9	31	68	1.3	7.2	1	35	28	28	11.9	114	452	154	5.8	3.6	40.6	63.1	1.6	37.8	7.9	94	13	16.6	140	138	38
382	65	1	92.8	3	1.6	2	1	0	1	1	0	1	1	1	1	0	1	0	0	1	0	0	6	7	27	73	4.4	3.2	0	12	22	32	8.6	107	119	136	4.7	1.7	18.3	44.5	2.8	31.3	7.8	142	20.3	3.2	83	126	23
383	57	1	90.6	1	5.5	5.9	1	0	0	1	1	1	0	1	0	0	0	0	0	1	0	0	4	5	27	73	3.7	5.3	0	21	15	86	7.7	119	207	143	5.7	1	11.9	136.6	0.3	40.5	9.1	195	9.8	1	114	125	30
384	44	1	77	3	1	1.9	1	0	0	1	0	1	0	1	1	1	1	0	0	0	0	0	3	2	33	78	4.4	10	1	18	26	37	9.2	95	141	138	4.2	1.5	16.4	40.4	0.6	24.6	7.7	442	14.5	1.8	92	138	40
385	75	1	88.4	1	0.8	1.1	1	0	0	1	0	1	1	1	1	1	0	1	1	0	0	0	8	3	31	64	4.4	2.9	0	13	23	17	8.9	110	119	141	4.4	1.3	13.8	29.8	2.8	37.9	10	126	167.3	2.2	103	94	41
386	63	1	86	1	0.7	3.5	3	1	0	1	0	1	0	0	0	0	0	1	0	0	0	0	3	3	47	116	2	10	1	25	18	31	8.2	120	275	146	5	1.8	20.2	36.5	2.4	50.6	11.7	199	43.9	5.5	116	109	40.5
387	76	2	64	3	1	2.2	2	0	0	0	0	0	1	1	1	0	0	1	0	0	0	1	6	8	42	88	3.7	4.2	0	21	20	13	10.7	107	488	140	5	2.1	22.6	150	0.7	35.8	7.5	154	19.7	12	123	126	28
388	89	1	63.6	2	2.5	3.5	1	1	0	1	0	1	0	0	1	0	1	0	1	1	0	0	14	4	37	43	1.3	38.2	1	17	25	59	7.9	105	83	143	4.7	3	29.4	51.8	0.4	24.7	4.3	497	18	1.6	87	62	18
389	82	2	77.9	1	0.6	0.9	1	0	1	1	1	1	1	1	0	1	1	1	0	0	0	0	7	4	29	68	4.4	5.1	0	12	29	15	8.5	109	77	143	4.6	2	22.2	35.1	2.8	33.6	7.9	223	26.1	2.7	101	91	24
390	85	1	75.1	1	1	1.3	1	0	1	0	0	1	1	0	1	1	1	0	0	0	0	0	7	2	36	66	4.4	2.6	0	10	27	32	7.5	112	117	145	3.7	1.8	19.8	150	2.8	27.6	7.4	116	8.3	2	72	76	30
391	58	2	61.5	3	1	1.4	1	0	0	0	0	1	0	0	1	0	1	0	0	0	1	0	6	12	52	84	3.8	1.3	0	17	23	28	8.4	90	143	128	3.6	2	21.3	150	17.6	21.9	6.9	51	8.8	1.7	75	91	29
392	89	1	106.5	3	0.8	1.1	1	0	0	1	0	1	0	0	1	0	0	1	0	0	1	0	8	2	52	84	3.7	3.5	0	15	19	54	7.7	120	203	148	4.1	1.7	18.3	38.6	0.8	28.9	6.5	130	24	2.6	123	110	35
393	76	1	90	1	1.6	2.3	1	1	0	1	1	1	0	0	1	0	0	0	0	1	0	0	7	4	33	24	3.1	3.9	0	14	23	34	8.3	111	98	141	4.8	1.2	13.7	32.3	1.3	30.9	8.8	121	11.3	0.8	112	102	26
394	91	2	53.6	3	1.5	1.9	1	0	0	1	1	0	1	1	0	1	0	1	0	0	0	0	9	2	12	33	3.1	10.9	1	20	17	50	8.6	113	141	146	5.6	1.8	19.8	25.5	1.5	34.6	8.5	337	123.8	3.6	128	95	33
395	34	1	92	3	0.6	0.9	1	1	0	1	1	1	0	0	0	0	0	0	0	0	0	0	0	2	31	44	3.4	7.9	1	21	23	21	9.1	111	143	144	4.9	1.3	14	22.5	0.4	46.8	11	267	19.4	3	271	124	34
396	70	2	89.2	3	0.7	1.4	2	0	1	1	0	1	1	1	1	0	0	1	0	0	0	0	5	2	37	107	4.4	4.8	0	11	26	13	8.4	112	115	143	4.6	1.9	20	34.9	2.8	35.6	5.7	213	19.3	2.1	100	85	24
397	67	1	76.5	2	1.3	1.6	1	0	0	1	0	1	1	1	0	0	0	0	0	1	0	0	6	2	43	66	4.4	3.7	0	19	20	17	8.6	108	147	139	4.6	1.7	19.1	78.5	2.8	35.3	7.7	162	14.4	2.9	94	93	26
398	75	1	88	1	0.8	1.5	1	1	0	1	0	1	1	1	0	0	0	1	0	0	0	0	4	4	46	94	1.3	8.6	1	12	20	11	8.2	111	115	139	4.2	1.5	16.1	32.7	2.8	33.3	8.4	112	18.2	3.3	94	83	25
399	66	1	84.5	3	1.1	1.9	1	0	1	1	0	1	1	1	1	1	1	0	0	0	0	0	7	3	17	45	4.4	7.7	1	20	29	21	9.6	103	287	141	3.8	1.3	13.7	150	0.8	46.5	13.3	338	19.3	3.5	113	133	35
400	69	1	82	3	0.6	1.3	2	0	0	1	0	1	1	1	0	1	0	1	1	0	0	0	6	2	33	37	4.4	14.5	1	15	20	13	9	111	337	135	6.4	1.8	19.2	38.3	2.8	33.1	7.6	637	27	6.1	151	144	36
401	45	2	72	1	0.3	0.5	1	0	0	1	0	1	0	1	1	0	1	0	0	0	0	0	3	7	44	84	4.4	9.2	1	26	25	27	8.5	105	310	141	4.2	1	11.6	22.9	0.4	47.1	14.6	407	13.2	3.3	105	97	29
402	83	2	59.4	1	0.5	1.3	2	0	1	1	0	1	0	1	1	1	0	1	0	0	0	0	13	3	40	109	3.1	7.9	1	16	28	15	9.1	102	166	139	4.6	1.2	13.6	22.5	0.3	31	9.3	246	13.6	1.2	99	123	30
403	83	2	75	1	1.8	2.4	1	0	0	0	0	1	0	1	1	0	1	0	0	1	0	0	7	6	31	84	4.4	13.2	1	16	25	92	9	101	90	138	4.2	1.3	14.4	20	2.8	33	7.7	579	19.6	4.9	65	70	16
404	56	1	70.4	1	0.9	2.4	2	0	1	1	1	1	0	1	1	0	0	1	1	1	0	0	7	3	50	99	3	24	1	17	21	46	8.2	99	96	130	4.8	1.1	11.4	28.6	0.4	27.7	8	720	8.4	0.3	93	89	28
405	59	2	91.2	1	0.5	1	2	0	0	0	0	1	0	0	1	0	0	0	0	0	0	0	8	4	38	49	4.4	8.4	1	19	25	15	9.6	102	175	139	5	1.2	14.2	28.7	2.8	35.6	10.4	368	10.9	2.6	93	117	34
406	91	2	71.2	1	0.6	1.5	2	1	0	1	0	1	1	0	0	0	1	0	0	1	0	0	8	4	36	82	1.3	28.2	1	15	34	52	8.5	95	143	135	3.6	3.3	32.9	83.2	2.8	32.7	11	367	18	3.4	79	101	33
407	82	1	116.65	1	1.5	2.5	1	1	0	1	1	1	1	1	1	0	0	0	1	1	0	0	7	3	42	62	1.3	9.9	1	15	21	47	8.5	109	105	137	5.1	1.2	12.5	28.9	2.8	32.4	9.3	129	10	1.9	93	84	27
408	85	1	80	1	0.9	3	3	0	0	1	0	1	0	0	1	1	1	0	0	0	0	0	6	9	42	69	3.9	4.7	0	17	17	39	7.9	112	133	143	4.8	5.2	56.1	47.2	1.4	46.7	15.3	182	6.7	5	105	108	33.5
409	87	2	38.7	1	0.9	1.3	1	0	0	1	1	1	0	1	1	1	1	1	0	0	0	0	7	2	30	39	4.1	7.2	1	14	34	29	10.4	95	164	137	4.7	1.1	12.9	31.6	2.8	36.1	11.6	294	22.2	3.4	136	117	32
410	68	2	79	3	2.5	3	1	0	0	1	0	1	1	1	1	1	0	1	0	0	0	0	5	6	51	74	3.2	4.9	0	17	18	25	8	115	138	146	4.3	1.2	13.2	86.2	0.4	43.1	12.8	156	20.2	1.7	92	94	36
411	66	2	76.3	1	4.9	8.2	3	0	1	1	0	0	0	0	1	0	0	0	0	1	0	0	7	4	41	33	4.4	7.7	1	20	28	35	9.3	99	106	138	4.7	1.8	19	49.8	2.8	35.3	11.3	339	17.7	3.4	102	186	25
412	84	2	54.2	3	0.5	1.2	2	0	0	1	0	1	1	0	0	0	0	1	1	0	0	0	7	2	41	33	4.4	6.2	0	13	26	23	7.6	106	146	139	3.8	1.5	16.9	57.5	0.6	30.1	9.3	271	25	3.4	120	130	25
413	69	2	59.2	1	0.6	0.9	1	0	0	1	0	1	1	1	1	0	0	1	1	0	1	0	6	2	48	72	3.9	6.4	0	22	20	21	7.9	111	364	142	5.3	1	10.9	37	0.5	41.8	12	250	15	4.6	280	138	26
414	72	2	66	3	0.8	1.1	1	1	1	1	1	1	1	1	1	0	0	0	1	0	0	0	8	3	48	72	3.7	8.3	1	11	22	26	9.2	114	110	143	4.1	1.6	17.8	33.1	0.3	30.5	7	306	10.3	2.2	181	88	23
415	76	1	52.3	1	0.9	1.3	1	0	1	1	0	0	1	0	1	0	0	1	1	0	0	0	7	3	48	72	4.4	4.2	0	14	24	21	8.9	121	142	161	3.9	1.1	11.8	24.6	2.8	44	13.4	184	8.3	3.4	83	83	17
416	79	1	66.4	3	1.2	2.5	2	0	0	1	0	0	1	1	0	0	0	1	0	0	0	1	7	4	42	45	3.1	4.8	0	27	18	48	8.3	106	186	141	4.9	1.2	13.1	28.7	0.8	35.3	9.1	150	36.1	4.9	90	98	30
417	66	2	80	1	1.2	2	1	0	1	1	1	1	1	1	1	0	0	1	0	0	1	0	7	9	41	61	4.4	5.1	0	14	30	15	8.6	113	128	142	4.3	2.1	22.5	70.5	2.8	35.7	6.5	224	18.7	6.5	91.5	118	26
418	54	2	69	1	0.9	1.4	1	1	0	0	0	1	0	0	1	0	0	0	0	0	1	0	6	3	44	57	2.8	1.8	0	27	20	30	7.8	87	117	127	4.2	2	22	42.7	8.8	22.6	7.2	50	10.3	3.4	81	123	17
419	78	1	76.1	1	6.7	7.1	1	0	1	1	1	0	1	1	1	0	0	0	1	1	0	0	10	7	30	53	4.1	2.9	0	31	29	48	9.6	101	244	140	4.5	1.2	13.6	150	0.4	33	10.8	118	8.3	1.3	98	92	19
420	83	2	82.95	1	2.1	2.7	1	1	0	1	1	1	0	1	1	0	1	0	1	1	0	0	10	2	32	26	2.9	6.1	0	20	23	28	8.5	115	543	136	7.1	1	10.9	50.8	0.1	44.1	12	176	11.6	2.2	84	92	22
421	58	1	87.1	1	0.5	0.8	1	0	0	0	0	1	1	0	1	0	1	0	1	0	0	0	6	3	43	76	4.4	5.9	0	11	44	27	9.1	98	163	142	5.2	5.8	52.8	46.5	2.8	44.7	13.7	258	11.8	1.4	101	99	17
422	89	1	64.9	1	3.3	4.1	3	0	0	1	0	0	0	0	1	1	0	0	0	1	0	0	13	3	27	40	3.8	4.4	0	20	18	75	7.5	104	97	138	4	1.4	15.5	42.5	8.3	32.9	10.7	166	15.4	1.5	91	137	32
423	52	1	94.5	2	2.1	2.6	1	0	1	1	0	1	0	0	1	0	0	0	1	1	1	0	9	2	43	87	4.4	4.3	0	19	20	36	8	104	283	135	4.9	1.3	14.7	34.5	0.3	45.1	14.3	188	6.9	2.8	102	115	37
424	85	2	101.5	1	2.8	5.6	3	0	0	0	0	1	1	0	1	0	0	0	1	1	0	0	8	5	24	39	3.2	3.4	0	27	16	30	8	102	199	138	4.8	2.2	24.2	39.8	3.4	35.6	10.5	110	15	6.9	154	94	49
425	21	2	64	1	0.4	0.7	1	1	0	1	1	1	0	1	1	0	0	0	0	0	0	0	1	7	22	44	3.3	3	0	16	25	5	9	100	128	137	3.8	7.1	75.9	105.2	27.7	32	7.2	99	8.9	5.5	95	127	32
426	93	1	51.7	1	1	1.3	1	1	1	1	0	1	1	1	1	0	0	1	0	0	0	0	7	2	34	75	1.3	21.1	1	11	25	27	8.6	110	160	141	4.9	1.1	12.8	40	0.4	38.2	10.5	274	12.5	3.4	84	108	21
427	43	1	101.9	1	3.6	4.5	3	1	0	0	0	1	0	0	1	0	0	0	0	0	1	0	4	8	40	79	2.2	16.2	1	17	19	39	7.9	114	130	140	4.9	2.5	26.1	47.3	43.2	29.5	9.1	357	30.3	3.4	77	108	29
428	57	2	80	1	2.1	2.6	1	1	1	0	1	1	1	1	0	0	1	0	0	1	0	0	7	3	40	79	1.3	10.9	1	15	22	38	9.9	114	194	141	6.1	1.2	13.8	30.1	2.8	29.4	8.9	142	7.1	3.4	97	78	27
429	79	2	62.1	2	4.8	5.9	1	0	0	0	0	0	1	1	0	0	1	0	1	1	0	0	9	7	42	81	4.3	3.3	0	21	29	36	9.7	94	187	134	6.6	1.2	13.2	35.2	0.5	37.8	10.2	141	18.4	3.4	75	126	26
430	91	2	55.5	3	0.9	2.2	2	0	0	1	1	1	0	1	0	0	1	0	0	0	0	0	7	3	60	99	4.4	8.4	1	16	28	30	10.9	98	202	141	5.1	1.8	19	49.8	0.7	34.6	10.9	370	28.3	1.8	141	60	28
431	54	1	88	1	0.5	1.9	3	0	0	1	0	1	0	0	0	0	0	0	0	0	0	0	4	5	45	98	4.4	8.1	1	17	24	33	8.1	103	168	138	4.8	1.4	14.7	36.4	13.5	37.8	11.9	358	21.5	3.4	123	130	59
432	71	1	107	2	0.8	1.2	1	0	0	1	0	1	1	0	1	0	0	1	0	0	0	0	5	3	58	126	3.2	3.6	0	17	24	19	8.4	99	164	136	4.1	1.3	13.7	29.4	1	44.9	14.6	114	11.5	1.8	103	134	38
433	62	1	90.5	1	0.9	1.2	1	0	0	1	0	0	0	1	1	1	0	1	0	0	1	0	7	4	44	59	3.3	3.7	0	27	20	19	9.1	107	231	144	4.7	2.4	25.9	34.9	8.8	30.3	7.9	123	19.8	11.9	125	130	19
434	71	2	79.2	1	1.8	2.1	1	1	0	1	0	1	0	0	1	0	0	0	0	1	0	0	12	6	41	62	1.3	17.1	1	24	24	129	10.3	100	146	136	4	2.1	23	45.3	13.2	29.5	8.5	222	49.4	4.5	82	133	38
435	75	2	65	3	0.7	1.1	1	0	0	1	0	1	1	1	0	0	1	0	0	0	0	0	6	4	22	32	4.4	6.5	0	17	25	22	8	104	202	139	4.5	8.3	81.3	52.8	2.8	37.1	10	286	25.7	1.8	101	130	25
436	49	2	110	1	2.7	6.1	3	1	1	0	1	0	0	0	0	0	0	0	0	1	0	0	3	4	54	131	3.1	6.2	0	19	25	39	8.3	115	143	143	7.2	1.1	11.5	22.3	0.4	37.6	11.6	191	9.4	1.6	98	119	32.5
437	52	2	56.25	2	0.3	0.6	2	0	0	0	1	0	1	1	0	0	1	0	0	0	1	0	7	2	53	133	5.4	5.5	0	19	21	22	8.3	113	245	142	4.4	1.2	14.1	23.7	2.8	41.6	12.1	295	20.8	3.4	91	112	27
438	59	2	120.5	2	3.4	4.4	3	1	0	1	1	1	0	0	0	0	0	0	1	1	0	0	6	4	40	62	1.4	14	1	16	23	35	8.8	108	239	142	5.7	1	11.9	24.3	0.3	36.7	11.1	196	10	3.8	105	106	30
439	69	2	88.3	2	4.5	5.6	1	1	0	1	1	1	1	1	0	0	1	0	1	1	0	0	8	6	33	30	1.4	18.3	1	18	20	86	8.7	109	158	143	4.1	1.1	12.9	25.9	2.8	36	9.5	256	11.8	3.4	126	80	29
440	88	2	64.5	3	1.7	2.2	1	0	0	0	0	1	0	0	1	0	1	0	0	1	0	1	9	5	34	27	5.4	3.9	0	17	20	38	7.6	109	177	144	5.5	1.3	13.8	32.9	2.8	29.5	6.8	210	15.3	5	107	110	28
441	37	2	109.1	1	0.4	0.8	2	0	0	0	0	1	0	0	1	0	0	0	0	0	1	0	3	4	48	73	4.5	8.6	1	17	21	8	9.1	100	119	131	5.5	5.9	58.1	68.7	17	28.1	7.4	388	10.1	4.6	104	124	23
442	60	2	97.2	3	0.5	0.8	1	0	0	1	0	1	1	1	1	0	1	0	1	0	0	0	5	9	27	65	4.5	8.8	1	14	24	6	7.5	104	159	138	4.9	1.8	19.9	27	0.5	29.4	8.7	397	15	3.4	93	118	41
443	48	2	53.9	1	0.3	0.6	2	0	0	0	0	1	0	0	1	0	0	1	0	0	1	0	2	2	50	120	3.2	2.4	0	15	24	5	7.2	108	116	140	4.3	1.1	12.7	26.9	1.2	30.8	9.9	76	8.8	1.1	120	136	35
444	82	1	55.1	3	0.8	1.5	1	0	0	1	0	1	0	0	0	0	0	0	1	0	0	0	7	6	39	89	3.5	10.6	1	20	24	12	8.7	114	111	143	4.2	2.4	25.3	50.2	3	33.9	7.8	371	10.5	7.8	96	109	30
445	82	1	75.95	1	4.6	6.6	1	1	1	1	1	0	1	1	1	0	1	0	1	1	0	0	10	5	46	64	2.5	5.7	0	15	25	42	8.6	110	130	140	5.2	1.5	16.6	72.7	1.4	31.4	8.3	143	10.4	3.7	73	120	22
446	77	2	47	3	1.1	1.6	1	1	0	0	0	1	0	0	1	0	1	0	0	0	0	0	6	5	44	78	1.4	7.4	1	13	22	18	7.3	112	179	140	5.3	1.1	12.1	32	4.3	32.7	7.6	104	19.3	2.5	87	101	25
447	70	1	79.93333333	1	0.9	1.9	2	0	0	1	0	1	1	1	0	0	0	1	1	0	0	0	5	2	29	25	4.5	9.5	1	16	26	22	8.6	114	148	138	6.2	1.4	15.7	36.5	2.8	37.8	7	429	21.7	3.2	93	106	20
448	66	1	57.6	3	0.8	1.4	1	0	0	1	1	1	0	0	0	0	0	1	1	0	0	0	4	3	58	135	3.6	4	0	14	29	20	9.3	110	293	150	4.4	1.3	13.8	24.9	2.8	40.2	13.2	145	4	2.8	93	102	47
449	86	1	65	1	0.8	1.1	1	0	1	0	1	0	0	1	0	1	0	1	0	0	0	0	6	5	37	32	4.5	2.2	0	12	23	27	7.9	113	102	147	4.1	1.8	19	49.8	2.8	35.1	10.8	97	7.7	2.9	139	90	21
450	61	1	95	1	3.3	4	3	0	0	0	0	0	0	1	1	0	0	1	1	0	0	0	10	20	34	47	3.5	17.4	1	26	11	71	7.9	112	216	139	6.1	1.6	18.2	39.5	24.1	40.8	11.6	609	31.7	4.9	76	115	40
451	82	1	62.8	2	5.3	6	1	0	0	1	0	1	0	0	0	0	0	0	1	1	0	0	9	6	44	60	3.9	2.8	0	19	24	78	10.9	115	154	147	5.5	1.3	14.7	72.8	0.2	26.2	6.9	111	12.3	1.4	129	132	43
452	82	1	92.4	1	1.4	3.2	2	0	1	1	0	1	1	1	1	0	1	0	0	1	0	0	7	5	47	66	3.1	5.2	0	24	17	34	6.2	108	332	140	5.1	1.8	19.4	150	1.2	34.7	7.6	160	17.7	8	79	114	28
453	50	1	61.1	3	0.7	1	1	0	0	0	0	1	0	0	1	0	0	0	1	0	1	0	6	11	46	46	3.6	3	0	20	20	51	8.5	112	320	145	4.4	1.9	20.4	73.7	24.4	31.3	8.8	107	19.4	1.7	89	122	34
454	54	1	101.75	1	0.6	0.9	1	1	1	1	1	1	1	1	0	0	0	0	1	1	0	0	5	3	30	71	1.4	20.4	1	13	27	17	9.9	113	161	141	4.9	1.5	16.4	30.2	2.8	43	9.9	286	11.9	3.4	75	106	24
455	82	1	68	3	1.1	4.8	3	0	0	1	0	1	1	1	1	1	1	0	1	0	0	0	7	2	22	49	4.5	3.9	0	18	23	40	8.4	103	365	141	8.5	1.2	13.2	141.1	0.7	42.9	12.3	174	24.7	3.4	114	94	38
456	60	1	80	1	0.2	0.6	2	1	0	1	0	1	0	0	1	0	0	0	1	0	1	0	8	2	23	48	3.1	2.5	0	24	24	32	8.7	109	593	137	7.6	2	21.5	44.9	5.2	46.2	12.9	78	10.9	3.2	74.5	183	21
457	58	2	66	1	0.2	0.4	2	0	0	0	0	1	0	1	1	1	0	0	0	0	0	0	4	3	48	67	4.5	11.5	1	13	23	19	8	106	156	135	4.5	1.4	14.6	43.1	2.8	32.4	9.6	518	31.5	1.9	90	122	32
458	52	1	87.7	3	1.5	4.2	3	1	0	1	1	1	1	1	1	1	0	0	0	1	0	0	6	12	39	71	1.4	12.7	1	17	25	27	9.6	114	134	146	4.7	2.5	26.9	51.5	0.4	35.6	8.8	178	12.2	6.7	96	102	26
459	58	1	124.8	1	4.6	8.2	3	0	0	1	0	0	0	1	1	0	0	0	1	1	1	0	7	5	34	55	4.5	4.8	0	17	28	35	8.3	96	99	135	5.1	1.2	12.9	32.1	2.8	29.6	8.3	217	7.7	1.1	96	85	27
460	62	1	117	1	1.3	2.4	1	0	0	1	0	1	1	1	1	0	1	0	1	1	0	0	8	3	32	66	3	6.3	0	13	29	37	7.9	97	176	134	4.3	1.3	14.6	35	1.3	27	8.4	189	14.2	0.8	76	156	24
461	65	1	97.8	1	1.4	1.8	1	1	0	1	0	1	1	1	0	0	1	0	1	1	0	1	9	4	58	98	3.7	4.1	0	19	26	40	9.5	102	256	141	5.6	3.9	42.7	40.5	1.8	52.3	14.3	150	14.1	3.5	112	128	31
462	87	2	90	2	1.4	1.9	1	0	1	0	1	1	1	1	0	0	0	0	1	1	0	0	9	3	47	47	3.9	4.4	0	20	23	29	8.6	102	241	136	6.8	1.8	19	49.8	0.6	33.9	9.8	171	12.6	1.9	86	88	33
463	72	1	74.16666667	3	0.7	1.2	1	0	0	1	1	1	0	1	1	0	0	1	0	0	0	0	7	7	47	47	3.6	5	0	19	19	17	8.6	108	179	139	4.8	1.3	13.7	27.1	0.5	37	9.7	180	12.6	1.7	120	93	22
464	53	2	69.6	1	0.7	1.1	1	1	0	0	0	1	0	0	1	0	0	1	0	0	1	0	3	6	54	97	2.9	4	0	16	28	36	8.4	109	117	146	3.4	1.7	18.4	35.8	1.4	32.3	8.8	115	24.8	1.9	93	117	23
465	64	1	117.5	1	3	3.6	1	0	0	1	0	1	1	1	0	1	0	0	1	1	0	0	8	5	43	83	4.5	5.2	0	16	27	42	8.1	102	204	139	4.4	1.1	11.9	27.7	2.8	46.3	12	234	11.7	1.7	154	97	23
466	41	2	130.05	1	0.5	0.9	1	0	0	0	0	1	0	0	1	0	1	0	0	0	1	0	5	7	43	83	3.3	4	0	15	24	18	7.3	112	79	143	4	2.3	24.2	45.6	3.2	35.3	10.9	131	13.2	6.7	79	118	28
467	77	1	97	1	1.1	1.7	1	0	1	1	0	1	0	1	1	0	1	1	1	0	0	0	8	3	43	83	4.5	6.8	0	19	24	71	8.7	106	117	138	3.5	1.7	18.2	32	0.3	35.4	10.4	307	10.7	3.4	124	73	31
468	93	2	61	3	0.9	2	2	0	0	0	0	1	1	0	1	0	1	0	1	1	0	0	10	2	44	96	4.5	2.5	0	19	19	35	8.3	101	171	135	3.7	1.3	14.6	39.2	0.8	25	8	113	0.3	1.3	94	110	32
469	76	1	68.9	3	0.6	1	1	0	0	1	1	0	0	0	1	0	0	1	1	0	0	0	8	3	26	55	4.5	5	0	19	22	13	8.9	101	149	145	5	1.2	12.6	32.1	2.8	38.7	12.9	223	10.2	1.8	101	106	28
470	54	1	59.33333333	3	0.3	0.7	2	0	0	1	0	0	0	0	0	0	0	1	1	0	0	0	4	6	39	38	3.2	8.5	1	16	23	7	8.3	111	219	138	4.2	1.1	11.7	31.8	0.2	41.2	12	273	19.1	1.7	114	122	27.5
471	79	2	58.26666667	2	0.8	1.3	1	0	0	0	0	1	1	0	0	0	0	0	1	0	0	0	6	3	40	70	4.5	2.1	0	18	25	28	8.5	107	253	141	5.9	1.3	14.1	24.9	0.3	39.3	10	94	7.9	1.1	111	89	27
472	52	1	91	1	1.5	1.8	1	0	0	1	0	1	0	1	1	0	1	1	0	0	0	0	3	3	39	47	3.5	3.3	0	16	24	23	8.1	101	145	133	4.1	1.1	12.3	29.6	1.7	25	7.2	114	15	3.4	93	137	42
473	55	1	111.7	3	5.8	7.4	1	0	0	0	0	1	0	0	0	0	1	0	0	0	0	0	3	5	44	97	4.5	5.6	0	21	21	59	7.8	99	175	141	4.3	2	21.3	27.5	0.9	45.8	15.4	253	23.6	2.8	113	139	33
474	48	1	79.7	3	0.6	0.9	1	0	0	1	0	1	0	0	1	0	0	1	0	0	0	0	2	2	38	90	1.9	15.2	1	11	29	15	7.3	106	107	140	4.1	1.4	15.6	29.1	1.6	31.7	8.1	289	40.2	1.3	107	144	31
475	67	1	85	3	1.2	1.5	1	1	0	1	0	1	0	0	0	0	0	1	1	0	0	0	4	5	48	71	2.8	10.9	1	18	19	36	7.9	114	198	142	5.8	1.2	12.9	28.2	0.3	34.2	9.5	304	25.4	3.5	121	126	44
476	68	2	50	1	0.4	1.3	3	0	1	1	0	0	0	1	1	0	0	1	0	0	0	0	4	5	31	80	3.3	11	1	20	20	35	8.1	106	156	135	3.8	1.3	15	38.9	1.1	23.7	7.3	364	48.4	7.3	103	118	33
477	33	1	96.2	1	1.3	2.8	2	0	0	1	0	0	0	0	0	0	0	1	0	0	0	0	6	2	45	100	3.6	2.9	0	16	25	13	9	100	138	134	3.5	1.1	11.5	31.9	0.5	39.6	12.1	106	7	3.4	118	90	32
478	39	2	175.9	1	0.8	1.8	2	0	0	1	0	1	0	0	1	0	1	1	0	0	0	0	2	5	59	105	4.5	6	0	14	26	12	8.4	103	168	138	4.3	1.8	19	49.8	2.8	44.8	13	268	16.1	2.4	99	97	24
479	57	1	58.6	1	2.8	3.1	1	1	0	1	1	1	1	0	1	0	1	0	0	1	0	0	6	4	59	105	3.6	2.5	0	20	23	48	8	113	123	148	4.5	1.8	19.4	38.8	2.8	32.3	8.7	91	7.2	3.4	122	115	34
480	50	1	87.4	2	1.5	1.8	1	1	0	0	0	0	0	0	1	1	0	1	0	0	1	0	7	8	30	57	3	2.6	0	21	18	25	8.5	95	136	133	5.5	3.1	33.7	46.2	7.3	29.1	9.8	79	10.1	5.6	93	111	35
481	87	2	43.7	1	0.4	0.8	2	1	0	1	0	1	0	1	1	0	1	1	0	0	0	0	7	2	33	79	3.1	7.7	1	12	35	20	9.9	119	132	148	4.6	1.8	19	49.8	2.8	39.8	9.1	238	10.9	2.1	80	105	29
482	79	1	94.1	3	5.2	7.2	1	1	0	1	0	1	0	0	1	1	1	0	1	1	1	1	14	6	33	79	2.3	5.7	0	27	18	64	7.7	103	190	139	4.2	6.9	76.7	64.6	2.5	42.3	10.6	130	8.7	3.4	130	87	33
483	57	2	70	1	0.4	0.9	2	1	0	1	1	1	1	1	1	0	0	1	1	0	0	0	6	2	21	30	1.4	23	1	17	21	28	8.8	113	363	142	4.5	1	10.9	144.3	0.2	45.4	14	322	28.9	3.5	122	105	22
484	65	2	134.2	3	0.5	1	2	1	0	0	0	1	0	0	1	1	0	1	1	0	0	0	7	2	34	53	3.3	8.2	1	17	22	27	9	113	437	142	4.9	1.8	19.4	53.9	0.3	47.6	9.1	270	4.8	5.9	85	132	31
485	91	1	71.9	3	0.8	1.1	1	1	0	1	0	1	0	0	1	0	0	1	1	0	0	0	9	13	44	57	1.4	3.6	0	12	25	24	7.8	103	118	137	4	2	22.2	30.4	4.3	23.3	7	51	2.2	4.5	117	87	24
486	52	1	72.5	3	0.8	1.6	2	0	1	1	1	1	1	1	0	0	0	0	1	0	0	0	7	2	44	61	4.5	4.8	0	15	20	15	7.6	105	237	140	3.7	1.2	13.2	28.1	2.8	24.7	7.9	216	22.3	3.4	88	94	22
487	80	2	64	1	0.9	1.3	1	0	1	1	0	1	1	1	1	1	1	1	0	0	0	0	8	3	31	70	3	7.8	1	12	36	23	7.8	106	140	141	4.2	1.1	13.1	27.5	0.3	37.5	10.4	235	11.7	1.5	276	94	22.5
488	73	2	72.3	1	0.5	0.8	1	0	0	0	0	0	0	0	0	0	0	0	0	0	0	0	10	3	31	70	4.5	2.7	0	15	26	13	8.3	110	169	141	4.3	1.5	15.8	32.9	2.8	34.1	8.9	122	7.9	2.4	94	96	26
489	68	2	65	1	0.9	3.1	3	0	0	1	0	0	1	1	1	0	0	0	1	1	0	0	8	7	39	77	1.9	9.2	1	22	17	61	8.2	122	362	146	3.9	1.5	17	60.3	0.1	40.1	6.4	175	11	6.7	91	106	26.5
490	75	1	100	3	4.6	5.1	1	1	0	0	0	0	1	0	1	0	1	0	0	1	0	1	10	4	57	81	2.9	2.3	0	14	25	53	7.7	104	84	139	5.2	1	11.1	31.6	0.5	23.9	5	68	1.5	3.4	107	94	35
491	86	1	72.65	3	1.2	1.7	1	0	1	1	1	1	1	1	0	1	0	1	0	0	0	0	5	2	57	104	4.1	5.5	0	16	28	20	9.3	107	118	141	3.9	1.9	20.6	65.3	0.6	38.8	12.7	225	10.3	1.1	103	120	22
492	64	1	72.3	1	6.1	7.1	1	0	1	1	1	0	1	1	0	1	0	0	1	1	0	0	10	2	46	110	3.9	4.3	0	18	24	43	9.1	97	161	139	5.1	1.2	12.7	28.2	0.6	36.1	10.1	167	13.2	1.4	106	79	24
493	69	2	58.25	1	0.6	0.9	1	0	0	0	1	1	1	1	1	0	0	1	0	0	0	0	3	2	36	69	4.5	5.4	0	14	31	19	9.2	114	120	148	4.1	1.3	15.1	46.2	0.6	36.4	9.1	243	12.6	0.8	132	102	27
494	68	1	65.8	1	1.6	2.5	1	1	0	1	0	1	1	1	0	0	0	0	1	1	0	0	9	6	36	69	1.4	3.9	0	20	17	74	8.9	121	147	147	5.3	1.8	19	49.8	2.8	35.2	10.6	55	14	3.4	137	109	33
495	71	1	99.7	1	1.6	7	3	0	0	1	0	1	0	0	1	0	0	1	0	0	1	0	7	7	28	33	3.3	14.1	1	29	20	136	9.8	106	159	140	5.1	8.9	87.5	150	78	23.1	6.8	465	39	5.1	138	98	28
496	54	2	94.6	1	6	6.6	1	1	0	1	0	1	0	0	0	0	0	0	0	1	0	0	5	4	37	85	1.4	18	1	18	21	91	8.2	108	111	143	4.3	1.8	19	49.8	2.8	31.3	8.8	252	22.4	3.4	109	129	32
497	61	1	100	1	0.9	1.7	1	0	0	1	0	1	1	1	1	0	0	1	0	0	0	0	4	6	23	57	4.5	3	0	14	26	27	8	114	145	143	5.4	1.7	18.3	43.4	1.6	41.7	9	133	10.3	2.7	88	88	25
498	75	1	92.1	1	1.3	1.6	1	0	0	1	0	1	0	0	1	0	0	1	0	0	1	0	8	6	33	80	4.5	5.5	0	19	22	40	10.3	97	150	137	4.6	1.3	14.4	150	12.4	30.8	9	248	18.4	3.4	93	123	26
499	62	1	65.3	2	0.7	1.5	2	0	0	1	0	0	0	0	1	0	0	0	0	0	0	0	4	3	33	48	3.7	12.6	1	19	26	14	8.8	105	118	136	5	1.5	16.5	32.6	3.2	27	5.1	466	31	1.5	106	128	28
500	73	1	47.5	2	2.9	3.2	1	0	0	0	0	0	0	0	1	0	0	1	0	0	0	0	4	8	42	64	3.4	7	0	19	24	75	9.1	125	257	163	4.3	1.5	16.4	50.2	0.5	30.5	8.6	237	23.2	3	79	137	44
501	59	2	78.75	1	0.8	1.1	1	0	0	1	0	1	1	1	0	1	0	1	1	0	0	0	4	2	49	78	4.5	3.8	0	13	21	26	8.6	111	138	139	4.5	1.3	13.9	30.2	2.8	29.7	8	172	16.4	1.8	85	119	23
502	77	2	80	1	1.1	1.8	1	0	0	1	0	1	1	1	0	1	1	1	0	0	0	0	6	3	42	57	3.8	5	0	18	20	42	7.5	117	175	151	3.6	1.4	15.4	26.9	0.7	35.1	10.8	189	27	3.2	100	161	39
503	75	1	94.2	2	0.8	1.5	1	1	0	1	0	1	1	0	1	0	0	1	0	0	0	1	7	8	44	106	3.3	4.5	0	22	29	26	10.2	108	415	148	6.7	1.5	16.8	46.2	1.3	39.7	8	148	21.3	11.8	116	107	33
504	40	1	95.4	2	11.7	13.4	1	1	0	1	1	0	1	1	0	1	1	0	0	1	0	0	6	4	50	101	3.5	7	0	21	21	86	9.8	101	165	138	6.3	1	11	28.2	0.3	21.4	5.5	246	13.7	0.5	137	97	27
505	53	1	69.85	1	0.7	1.1	1	0	0	1	0	1	0	1	1	0	1	0	0	0	0	0	3	2	25	29	3.4	9.4	1	17	23	20	8.3	98	128	135	4.4	1.4	15.4	28.4	0.7	35.5	10.9	318	19.5	3.4	80	114	39
506	53	1	112	2	0.5	0.8	1	0	0	1	0	1	0	0	0	0	0	1	0	0	0	0	2	3	44	69	4.5	11.5	1	19	26	11	8.2	100	137	138	3.7	1.8	19.3	29.7	1.9	27.3	6.8	519	13.2	4.1	110	125	39
507	51	2	68.65	3	4.6	5.4	1	1	0	1	0	0	0	0	0	0	0	0	1	1	0	0	6	2	30	55	3.7	4.1	0	22	27	55	9.4	94	148	134	4.8	1.7	18.7	41.5	2.8	37.1	9.6	153	8.5	1.7	103	109	24
508	91	1	92.05	3	2.5	4.2	3	0	1	0	1	1	1	1	1	0	0	0	0	1	0	0	6	5	47	159	4.5	8	1	32	20	79	7.9	106	203	140	5.9	2.1	21.6	59.6	2.8	27.6	6.4	358	33.8	11.2	93	81	29
509	79	1	68	1	0.7	1.1	1	0	1	1	1	1	1	0	1	0	0	1	1	0	0	0	7	2	34	62	4.5	4.2	0	15	22	22	8.1	108	171	144	4.3	1.1	11.7	24.6	2.8	36.5	11.6	188	10.7	1.6	192	138	44
510	45	2	129	3	0.7	1.2	1	0	0	0	0	1	0	0	0	0	1	0	0	0	0	0	2	3	40	93	3.9	8.4	1	15	45	21	9.6	98	116	148	4.3	1.2	13.5	26.8	2.2	35.7	10.6	328	10.8	1.4	107	92	35
511	64	1	78.1	1	0.6	0.9	1	0	0	1	0	1	0	0	1	0	1	0	0	0	0	0	5	7	40	93	3.4	0.9	0	16	29	40	8.2	98	101	138	4.3	1.6	16.9	33.4	1.5	18.1	3	30	2.4	3.4	91	102	28
512	68	2	78.2	1	1.1	2.4	2	1	0	1	0	1	0	1	0	0	0	1	0	1	0	0	6	4	21	39	1.4	9.2	1	29	19	44	8.1	101	152	136	4.8	1.8	19	49.8	2.1	33.8	8.6	129	27	1.3	119	115	35
513	59	2	102.5	1	2	2.7	1	1	1	1	1	1	1	1	1	1	0	0	1	1	0	0	7	3	46	80	1.4	25.2	1	18	20	82	8.4	114	133	142	5.6	1	11.2	38.8	2.8	31.5	9.1	353	17.3	3.2	81	112	21
514	70	2	89.25	3	0.7	1.2	1	0	0	1	0	1	1	1	0	0	1	0	1	0	0	0	7	5	35	61	4.5	6.8	0	17	31	37	8.9	107	188	139	5.2	1.6	17.2	29	0.3	29.4	7	305	15.7	3.2	102	86	29
515	53	2	109.1	1	2.8	3.1	1	0	0	1	1	1	0	1	0	0	0	0	0	1	1	0	7	4	41	73	3.5	4.9	0	18	22	62	7.9	107	210	138	4.3	1.2	13.7	26	0.3	25.1	8	173	9.4	1.9	79	182	40
516	71	1	104	1	0.7	1	1	0	1	0	0	1	0	1	1	0	1	1	0	0	0	0	6	2	39	75	4.5	3.8	0	7	45	16	9.2	97	126	145	3.5	1	11.7	26.7	2.8	42.9	14	171	8.1	1	290	145	39
517	79	2	79.7	1	0.5	1.4	2	0	0	1	1	1	1	1	0	0	0	0	0	0	0	0	4	3	34	65	4.5	4.1	0	14	20	14	8.7	114	120	140	5	1.4	15.7	44.6	2.8	33.8	8.3	183	15.7	3.6	84	87	19
518	77	1	71	1	8.6	9.4	1	0	0	1	0	0	0	1	1	1	0	0	1	1	0	0	15	6	49	79	3.8	10.1	1	21	27	57	10.8	96	256	140	4.1	1.3	13.8	30.5	2.8	29.4	9	382	22.2	1.6	94	98	25
519	38	1	85.6	1	1.8	2.1	1	0	0	0	0	1	0	0	1	0	0	0	0	0	1	0	5	7	30	69	3.9	1.8	0	21	24	32	7.6	93	113	133	3.4	3.1	34.5	36	11.8	25.6	8	72	9	1.5	89	96	25
520	83	2	84.8	1	1.7	2.2	1	0	0	0	0	1	1	1	0	1	1	1	0	0	1	0	7	6	27	65	3.2	8.2	1	17	19	32	8.5	103	160	134	4.4	1.4	16.1	109.8	0.7	33.5	10	264	16.9	1.2	175	79	25
521	74	1	66.05	3	1.3	1.7	1	0	1	1	1	1	1	0	0	0	0	1	0	0	0	0	7	2	31	57	4.5	4.6	0	17	26	20	8.6	113	198	145	4.3	1	11.2	28.8	2.8	43.2	10.6	209	18.9	0.8	110	97	20
522	53	2	67	1	1.9	2.8	1	1	1	0	0	1	1	1	0	1	1	0	1	1	0	0	8	4	38	48	3.9	8.5	1	17	28	48	8.7	116	187	146	7.6	1.3	14.4	150	0.2	30	7.7	332	17.9	3.4	98	108	30
523	86	2	112.8333333	1	1.3	1.9	1	1	1	1	0	1	1	1	0	1	1	0	0	1	0	1	9	2	34	44	1.4	18.4	1	19	24	30	8.9	100	127	136	4.7	1.6	17.5	97.4	0.8	41.1	12.4	257	10.1	3.4	110	141	26
524	57	1	117.6666667	1	1.4	1.8	1	1	0	0	0	0	1	0	0	0	0	1	1	0	0	0	3	4	47	43	2.2	27.7	1	25	22	19	8.2	103	195	133	4.7	1.5	16.9	50.5	0.3	31.4	6.7	609	38.3	4.9	133	131	27
525	34	1	100	2	0.7	1.3	1	0	0	1	0	1	0	0	1	0	0	0	0	0	0	0	1	4	34	69	3.7	3.6	0	31	23	26	8.2	111	123	145	5.4	2.3	25.2	139.1	3.6	29.4	6.3	134	28	15.1	139	144	53
526	77	1	109	3	0.5	0.8	1	0	1	1	0	1	0	1	1	0	1	1	1	0	0	0	7	2	30	63	4.5	9.5	1	14	31	9	7.5	99	156	133	4.2	2.4	25.4	35.4	2.8	35	9.9	426	12	1.7	117	140	20
527	27	1	79.1	1	0.3	0.5	1	1	0	1	0	1	0	0	1	0	0	0	0	0	0	0	0	2	38	65	1.4	31.2	1	16	30	12	8.2	104	141	140	4.4	1.3	15.2	29.8	1.2	31.4	9.4	437	21.3	3.4	139	145	38
528	44	2	73.9	1	0.2	0.4	2	0	0	0	0	1	1	0	0	0	0	1	0	0	1	0	2	2	42	88	3.5	3.1	0	17	19	7	4.8	108	163	131	3.6	1	12.1	28.4	2.8	38.1	10.9	108	13.2	1.1	112	123	29
529	32	1	96	1	1	1.8	1	0	1	0	0	0	0	0	0	0	0	1	0	0	1	0	1	2	39	65	3.8	6.4	0	23	21	14	7.9	104	159	132	5.1	0.9	10.2	21	0.8	50.5	13.6	243	12.9	1.5	115	148	26
530	82	1	55.9	2	0.7	1	1	1	1	0	0	1	1	0	1	1	1	0	1	0	0	0	8	5	52	119	3.2	6.2	0	29	24	26	9.5	109	347	155	6.1	2.3	25	73.7	1.3	40.4	9.9	198	25.9	6.3	107	108	30
531	51	2	85	1	0.4	1.2	2	1	0	1	0	1	0	0	1	0	0	0	0	0	1	0	3	2	61	127	2.9	5.6	0	12	26	18	8.3	106	137	137	4	1.1	13.4	28.2	0.9	31.3	9.8	161	6.4	1.5	84	89	31
532	39	1	98.35	1	0.8	1.2	1	1	0	1	0	1	0	0	1	0	0	0	0	0	1	0	3	2	42	107	1.7	9.9	1	14	25	27	7.7	106	140	139	3.5	3.1	30.6	57.3	12.4	23.3	5.9	168	14.1	1.7	132	128	38
533	74	2	69.55	1	1.2	1.7	1	1	0	1	1	1	1	1	0	1	1	0	1	1	0	0	10	3	28	83	1.4	25.8	1	16	24	28	8.2	103	217	142	4.1	1.1	12	93.2	0.6	30.8	9.5	361	11.6	0.9	100	80	22
534	71	2	92.2	3	0.7	1.1	1	1	0	1	0	1	1	1	1	1	1	0	0	0	0	1	7	2	32	52	1.4	24.2	1	18	38	40	9.2	88	203	139	3.7	1.2	12.7	24.6	2.8	33.4	11.4	339	14.7	2.1	94	83	32
535	83	2	71.7	1	4.6	4.9	1	1	1	1	1	1	1	1	0	0	1	0	1	1	0	0	11	3	44	93	1.4	16.3	1	20	25	65	8.7	101	472	137	4.7	1.3	15.3	67.3	2.8	31.3	9.7	228	14.2	2.1	99	84	27
536	78	1	102.4	3	1.6	3.4	2	0	0	1	0	1	1	1	1	1	1	0	0	1	0	1	9	6	33	75	3.1	7.6	1	17	30	37	7.8	105	177	149	4.4	1.4	14.7	150	0.4	42.8	13.6	237	12.7	3.4	102	127	31
537	73	2	59.8	3	0.6	0.9	1	0	0	1	0	1	0	1	1	1	1	0	0	0	0	0	7	2	43	82	5.4	4.7	0	14	28	10	7.4	109	173	144	3.6	1.1	11.8	31.4	2.8	33.6	9	254	13.5	1.7	93	122	21
538	61	1	79	1	0.8	1.5	1	1	0	1	0	1	0	0	1	1	0	1	0	0	0	0	11	10	50	82	2.6	2.2	0	23	17	57	7.8	108	228	139	5.6	1.8	19.6	39.2	0.8	26.4	6.2	58	5.6	6.5	89	117	31
539	68	2	111.6	1	0.6	1.1	1	0	0	0	0	1	0	0	1	0	0	1	0	0	0	0	7	2	34	52	3.8	7.5	1	17	22	20	8.4	106	183	133	5.1	1.5	16.9	73.3	1.9	32.1	6.5	284	9.8	2.1	98	120	44
540	51	2	67.95	1	3.7	4.8	3	0	1	1	1	0	1	1	1	1	1	0	1	1	0	0	10	7	51	97	3.6	9.5	1	41	25	48	9.1	101	289	148	6.2	2.4	24.6	44.6	0.5	37.8	8.8	342	23.5	8.3	100	87	26
541	78	1	92.7	1	1.3	1.7	1	0	0	0	0	0	0	0	0	0	0	1	0	0	0	0	4	2	43	63	5.4	4.8	0	20	23	38	7.7	109	185	140	6.1	1	12.3	20.2	2.8	37.6	9	261	25.3	3.4	76	102	29
542	72	2	75	3	0.5	0.9	1	1	0	1	1	1	1	1	1	1	1	0	0	0	1	0	8	2	32	84	2.9	9.9	1	19	19	34	7.3	116	194	145	4.4	1.8	19.4	150	1.4	33.2	10.1	288	16	4.6	123	77	24
543	71	2	81.5	1	0.9	1.4	1	1	0	1	0	1	1	1	1	0	0	0	1	1	0	0	8	7	32	84	1.4	12.3	1	16	23	10	8.6	108	124	138	4.2	1.2	13.6	32.4	2.8	35.8	9.1	172	19.4	5.2	86.5	108	34
544	71	2	45.1	3	0.9	1.2	1	1	0	0	0	0	0	0	1	0	0	0	0	0	0	0	11	3	39	80	2.3	8.8	1	15	25	41	7.9	101	215	134	5.2	1.4	14.9	150	0.4	44.8	14.1	202	21.8	3.4	91	115	32
545	77	1	48.3	2	9.6	9.9	1	0	0	0	0	0	1	1	1	0	0	0	0	1	0	0	7	3	18	30	3.5	12.8	1	30	20	240	10.4	135	372	176	6.1	1.1	12.3	25.7	0.3	48	12.6	449	11.6	3.4	166	100	24
546	68	2	94	3	0.4	0.8	2	1	1	1	1	1	1	0	0	1	0	1	1	0	0	1	6	4	18	30	1.4	9.7	1	21	22	16	9.1	107	348	141	5.6	1.1	11.8	99.8	2.8	49	15.2	136	17.9	2.9	116	107	26
547	52	2	65.925	1	1.6	2.4	1	0	0	0	0	0	0	0	0	0	0	0	0	0	1	0	7	9	33	26	3.3	4.6	0	26	24	60	8.8	121	207	154	3.8	2.6	27	52.4	4.8	33.3	7.5	152	38	10.1	77	123	30
548	60	2	111	2	2.6	3.4	1	1	1	1	0	1	1	1	0	1	1	0	1	1	1	0	12	5	28	44	2.8	8.1	1	20	27	87	8.6	102	266	140	3.6	1.2	12.6	64.8	2.8	31.1	9	228	12.2	4.8	133	80	20
549	44	1	108	3	1.3	2.6	2	0	0	0	0	0	0	1	1	0	0	0	0	0	0	0	1	2	55	105	4.6	3.5	0	17	21	29	8.4	110	132	141	4.3	1.1	13.3	24.9	0.8	45.7	13.3	160	13.1	0.8	159	102	27
550	41	1	118.8	2	4	6.4	3	0	0	0	0	0	0	0	0	0	0	0	1	0	1	0	3	4	29	73	3.9	13	1	20	21	49	9.8	97	166	133	5.2	1.4	15.1	38.5	0.6	27	8.3	507	19.8	1.1	91	121	35
551	72	1	93.2	2	1.9	2.2	1	0	0	1	0	1	0	0	1	0	1	1	0	0	1	0	9	2	49	90	4.6	4.7	0	14	28	23	9	102	116	139	5.5	1.3	15	47.1	0.4	30.6	8.8	216	5.6	3.4	118	114	33
552	72	1	109	3	1.2	1.8	1	0	0	1	0	1	0	0	1	0	0	0	0	1	1	0	10	5	49	90	4.2	5.4	0	18	27	35	9.5	111	146	141	7.7	1.2	13.5	34	0.4	44.9	10	226	13.5	1.3	113	78	28
553	73	1	68.4	3	1.1	1.6	1	0	0	1	1	0	0	0	0	0	0	1	0	0	0	0	5	2	35	45	4.6	5.2	0	21	22	20	8.9	107	229	141	4	1.2	14.1	21.7	2.8	38.8	13	239	15	3.4	101	134	25
554	49	1	87.86666667	1	9.5	9.9	1	0	0	1	1	0	1	1	0	0	0	0	1	1	0	0	5	4	43	78	4.2	3.4	0	17	17	89	8.8	109	101	141	4.5	1.1	12.3	31.1	0.3	28.3	8.1	143	9	0.9	106	86	27
555	71	1	129	3	0.8	1.1	1	0	1	1	1	1	1	0	0	0	0	1	1	0	0	0	6	3	46	96	4.3	6.5	0	16	21	25	8.5	114	380	144	5.5	1.3	14.5	25.7	0.3	46.8	12.7	279	17.6	3.5	91	99	30
556	71	1	73.5	1	0.8	1.3	1	0	0	1	1	1	0	0	1	0	0	0	0	0	0	0	6	6	34	105	4.6	3.1	0	14	19	16	7.4	105	98	138	4.3	1.3	14	28.5	2.8	30.7	10.7	143	7.9	3.4	127	106	27
557	71	1	66	1	2.5	3.3	1	0	0	0	0	0	1	1	1	0	0	0	1	1	0	0	7	5	34	105	2	14.8	1	17	28	35	7.6	101	250	137	4.1	1.1	12.1	39.5	1.8	31.9	9.8	296	13.4	3.4	81	90	25
558	57	2	57.2	1	0.7	1.6	2	0	0	0	0	0	0	0	1	0	0	0	0	0	0	0	8	5	38	58	4.6	0.7	0	14	17	23	8.6	106	143	131	4.9	1.6	16.7	31.5	2.6	34.5	10.4	34	0.2	3.4	92	106	32
559	84	2	88	1	1.1	1.8	1	0	0	1	1	1	0	1	1	0	0	1	0	0	0	0	7	6	33	26	3.8	5.4	0	16	22	25	8.3	111	221	142	4.5	1.2	12.9	56.4	0.8	37	7.8	204	17.1	6.3	125	128	35
560	50	1	133.35	3	1	1.7	1	0	0	1	1	1	1	1	0	1	0	1	0	0	0	0	3	4	33	26	4.6	4	0	15	22	11	7.9	106	116	139	4.9	1.4	14.8	29.1	0.9	40.1	11.7	182	17.2	1.6	96	109	34
561	77	2	71	1	1.6	2	1	1	0	0	0	0	0	0	0	0	0	1	0	0	1	0	5	10	38	66	1.9	5.9	0	32	18	35	9.5	104	115	146	4.8	2.6	26.7	61.8	2	32.5	8.4	112	5.2	20.7	287	120	30
562	55	1	180.65	3	0.8	1.9	2	0	1	1	0	1	1	0	0	0	0	0	1	1	0	0	6	2	32	74	4.6	8.3	1	18	23	16	8.3	106	527	142	5.3	1.2	13.4	25.4	2.8	37.2	7.9	380	16.7	1.4	84	116	33
563	88	1	76	3	1.2	1.8	1	0	0	1	0	1	0	1	0	1	1	0	1	1	0	0	10	2	41	101	4.6	4.2	0	18	23	45	8.1	96	135	131	4.2	5.3	58.2	50.7	0.8	28	8.6	191	10.6	1.6	105	86	31
564	71	2	66	1	0.9	1.2	1	0	1	1	0	1	0	0	1	0	1	1	1	0	0	0	8	6	28	44	3.1	6	0	16	21	53	8.3	113	264	138	6.7	1.3	15.2	33.8	0.4	37.2	8.7	187	21.6	3.4	102	114	26
565	63	1	112.6	2	1.2	1.5	1	0	0	1	1	1	0	1	1	0	0	0	0	0	0	0	5	8	42	100	3.6	4.3	0	15	28	25	9.2	109	170	144	4.7	1.8	19.7	40.7	3.6	31.1	8.1	154	12.8	8.3	116	113	23
566	59	1	104.9	2	2.3	2.8	1	0	1	0	1	1	1	1	0	0	1	0	1	1	0	0	7	2	51	75	4.6	4.7	0	16	24	29	8.8	96	351	133	4.4	1.4	15.1	31.9	2.8	34.2	10.8	218	10.2	1.7	123	120	35
567	85	1	77	1	0.9	1.5	1	0	0	1	0	1	1	1	0	0	0	1	1	0	0	0	7	3	23	47	4.6	3.6	0	11	25	22	8.6	113	128	144	4.9	1.1	11.4	40.9	2.8	33.7	9.9	164	19.8	2.9	84	101	28
568	85	2	89.5	2	0.7	1.1	1	0	0	1	0	1	1	1	1	0	1	0	1	1	0	0	10	2	34	67	4.2	4.9	0	21	19	42	8.4	113	165	143	4.1	1.9	19.8	47.9	0.2	29	7.2	204	10.5	2.4	126	126	23
569	70	1	101.9	2	1.1	1.7	1	0	1	1	1	1	1	1	0	1	1	0	0	0	0	0	8	7	37	35	4.6	4.1	0	14	28	30	8.6	99	186	138	5.7	1.6	16.9	29.7	2.8	37.3	10.3	187	37.9	4.1	84	80	32
570	67	2	94.1	1	3.1	4	3	0	0	1	0	0	1	1	1	0	1	0	1	1	0	0	10	5	37	35	3.8	6	0	17	31	27	9.1	95	170	138	4	1.3	14.5	28.7	0.2	33.5	9.2	227	10.8	3.4	95	81	25
571	71	2	77.5	2	1	1.3	1	0	1	0	0	1	0	1	1	1	1	0	1	1	0	0	10	5	43	62	3.1	14.8	1	18	26	13	8.9	105	256	140	4.9	1.3	13.8	66.5	0.2	29.7	8.5	459	10.8	1.3	99.5	81	32
572	72	1	78.9	1	0.6	1.4	2	0	0	1	0	1	0	0	1	0	0	0	0	0	0	0	10	2	44	92	4	6	0	20	22	22	9.8	110	372	141	6.9	1.3	14.5	31.6	1.1	36.9	7.3	242	48.2	6.3	133	121	30
573	56	2	47.8	1	2.7	3.8	1	0	0	1	0	0	0	0	0	0	0	0	0	1	0	0	4	3	55	91	4.1	7.2	1	22	25	30	8.6	103	146	143	4.5	1.1	12	25.7	0.7	24.6	7.8	294	10.2	1.4	123	110	32
574	82	1	75	1	2.2	3.1	1	0	0	1	0	0	1	0	0	0	1	0	1	1	0	0	9	4	33	23	3.9	2.6	0	12	33	14	8.3	101	166	140	3.8	1.6	16.6	40.5	1.3	41.6	10.1	100	8.4	1	68	107	25
575	64	2	56.55	1	0.8	1.1	1	1	1	1	0	1	1	1	0	1	1	1	1	0	0	0	8	5	44	68	1.6	10.4	1	12	24	22	7.7	111	130	140	4.4	1.6	17.6	39.1	0.4	37.9	9.7	166	13.8	3.2	101	105	20
576	83	1	102.15	1	0.9	1.3	1	1	0	1	1	1	1	1	1	1	1	0	1	1	0	0	11	9	36	79	1.4	7.8	1	13	21	25	7.5	107	92	140	5.1	1.3	14.2	34.6	2.8	29	7.8	109	17.6	3.7	92	121	29
577	73	2	67.3	2	0.7	1	1	0	1	1	0	1	0	1	1	0	0	1	1	0	0	0	5	3	24	62	4.6	4.4	0	16	26	26	8.6	105	117	142	4.4	1.6	17.3	33.7	2.8	32.3	10.2	202	17.5	4.7	111	120	31
578	70	2	108.5	1	1.2	2	1	0	1	1	1	1	1	1	1	1	1	1	1	0	0	0	7	4	36	98	4.6	5.5	0	17	19	33	8.7	111	134	138	5.3	1.7	18.5	44.2	2.8	31.8	6.2	252	21.3	2.5	87	77	34.5
579	85	1	78.4	1	0.9	1.6	1	0	1	1	1	1	0	0	0	0	1	1	1	0	0	0	8	5	33	79	3.8	4.8	0	13	36	28	8.4	102	186	142	3.8	2	21.7	61.6	1.1	38.3	10.8	184	10.9	2.3	91	80	28
580	78	1	93.45	1	0.8	1.1	1	0	1	1	1	1	1	1	0	0	0	1	1	0	0	0	6	2	63	92	4.6	2.3	0	15	24	23	8.5	107	165	140	4.7	1.6	17.1	30.4	2.8	36.1	10.1	106	15.4	1.5	90	83	26
581	70	1	60	1	1.1	2.1	1	0	1	1	1	1	1	1	1	1	0	1	1	0	0	0	8	3	30	30	4.1	9.8	1	23	23	53	10.3	97	212	134	6.8	1.8	19	49.8	0.3	30.3	7.4	400	18.1	10.7	99	114	50
582	59	2	71.7	2	0.3	0.5	1	1	0	1	0	1	0	0	0	0	0	1	1	0	0	0	3	4	42	66	1.4	29.1	1	12	36	26	8.3	96	244	139	4.7	1.2	12.7	29.3	2.8	34.8	10.5	407	12.8	3.3	103	140	33
583	50	1	103	1	1	1.4	1	0	1	1	1	1	0	1	1	0	0	0	0	0	0	0	3	8	42	66	4.6	6.1	0	11	23	12	8.6	107	123	139	5.3	1.3	13.8	27.5	2.8	42.9	11.9	282	28.4	3.7	89	106	25
584	77	2	201.9	2	0.9	1.7	1	0	0	0	0	1	0	1	1	0	1	0	0	0	0	0	5	7	42	66	3.3	3.3	0	16	42	31	9	97	104	148	5.4	1.3	13.6	108.1	0.5	43.1	10.2	109	8.4	1.8	167	174	58
585	39	1	82.7	1	0.8	1.3	1	1	0	1	0	1	0	0	1	0	0	0	0	0	1	0	3	3	37	36	2.7	10.8	1	18	13	47	8.6	106	143	132	5.2	2.8	30	32.1	9	27.9	7	291	33.7	1.7	88	104	28
586	76	2	81	1	0.5	0.8	1	0	0	1	0	1	0	0	1	0	1	1	0	0	0	0	5	2	37	36	4.6	5.4	0	13	23	15	7.3	105	164	136	3.8	1.3	14.8	26.4	2.8	32.5	9.3	248	12.5	2.6	80	124	24
587	54	1	98.3	1	0.9	2.2	2	0	0	1	0	1	0	0	1	0	0	0	0	1	1	0	10	7	40	53	4.6	1.6	0	17	24	20	9.2	102	86	136	5.9	8.1	69.9	150	27.5	22.9	6.8	72	11.1	3.4	87	101	19
588	70	1	96.05	2	1	1.3	1	0	0	1	1	1	0	0	0	0	0	1	0	0	0	0	4	2	24	38	3.5	6.1	0	13	23	16	8.2	106	228	140	4.8	1.7	18	27	0.2	42.3	11.4	212	15.2	1.3	92	94	22
589	55	1	88	1	0.5	0.8	1	0	0	1	1	0	1	1	1	0	0	0	0	0	0	0	3	2	35	84	4	4.6	0	19	24	11	8.8	107	219	137	4	1.1	12.6	32.8	2.8	40.9	11.9	183	14.6	1	119	109	18
590	80	1	80	1	1.2	1.8	1	0	0	1	1	1	0	0	0	0	1	1	1	0	1	0	7	5	35	63	4.6	4.9	0	15	27	38	8.3	108	287	142	4.5	2.2	22.8	30.2	2.8	33.5	8.8	226	15.8	3.4	107	66	18
591	54	1	209.45	1	0.5	0.9	1	1	1	1	1	1	1	1	1	0	1	1	1	0	0	0	4	3	36	57	1.4	15.9	1	13	38	16	8.6	99	162	141	4.6	1.2	14.3	28.5	0.7	37.4	11.4	223	7	3.4	107	128	24
592	73	2	68.1	1	0.7	1.3	1	0	0	0	0	0	1	0	0	0	0	0	0	0	0	0	10	5	52	148	1.1	34.6	1	20	19	22	9.3	114	230	140	4.6	1.4	14.8	40.9	2.1	45.6	9.3	381	49.4	5.1	116	101	29
593	59	2	104.15	1	1.8	2.1	1	0	0	1	0	1	0	0	0	0	0	0	0	1	0	0	7	3	53	124	3.8	2.7	0	23	17	60	8.1	108	124	137	6.7	1.3	14.3	34.5	0.5	23.4	7.1	104	169.5	0.7	86	89	35
594	88	2	58.95	1	0.3	0.5	1	1	0	1	0	1	1	1	1	0	0	1	0	0	0	0	4	3	28	48	1.4	13.6	1	9	25	13	8.6	107	96	136	4.4	1.4	16.2	67	2.8	38.5	6.6	191	12	3	99	114	33
595	83	2	67.4	1	0.9	1.5	1	0	1	1	0	1	1	0	0	0	0	1	0	0	0	0	6	2	52	90	3.3	5.7	0	15	33	49	9.3	108	143	148	4.2	1.1	11.6	25.3	0.4	35.1	10.7	187	11.4	1.5	119	98	29
596	61	2	60	1	1.3	2.6	2	1	1	1	1	1	1	1	1	0	0	0	0	0	0	1	5	3	34	64	1.7	9.6	1	14	17	19	7.3	103	144	131	4.4	1.4	15.7	33.4	1.7	37.9	11.6	164	24.3	1.2	93	86	21
597	75	1	84.8	2	1.9	2.3	1	1	1	0	0	1	1	1	1	0	1	0	0	1	0	0	10	4	46	70	2.5	7.5	1	12	22	42	8.1	113	104	141	4.8	1.1	13.4	31.1	0.4	24.7	7.5	187	6.3	3.4	104	105	21
598	63	2	88.1	1	3.7	4.3	3	0	1	0	0	1	1	0	0	0	0	0	1	1	0	0	7	6	27	53	4.6	6.2	0	22	20	90	8.4	100	213	133	5.2	1.8	19	49.8	2.8	30.9	9.6	287	27.1	3.4	98	88	19
599	24	2	63.96666667	1	1.1	4.3	3	1	0	0	0	0	0	0	1	0	0	0	0	0	1	0	3	12	41	59	3.8	3.8	0	20	25	16	8.1	110	215	142	4	9.5	79.2	50.9	3.7	42	11.1	143	32.5	2.7	84	92	26
600	66	1	93.8	1	1.8	2.1	1	0	0	1	0	1	1	1	1	0	1	0	1	1	0	0	9	2	29	42	3.2	14.8	1	14	26	41	7.6	110	182	144	4.1	3.7	35.7	51	0.8	29.6	9.4	475	11.8	3.4	79	129	26
601	91	1	61.4	1	2.5	3.5	1	0	0	0	1	0	1	0	1	0	1	0	1	1	0	0	9	6	44	93	3.2	5.5	0	23	18	66	7.7	109	134	142	5.2	1.6	17.5	32.5	6.3	34.7	9.2	175	14.1	2.9	87	96	26
602	27	2	116.5	2	0.3	0.5	1	0	0	1	0	1	0	0	1	0	0	1	0	0	0	0	0	4	23	41	4.4	8.4	1	15	27	5	9.1	101	112	139	3.6	1.8	19	49.8	0.7	36.8	12	371	13.5	3.4	103	136	26
603	47	1	91.6	1	0.4	1.3	3	1	1	1	0	1	1	1	0	0	1	1	0	0	1	0	3	6	43	94	3.5	4.6	0	18	23	23	9.1	107	129	140	4.4	1.1	13.2	97.6	0.7	45.7	16	160	12.1	1.9	155	62	16
604	70	1	49	2	1.4	2.1	1	0	1	1	1	0	0	0	0	0	0	0	0	0	0	0	5	6	43	94	4.6	3.2	0	17	29	26	9.6	137	132	170	5.2	1.1	12.3	31.1	2.8	35.9	11.1	148	10.1	1	132	99	23.5
605	74	1	82	1	0.8	1.1	1	0	0	0	0	1	1	1	1	0	0	0	0	0	1	1	8	5	42	54	3.7	3.4	0	17	24	23	8.2	104	280	139	4.7	2	22.4	59.7	4	30.3	8.9	126	17.7	3.8	97	97	27
606	91	2	59	1	1	1.5	1	0	0	1	0	1	0	0	1	0	0	1	0	0	0	0	4	8	42	54	3.6	4.1	0	15	23	23	8.7	106	226	138	4.8	2.1	22.8	34.5	4.9	40.4	12.2	146	33.6	3.3	113	117	43
607	85	1	83	1	0.9	1.6	1	0	0	1	0	1	0	0	1	0	0	1	0	0	0	0	5	6	31	52	3.3	3.4	0	23	24	22	8.4	107	198	142	5.6	1.2	13.1	150	0.5	48.2	12.6	112	11.4	1.8	98	90	21
608	76	1	98.9	3	1.2	2.4	2	1	1	1	1	1	0	1	1	1	1	1	1	0	0	0	7	6	31	52	2.8	5.4	0	19	19	27	8.1	105	186	138	4.8	3.2	34	46.3	1.7	30.1	9.7	151	13.2	1.6	158	77	34
609	41	2	80.2	2	3.4	4.6	3	1	1	1	1	0	1	1	1	1	0	0	1	1	0	0	6	4	35	67	1.4	11.1	1	22	22	41	8.5	100	383	135	5.2	1.3	14	27.4	2.8	27.5	7.8	156	20.8	3.4	134	138	25
610	88	1	90	2	2.7	3.4	1	1	1	1	0	1	1	1	1	1	1	1	1	0	0	0	7	3	47	61	3.2	10.4	1	25	24	98	9.1	99	677	136	5.9	1.9	20.2	87.5	2.8	35.5	12	332	19.7	3.4	102	97	34
611	77	1	100	1	1.1	1.5	1	1	0	1	0	1	1	1	1	0	0	1	0	0	0	1	5	4	47	61	1.4	14.3	1	16	24	22	8.3	102	148	141	5.8	1.3	14.3	29.1	1.3	37.5	9.9	200	13	3.7	88	99	38
612	91	2	63.25	3	0.6	0.9	1	0	0	1	0	1	1	1	0	0	1	1	0	0	0	0	6	2	28	40	4.6	4.3	0	17	24	13	8	106	126	139	4.4	1.2	13.2	29.4	0.5	34.9	11.1	200	9.8	1.4	123	78	36
613	60	2	106.8	3	0.7	1.1	1	0	0	1	0	1	0	0	1	0	0	0	1	0	0	0	4	3	61	124	1.7	11.3	1	12	29	38	7.6	118	283	153	3.7	1.1	12	27.5	0.4	38.1	12.4	192	36.9	1.7	91	113	28
614	61	2	102	1	0.7	1.5	2	1	0	1	0	1	0	1	1	0	0	1	0	0	0	1	5	2	49	68	1.8	13.9	1	13	30	8	7.8	104	136	139	3.7	1.5	16.2	150	0.7	25.5	8.2	250	6.2	3.4	124	93	26
615	82	1	68.5	1	1	1.5	1	0	0	1	0	1	0	1	0	1	1	0	1	1	0	1	18	4	37	66	3	7.5	1	14	25	22	9	107	174	143	5.5	1.3	13.8	28.9	1.6	45.9	13.7	226	13.7	3.4	91	99	29
616	91	1	65.1	2	1.3	1.6	1	0	1	1	0	1	0	1	1	0	1	0	0	1	0	0	8	3	37	66	4.6	4.7	0	15	23	30	9.3	102	174	139	4.7	1.8	19	49.8	2.8	34.1	10.5	215	15.4	3.4	120	135	32
617	79	1	111.05	1	1	1.9	1	0	1	1	0	1	0	1	0	0	0	1	1	0	0	0	6	5	35	66	4.6	4	0	12	26	32	8.6	113	122	144	5.1	1.1	13.4	30.6	2.8	34.8	10.5	186	16.8	2.7	93	107	26
618	62	1	97.8	1	1.5	2.3	1	1	0	1	0	0	0	0	0	0	0	0	0	0	0	0	9	5	50	118	2.2	5.9	0	22	21	48	7.8	102	79	136	5.1	2.2	22.8	33.2	10.5	31.3	9.8	130	0.7	3.4	116	140	30
619	65	1	136	2	1.5	2.5	1	1	0	1	0	1	1	1	1	0	1	0	1	1	0	0	10	4	40	41	3.3	8.8	1	19	29	122	9.1	96	209	138	4	1.1	11.6	27	0.5	29.5	7.8	291	10.9	1.8	102	112	26
620	41	2	125	2	1.8	2.2	1	0	1	1	1	1	1	0	1	0	0	1	1	0	0	0	3	2	41	99	4.6	8.3	1	16	24	28	8.1	107	292	139	4.8	1.5	16.5	59.3	0.6	26.5	8	384	16	3.4	112	119	28
621	88	1	68.1	1	1	1.3	1	0	1	1	0	1	1	1	0	0	1	1	0	0	0	0	8	3	29	59	4.6	2.5	0	14	21	18	7.6	107	113	136	4.8	2.7	28.3	34.6	2.8	32.5	10.8	113	9.9	1.2	71	72	25
622	43	1	86.1	1	0.6	0.9	1	0	0	1	0	0	0	0	1	0	0	0	0	0	0	0	8	2	41	120	4.6	3.7	0	19	26	21	8	101	138	137	4.7	2	21.2	28.9	2.8	40.4	12.7	168	37	3.4	86	102	27
623	87	1	83.5	1	2.8	3.1	1	1	0	1	1	0	0	1	1	1	0	1	0	1	0	0	9	4	41	94	2.8	7.1	0	14	19	62	8.6	112	186	142	5.1	1.2	13.1	102.9	0.2	25.5	7	200	17.4	1.5	100	88	22.5
624	63	1	97	1	0.5	1.1	2	0	0	1	0	0	0	1	0	0	0	1	1	0	0	0	5	2	39	66	4.6	4.6	0	16	20	35	7.3	126	222	144	4.3	2.6	28.4	63.5	2.8	34.3	7.1	210	27.9	3.4	96	112	21
625	84	2	71.2	1	0.6	1	1	0	0	1	0	1	0	1	0	1	1	1	1	0	1	0	9	4	48	87	3.3	8.4	1	25	22	56	8.4	106	290	141	5.8	4.5	43.7	30	0.6	50.9	11.7	278	26.6	5.2	209	131	40
626	69	1	76.73333333	1	1.3	1.6	1	0	0	1	0	1	1	1	1	0	0	0	0	1	0	1	8	2	52	154	4.6	2.9	0	13	28	40	8.4	106	147	143	4	1.1	11.5	25.9	0.5	26.5	6.4	135	12.4	3.4	117	115	42
627	75	2	70.9	1	1.1	3.6	3	1	0	1	0	1	1	1	1	0	0	0	0	0	0	0	6	11	50	84	1.4	5.9	0	17	18	13	8.6	112	143	145	4.2	1.6	17.9	54.8	2.8	38.8	8.6	83	28.9	9.6	92	102	26.5
628	85	1	90	1	1.9	4.3	3	0	0	0	1	1	1	1	0	0	0	0	0	1	0	0	7	4	49	134	4.6	1.9	0	15	20	26	8.6	115	133	144	5.3	1.6	17	31.2	2.8	27.1	6.7	89	16.6	2.8	83	87	26
629	67	1	113.2	1	0.1	0.9	3	1	0	1	1	1	1	1	0	0	0	1	1	0	0	0	5	3	38	50	1.5	10.3	1	15	24	19	8.6	107	124	138	4.6	1.2	12.7	84.6	2.8	39.2	12.2	155	14.1	3.1	93	92	20.5
630	80	1	61	1	1.1	1.5	1	0	1	1	0	1	1	1	1	0	1	1	0	0	0	0	7	2	44	88	3.7	4.6	0	18	26	27	8.5	106	170	142	4	1.6	16.7	32.5	0.6	39.6	11.4	170	10.4	2.1	96	87	29
631	51	1	70.3	3	1.3	1.6	1	1	0	1	0	1	0	0	1	0	0	0	0	0	1	0	6	5	22	37	3.2	3.1	0	20	17	54	8.9	99	183	134	4.2	3.3	35.4	37.1	5.4	35.2	11.3	99	10.9	3.8	103	108	39
632	69	1	103	1	1.4	3.3	2	1	0	1	0	1	1	1	1	1	1	0	1	1	1	0	13	4	34	37	1.5	21.9	1	18	27	57	8	102	404	140	5.7	5.8	52.3	38.9	2.8	28.2	6.4	328	20.3	3.4	100	137	41
633	69	1	117	1	0.7	1.2	1	1	0	1	0	1	0	1	1	0	1	0	0	0	0	0	10	2	31	60	2.6	18	1	16	26	11	8.2	99	117	139	4.7	1.3	13.6	30.6	0.8	36.3	10.9	469	41.1	2.1	120	158	31
634	57	2	184	1	1.3	2.4	1	1	0	0	0	1	1	0	1	0	0	0	0	0	0	0	4	2	25	56	1.5	16.5	1	19	23	26	8	95	134	130	4.3	1.8	19	49.8	2.8	33.5	10.1	247	13.9	0.8	104	99	18
635	49	1	135.45	1	1	1.4	1	0	0	1	0	1	0	1	0	0	1	1	0	0	0	0	3	3	35	32	4.6	4	0	14	27	26	8.4	106	109	139	5.8	1.4	14.9	40.3	1.6	42.9	9.9	183	32.6	3.2	86	87	29
636	78	1	88	1	2.1	2.4	1	0	0	0	0	1	1	0	1	0	0	0	1	1	0	0	7	2	41	50	5.4	5.8	0	22	26	38	9.4	104	211	142	5.2	1.4	15.5	27	0.6	40.1	13.1	311	9.3	3.4	95	100	32
637	70	2	70	3	2.2	2.8	1	0	0	0	0	1	0	1	1	0	1	0	1	0	0	0	6	6	55	140	3.7	8.3	1	24	17	33	9.5	115	546	144	4.5	2.5	27.5	44.2	1	28.7	5.9	307	10.8	9.6	86.5	101	34
638	78	1	99.9	1	0.8	1.4	1	0	0	0	0	0	0	0	1	0	0	1	0	0	0	0	6	2	52	74	1.7	8.4	1	17	18	80	7.9	108	103	136	4.9	1.6	17	66	0.3	31.6	9.3	142	41.1	3.4	80	92	21
639	72	2	100.65	1	1.3	2.1	1	0	0	1	0	1	0	0	1	0	0	1	1	0	0	0	5	8	33	69	3.2	3.3	0	23	21	38	7.7	112	216	140	5.3	1.7	18.5	48.6	8	36.2	12.4	106	26	4.3	121	114	27
640	55	2	76	1	0.6	0.9	1	0	0	1	0	1	0	1	1	0	0	1	0	0	0	0	2	4	33	69	5.4	7.7	1	16	26	28	8.5	94	152	131	4.6	1.3	14.5	150	2.8	32.9	10	418	13.8	3.4	93	176	38
641	59	1	120	3	1.8	3.3	1	0	0	1	1	1	1	1	1	0	0	0	0	1	0	0	8	2	40	82	3.6	5.8	0	11	23	32	8.6	112	96	142	4.7	1.6	17.9	116.5	1.3	30.8	7.3	209	9.1	7	86	105	22
642	79	1	125	3	2.1	2.8	1	1	0	1	0	1	0	0	1	0	0	1	0	0	0	0	5	2	45	97	1.5	30.7	1	12	26	33	7.7	110	147	141	4.1	1.4	16.4	30.3	0.7	29.4	9	461	16.4	1.5	98	88	23.5
643	61	1	84.85	1	0.6	0.9	1	0	0	1	0	1	1	1	0	0	0	1	0	0	0	0	3	2	27	54	4.7	4.5	0	15	26	11	8.4	115	158	142	3.9	1.9	19.9	46.8	2.8	38.3	8.1	212	16.9	1.9	90	105	22
644	84	1	86	2	1.1	1.6	1	0	0	0	0	0	0	0	0	0	0	1	1	0	0	0	7	2	30	36	4.7	3.8	0	22	25	35	8.6	114	207	146	5	1.4	16.2	33.6	0.3	32.2	6.8	180	14.6	3.4	89	97	29
645	50	1	116	1	12	13.2	1	0	0	0	0	0	0	0	1	0	0	1	0	0	1	0	11	13	36	71	3.8	12.4	1	28	19	200	9.3	95	199	138	7.2	1.5	16.2	35.2	28.1	24.3	7.8	473	24.5	2.2	117	96	25
646	91	2	61.5	3	0.8	1.3	1	0	0	0	0	1	0	1	0	0	1	1	0	0	0	0	6	2	37	41	4.7	6.1	0	17	29	34	8.5	104	160	142	4.4	1.2	12.9	32.3	2.8	34.8	10.5	286	16.6	3.4	81	112	37
647	37	2	180	3	3.6	4	3	0	0	0	0	1	0	0	1	0	0	0	0	0	1	0	2	9	23	65	4.1	1.7	0	31	26	176	7.8	100	190	148	4.1	2.6	28.8	34.4	21.3	25.9	8	71	13.6	1.9	93	96	39
648	26	1	81.5	2	1	1.6	1	1	0	1	1	1	0	1	0	0	0	0	0	0	0	0	0	9	37	38	1.5	14.1	1	12	23	17	8.6	107	159	136	5	1.3	14.7	27.8	2.8	26	7.8	212	14.8	1.3	108	116	28
649	57	1	93	1	0.7	1	1	1	1	1	1	1	1	1	1	1	0	1	0	0	0	0	3	2	54	83	1.5	15.9	1	11	23	12	8.1	109	141	137	4.4	1.2	14.3	40.4	2.8	32.3	10	239	16.8	2.3	105	102	32
650	75	2	102.5	1	0.7	1.1	1	0	0	1	1	1	0	0	1	0	0	1	0	0	0	0	4	2	38	38	3.8	4.9	0	16	25	21	8.3	110	170	141	4.5	1.1	12.2	26.1	1	34.5	10.9	188	16.1	3.3	100	93	28
651	91	2	89.7	3	1	1.3	1	0	0	0	0	0	1	0	1	0	1	1	1	0	0	1	9	5	35	78	3.1	6.4	0	23	20	66	8.6	114	148	146	6.6	1.2	13.5	43.8	0.6	36.7	9.3	198	39.2	1.7	84	88	23
652	75	1	102	1	0.7	1.1	1	1	0	1	1	1	1	1	0	1	0	1	1	0	0	0	8	2	31	44	1.5	10	1	11	25	23	8.6	113	150	144	4.3	1.3	14.4	30.1	2.8	33	9.3	150	19	2.4	170	87	29
653	51	2	73	1	0.6	0.9	1	0	0	0	0	1	0	0	0	0	0	0	0	0	0	0	2	2	42	112	4.7	5.3	0	12	24	9	7.2	101	100	137	4.2	1.8	19	49.8	0.2	22	7.2	248	4.3	2.5	120	144	36
654	50	1	97.95	1	0.5	0.9	1	0	0	1	0	1	0	1	0	0	0	0	0	0	1	0	5	6	46	103	3.1	4.5	0	29	26	22	10.9	108	286	140	5.9	2.3	25.5	48.9	8	26	6.3	138	10.8	11.8	84	130	26
655	65	1	131	1	0.5	0.8	1	0	0	1	0	1	0	1	1	0	0	0	0	0	0	0	3	4	34	96	3.5	13.6	1	11	30	21	8	106	251	142	4.1	20.2	150	52	0.6	35.8	8.5	475	19.6	3	104	184	35
656	57	1	106.4	3	0.9	1.2	1	0	1	1	1	1	1	1	0	0	0	1	0	0	0	0	3	3	47	95	4.2	4.4	0	12	26	17	8.6	111	124	140	4.6	1.3	15.4	39.2	1.5	32.6	9.1	186	15.1	5	99	109	28
657	48	1	70.06666667	3	4.6	5.1	1	0	0	1	0	0	0	1	1	0	0	0	0	1	0	0	4	16	17	41	3.4	4	0	17	24	39	9.9	111	149	143	4.5	3.1	32.2	150	3.5	30.3	9	136	8.4	6.5	92	93	18
658	60	1	136	3	1.6	2.6	1	1	0	0	0	1	1	1	1	0	0	0	1	0	1	0	12	6	52	94	3.3	2.8	0	14	26	39	8.9	106	129	135	4.8	1.9	20.7	32.2	4.7	27.4	7.4	92	7.6	1.5	90	79	25
659	74	1	71.05	1	2.3	3.5	1	0	1	1	0	1	0	1	1	0	1	0	1	1	0	0	8	3	48	82	4.7	4	0	12	25	42	8.6	103	120	136	4.4	3.4	32.8	37.1	2.8	33.8	11.7	189	7.4	3.4	92	73	24
660	59	1	90.86666667	3	5.4	6.9	1	0	0	1	1	0	1	1	1	0	0	0	1	1	1	0	9	9	16	29	3.8	1.3	0	36	21	103	8.9	92	125	132	4.7	1.3	14.1	78	1.8	34.5	9.6	51	17.8	1.5	149	151	26
661	58	1	88.95	1	0.5	1.1	2	1	0	1	0	1	0	1	0	0	1	0	0	0	1	0	4	2	54	67	2.6	12.4	1	19	21	34	8.4	101	181	134	5.9	1.4	15.3	30.1	1.3	36.5	11.8	323	34.9	1.8	82	106	25
662	90	2	48.4	1	2.4	2.7	1	0	0	0	1	1	0	1	0	1	1	0	1	1	0	0	10	3	38	111	4.7	6.5	0	19	29	69	8.9	99	221	142	3.7	1.1	13.1	25.3	2.8	35.3	10.4	304	10.6	3.4	81	85	29
663	81	1	72.3	1	2.6	4.1	3	0	1	1	0	1	1	1	1	1	1	0	0	1	0	0	8	4	40	42	3.9	1.9	0	18	22	75	7.5	108	114	141	4.6	1.2	13.3	30.2	0.6	32	9.7	73	14.6	3.4	82	111	29
664	63	1	114.6	1	1	1.3	1	0	1	1	1	0	1	1	1	1	0	0	1	1	0	0	10	3	37	98	4.7	6.7	0	13	26	16	8.3	118	243	149	3.6	1.1	11.9	36.4	2.8	42.4	13.4	314	15.6	1.9	123	84	23
665	78	2	96.4	2	1.1	1.8	1	1	1	1	1	1	0	1	1	1	1	0	0	1	0	0	10	4	37	98	1.5	7.1	0	12	23	39	8.6	109	112	137	4.4	1.5	16.5	75.7	2.8	33	9.5	106	10.1	4.1	129	90	27
666	83	1	57.8	2	2.5	3.8	1	1	0	1	0	0	1	1	1	0	0	0	1	1	0	0	10	7	35	32	3.3	3.3	0	23	27	46	9.2	99	152	137	7	1.2	12.5	36.4	0.5	32.7	9.7	108	6.6	3.4	101	89	21
667	56	2	66	1	0.5	0.8	1	0	0	0	0	0	0	0	1	0	0	0	0	0	1	0	3	5	36	21	3.6	3.3	0	19	17	13	8	111	128	134	4	1.7	18.1	72.5	1.1	35.5	11.7	119	6.2	3.4	98	92	19
668	34	2	61	1	1.1	1.5	1	1	0	0	0	1	0	0	1	0	0	0	0	0	0	0	1	4	42	69	1.7	26.3	1	16	21	30	8.3	110	171	137	4.1	1.3	14.8	57.7	0.3	36.3	10.1	447	23.5	1.1	82	130	32
669	35	1	101	1	0.8	1.3	1	0	0	0	0	0	0	0	0	0	0	0	0	0	0	0	6	6	32	67	3.3	0.9	0	17	17	21	7	100	116	131	5.2	1.3	14.4	29.5	4.9	24	7.5	29	5.4	1.7	92	142	39
670	61	1	81.7	1	0.7	1	1	0	0	1	0	1	0	0	1	0	0	0	0	0	1	1	7	3	30	91	4.7	4.5	0	18	21	14	7.9	102	123	137	4	1.4	15.8	79.8	0.8	40.5	12.7	213	18.2	1.1	112	91	28
671	74	1	86.7	1	2.5	4.9	3	0	1	1	1	1	1	1	1	0	0	0	0	1	0	0	13	3	26	52	4.7	3.3	0	18	22	55	8.7	104	163	138	4.1	1.2	13.1	26.7	2.8	29.2	8.9	157	13.9	1.2	101	109	20
672	68	1	72.5	3	3.5	5.3	3	1	1	0	0	0	1	1	0	0	1	0	1	1	0	0	12	5	47	62	1.5	22.1	1	23	24	69	8.6	102	252	138	5.9	1.4	14.9	34.5	2.8	40.9	9.3	331	13.2	3	82	95	22
673	45	1	132	3	0.9	1.5	1	0	0	0	0	1	0	0	1	0	0	0	0	0	0	0	1	3	44	88	4.7	5.7	0	15	23	11	9.5	106	149	139	4.5	1.1	13	23.3	0.6	42.8	14.9	270	12.7	1.5	101	95	22.5
674	69	2	67.7	2	1.9	2.7	1	1	0	1	0	1	0	0	1	0	0	0	1	1	1	0	9	9	44	89	2.2	5.6	0	23	23	42	10.9	108	150	147	4.7	3.5	36.3	68	12.2	31.5	7	124	9.4	3.4	121	98	22
675	62	1	104.5	3	1.3	2.6	2	0	0	1	1	1	0	1	0	0	0	0	0	0	0	0	4	9	28	62	4.7	3.1	0	18	22	35	8	112	152	144	4.5	2.1	23.2	94.8	1	38.4	8.8	147	19	6.7	72	99	24
676	71	1	118	1	0.5	1.3	2	0	0	1	0	1	0	0	0	0	0	0	0	0	0	0	5	2	30	72	4.2	4.2	0	17	28	16	9.3	106	168	143	4.1	1.1	13	27.2	1.7	47.4	14.9	178	9.8	2	152	132	28
677	82	1	68.75	1	1.7	3.9	2	1	0	1	1	0	1	1	1	0	0	1	0	0	0	0	7	3	32	59	1.5	14.1	1	16	16	27	8.6	116	206	142	4.8	1.2	14.2	34.3	2.8	35.3	10.7	212	9.4	2.9	87	97	21
678	69	2	114.5	1	0.3	0.5	1	1	0	0	0	1	0	0	0	0	1	0	1	0	0	0	9	3	42	89	3.4	8.3	1	22	22	27	8.3	105	329	137	3.9	1.1	11.9	30.5	0.4	41.2	13.5	283	16.1	2.7	88	99	21
679	82	2	101.4	1	1.9	2.5	1	1	0	0	0	0	0	1	1	0	0	0	1	1	0	0	8	4	34	68	1.5	9.3	1	26	14	47	8.8	102	270	137	5.1	1	10.4	24.9	0.4	25.9	8.3	139	11.1	3.4	100	98	25
680	90	1	74.16666667	1	0.6	1.2	2	0	0	1	1	1	0	1	1	0	0	1	0	0	0	0	4	8	47	70	4.7	2.3	0	14	18	21	8.3	111	236	138	4.4	1.3	14.5	82.2	2.8	42.8	10.2	110	1.8	5.5	107	113	30
681	66	1	73	1	2.9	3.9	1	1	0	1	0	0	0	0	0	0	0	0	0	1	0	0	5	4	35	93	1.5	13.9	1	12	33	22	8	103	107	143	5.9	1.4	16.1	36.2	0.4	33.9	7.9	209	8.2	3.4	96	135	28
682	62	2	47.3	3	1.5	4	3	1	0	1	1	1	0	1	1	0	0	1	0	0	0	0	3	6	40	82	3.4	3.5	0	28	26	38	10.2	105	380	149	5.1	1.8	19.5	77.3	10.7	32.3	4.6	118	4.9	8.8	136	108	20
683	86	2	79.85	1	0.7	1	1	0	1	1	0	1	1	1	0	0	1	1	1	0	0	0	8	6	40	82	4.7	4.8	0	17	29	18	9.6	104	273	137	4.4	1.2	14.2	135.9	2.8	39.4	12.4	224	22.6	10.1	137	128	37
684	77	1	61.3	1	0.7	1	1	0	0	0	0	0	0	0	1	0	0	1	0	0	0	0	4	2	26	35	4.7	4.1	0	13	27	19	9.6	119	216	149	4.9	1.4	14.7	29	0.7	46.6	12.4	191	14.4	4.1	79	98	22
685	88	2	49.6	1	0.6	1	1	1	1	1	1	1	1	1	1	1	0	0	0	1	0	0	7	4	43	101	1.5	13.8	1	12	22	16	8.6	110	85	137	4.7	1.3	14.9	52.9	2.8	39.1	7.9	207	17.1	3.1	138	125	29
686	78	1	66.85	1	3.7	4.2	3	0	1	0	0	0	0	1	1	0	1	0	0	1	0	0	9	7	41	47	3.2	6.4	0	16	24	28	8.7	106	137	139	4.4	1.2	13.7	27	3.1	39.1	13	206	18.5	1	107	89	26
687	82	1	83.2	3	3.2	4.1	3	0	0	0	0	1	0	1	1	0	1	1	1	1	0	0	14	6	52	111	4.7	7.5	1	18	24	46	8.3	112	141	144	4.6	2.3	23.9	28	7.1	27	8.1	353	21	0.8	107	107.6	29
688	73	2	40.5	3	4.8	7	1	0	0	1	0	0	0	0	1	0	1	0	0	1	0	0	8	5	27	57	4.7	6.2	0	20	18	46	8.2	96	138	133	4.4	1.1	12	29	0.5	29.7	8.6	292	9.2	3.4	79	90	49
689	67	1	89.6	1	1	1.3	1	1	0	1	0	1	0	0	1	0	0	0	0	0	0	0	5	3	47	98	1.5	7.1	0	18	27	17	7.9	92	251	129	4	1.6	17.4	26.7	0.6	28.9	9.3	107	45.6	2.8	103	129	30
690	46	2	70	1	1.5	1.9	1	1	0	1	1	1	0	0	1	0	0	1	0	0	0	0	8	3	42	75	3.1	4.3	0	15	26	22	8	106	126	143	4.4	0.9	11.3	25.8	1.3	39.9	11.7	132	5.9	3.4	124	80	22
691	31	1	68	1	0.8	1.1	1	0	0	0	0	1	0	0	0	0	0	0	0	0	0	0	0	4	36	41	3.5	6.5	0	13	25	14	8.5	110	144	142	4	2.1	21.8	48.2	2.8	31.6	9.4	229	20	4.3	116	117	29
692	47	2	64.95	1	0.6	1.3	2	0	0	0	0	1	0	0	1	0	0	0	0	0	0	0	5	4	27	54	3.2	1.1	0	17	24	16	8.2	105	129	141	4.4	1.4	16.2	32.8	0.8	23.3	6.8	35	42.7	2	95	137	41
693	64	2	51.1	1	0.6	0.9	1	1	0	0	0	0	1	0	0	0	0	1	0	0	0	0	3	2	37	42	3.2	4.3	0	14	22	10	7.1	106	94	138	3.8	1.4	15.2	31.3	1.1	33.1	10.1	137	11.8	3.4	85	92	21
694	68	2	128.15	1	1.3	1.9	1	0	0	1	0	1	1	1	1	0	0	0	1	0	0	0	4	4	42	57	4.7	4.9	0	21	24	56	10.9	101	332	137	7.2	4.7	52.8	45.3	0.4	42.2	10.7	230	20.9	2.8	96	100	36
695	59	1	94.9	1	2.1	2.4	1	0	0	1	0	1	0	1	1	0	0	0	1	1	1	0	9	7	37	101	4.3	1	0	22	17	61	9.7	109	146	142	3.6	1.4	15.8	30.5	6.4	23.9	7.9	42	8.7	1.9	89	89	18
696	78	2	92.4	1	2.9	4.6	3	0	0	1	0	1	0	0	1	0	1	0	0	1	0	0	8	4	32	46	3.7	4.3	0	19	23	66	7.9	109	122	136	3.9	1.2	13.2	35.9	0.7	28.2	9.5	158	14.2	0.7	199	99	27
697	78	1	71	3	6.1	7.2	1	0	0	1	0	0	0	1	1	1	1	0	0	1	0	1	10	8	20	54	2	15.2	1	32	17	92	6.9	97	216	138	5.3	1.1	12.4	28.2	4.1	32.9	10.5	305	24	3.4	120	90	26
698	71	1	69	2	1.7	3.7	2	0	0	1	1	1	1	1	0	1	1	0	1	1	0	0	13	3	29	45	4.7	6	0	22	21	44	8.4	110	280	142	5.9	1.5	16.6	102.3	0.4	27.6	8.2	284	9.7	2.3	101	117	31
699	87	2	62	3	0.7	1.2	1	0	0	1	1	1	1	1	1	1	1	0	0	0	1	0	7	7	17	35	3.2	6	0	14	23	29	8.2	105	171	140	4.7	1.2	13	22.7	1.1	30.6	8.7	192	14.9	3	124	151	44
700	80	2	61.65	3	1.4	1.9	1	0	1	1	0	1	1	1	1	0	1	0	1	1	0	1	11	6	41	48	4.7	6.4	0	22	23	41	8.9	105	238	145	4.1	1.7	18.7	28.3	2.8	35.6	7.3	300	18.2	1.3	129	96	30
701	60	1	77.9	1	0.8	1.2	1	0	1	0	0	1	1	1	1	1	1	1	0	0	0	0	5	3	25	41	3.7	4.7	0	15	23	27	8.7	108	113	139	3.9	1.3	14.5	27.6	1.2	32.4	10.7	173	7.3	3.4	77	123	33
702	82	2	56.4	3	1.5	2.4	1	1	0	1	0	1	0	0	1	0	0	0	0	1	1	0	10	6	34	82	1.5	15.1	1	15	19	35	8.5	106	153	140	4.4	2.1	22.4	150	17	30.7	9.9	226	11.6	3.4	103	152	27
703	52	1	67.3	2	0.7	1.1	1	0	0	0	0	0	0	0	0	0	0	0	0	0	0	0	2	2	23	47	3.8	6.8	0	15	23	12	8.7	118	150	147	4.5	1.4	16.2	150	1.5	41.4	13.1	258	11.8	1.5	143	81	26
704	56	1	68.2	2	0.9	1.3	1	0	0	1	0	1	0	0	0	0	0	0	0	0	0	0	8	9	42	65	3.4	10.9	1	15	27	13	8.1	109	115	144	4.1	1.9	20.5	31.1	0.3	23.5	6.7	371	21	3	90	124	40
705	87	2	63.55	1	0.8	1.5	1	1	1	1	0	1	1	1	1	0	0	1	0	0	0	0	5	2	39	67	1.5	17.6	1	16	30	20	9	101	189	139	4.3	1	11.9	23.2	2.8	31	9.5	264	15.1	2.8	125	126	25
706	84	1	79.5	1	0.9	1.2	1	1	0	1	0	1	1	1	1	0	0	0	0	0	0	0	4	2	33	31	3.3	6.7	0	12	25	18	8.8	109	254	141	4.2	1.2	14.2	150	0.6	39.2	12.3	222	8.8	3.4	107	81	23
707	85	1	122	1	1.8	3	1	0	0	1	0	1	1	0	1	0	0	0	0	1	0	0	12	2	48	62	4.7	7.9	1	18	21	55	8.9	107	156	140	5.9	1.3	14.9	30.2	2.8	33.7	8.9	372	30.1	3.4	105	115	33
708	20	1	101.6	1	0.5	0.8	1	0	0	0	0	0	0	1	0	0	0	0	0	0	0	0	2	2	48	62	4.7	4.5	0	14	23	25	9	108	144	141	4.2	1.2	12.9	31	2.8	38.9	10.6	213	21	3.2	96	89	24
709	56	1	89.25	2	0.5	0.8	1	0	1	1	0	0	0	0	1	0	0	0	0	0	1	0	5	4	38	60	3.9	3.9	0	14	26	16	8.3	97	296	132	3.3	1.6	17.6	30.7	3	45.4	14.1	154	14.5	1.6	153	108	32
710	49	2	102	3	0.2	0.4	2	1	0	0	0	0	0	0	0	0	0	0	0	0	0	0	2	2	38	78	2.5	23.6	1	11	30	11	8.9	102	103	139	3.9	1.2	13.5	25.3	0.2	29.2	9.3	589	12.9	0.7	135	87	22
711	77	1	93	3	4.2	4.9	1	0	1	1	0	1	0	1	0	0	0	0	1	1	1	0	9	6	27	50	3.9	7.4	1	25	19	84	8.2	106	375	140	5.9	1.5	15.9	28.4	2.5	33.8	9.7	289	31.9	5.9	82	91	43
712	71	2	81	1	0.5	1.3	2	0	1	1	1	1	1	1	0	0	1	0	0	0	0	1	6	5	43	74	4.7	3.7	0	12	37	30	10.6	104	170	141	4.8	1.3	14.2	44.7	0.3	51.5	8.1	173	19.6	1.9	89	92	31
713	56	2	71.7	3	0.9	1.8	2	1	0	0	0	0	0	0	1	0	0	0	0	0	1	1	7	9	49	68	4	1.5	0	23	17	43	9.4	112	269	146	3.9	2.1	22.9	62.7	3.3	27.4	6.6	61	17	3.6	164	121	25
714	75	2	82	1	1	5.9	3	0	0	0	0	0	1	1	1	0	0	1	1	0	0	0	5	4	38	52	3.4	10.2	1	19	23	93	8.5	111	114	141	5.1	1	11.2	37.7	0.1	28.9	9.4	348	5.4	3.4	72	93	20
715	53	1	87	2	2.7	3.1	1	0	0	1	1	1	0	1	1	0	1	0	1	1	0	0	7	2	54	81	3.5	4.7	0	19	23	39	11.1	108	571	139	4.9	1	12.2	24.6	0.6	52.1	15.5	163	7.3	3.4	128	112	33
716	70	2	89.1	1	0.5	0.8	1	0	1	1	1	1	1	1	0	0	1	1	1	0	0	0	7	6	56	110	4.7	2.5	0	18	22	12	8.6	110	186	135	4.8	1.7	18.4	47.8	2.8	29.4	8.1	116	17.9	3.1	80	88	25
717	81	2	65.55	1	1.3	2.1	1	0	1	1	1	0	0	1	1	0	1	0	0	1	1	0	9	4	33	74	3.5	3.5	0	16	24	44	8.8	100	97	134	4.5	1.1	13.2	26.4	0.3	31.3	10.3	122	18.2	1.8	116	87	23
718	53	2	103	2	0.9	1.3	1	0	0	1	0	0	0	0	1	0	0	0	0	0	1	0	5	6	37	60	3.3	3.8	0	16	24	33	9	115	124	141	5.7	1.9	20.2	32.1	2	38.9	10.7	125	14	2	128	111	31
719	29	1	61.1	3	0.6	0.9	1	0	0	1	0	0	0	0	0	0	1	0	0	0	1	0	2	3	45	105	3.3	10.2	1	14	25	8	8.7	109	70	144	4	1.2	13.5	29	0.6	29.9	9.2	335	9.7	1.1	88	119	26
720	84	1	79.4	1	1.8	2.6	1	0	0	0	0	0	1	1	1	1	1	0	1	1	0	0	12	3	33	20	4.7	6	0	19	20	38	8.1	105	188	134	4	1.3	13.7	43	2.8	34.2	10.6	284	14.3	3	135	136	32
721	75	1	76	3	1	1.3	1	0	0	0	0	1	0	0	0	1	0	0	0	0	0	0	5	4	32	88	3.5	4.5	0	21	16	34	8.1	117	172	146	4.8	1.5	16.2	27.3	0.8	41.7	13	156	23.8	2.7	97	68	38
722	50	2	65	1	0.6	0.9	1	0	0	0	0	0	0	0	1	0	0	0	0	0	1	0	6	6	46	50	3.8	6.7	0	18	26	30	7.4	76	148	114	4.6	2.9	31.2	33.5	15.1	24.3	6.3	256	19.1	4.4	89	120	24
723	73	2	56.4	1	0.5	0.8	1	0	0	1	0	1	0	0	1	0	0	1	0	0	0	0	4	2	34	83	4.7	5.3	0	10	33	7	8.8	109	123	145	4.7	1.1	13.2	27.7	2.8	35.5	10.8	247	4.7	0.6	107	79	26
724	76	2	64.4	1	0.8	2.7	3	0	1	1	0	1	1	0	1	0	1	0	0	0	0	0	7	6	29	86	4.7	0.7	0	24	17	83	8.1	100	122	133	4.3	1.3	14.6	30.9	1.1	35.6	10.8	35	15.5	6.3	90	104	24
725	78	2	90	2	1.8	2.1	1	0	0	1	0	1	0	0	1	0	1	1	1	0	0	0	8	7	43	47	3.3	7.1	0	20	27	60	8.7	100	438	135	5.5	8.7	91.1	66.5	0.4	38	10.4	235	20.2	1.9	98	107	26
726	49	1	138	1	0.8	2.2	2	0	0	1	0	1	0	1	1	0	1	0	1	0	1	0	7	5	29	29	3.1	7.5	1	18	36	24	8.9	102	362	141	4.8	1.6	17.6	133.6	0.9	34.8	8.9	231	29.7	6.2	73	127	34
727	62	1	65	3	0.8	2	2	0	1	1	1	1	0	1	1	0	0	1	0	0	0	0	5	2	44	70	3.7	5.2	0	17	21	26	8.3	113	224	141	3.9	1.6	17.8	29.5	1.6	37.5	9.6	193	22.3	5.7	112	111	35
728	61	1	68.1	2	1.3	2.7	2	1	0	0	0	1	0	1	1	0	0	0	1	1	0	0	8	4	45	93	1.5	18.7	1	22	20	22	7.1	105	420	129	4.6	1.3	13.9	22.3	1.2	41.5	10.1	281	13.1	2.3	86	101	35.5
729	79	2	81.7	1	0.6	0.9	1	1	1	1	0	1	0	1	0	0	0	1	0	0	0	0	5	2	38	32	3.3	8.1	1	13	32	23	9.1	109	104	142	4.1	1.4	15.6	49.1	0.3	35.4	10.4	267	14.9	6.3	121	98	27
730	42	1	64.6	2	0.3	0.6	2	0	0	1	1	1	0	1	1	0	0	1	0	0	0	0	4	2	29	41	4.7	4.8	0	18	23	15	8.4	104	158	144	3.6	1.2	13.4	34.6	2.8	38.6	10.3	226	13.5	3.4	95	109	40
731	56	2	99.1	2	0.7	1.1	1	1	0	1	0	1	1	0	0	1	0	1	1	0	0	0	6	2	57	100	3.4	3	0	14	33	11	8.7	107	297	146	3.4	1.6	17.6	47.3	0.6	33	10.3	103	185.4	3.4	108	121	39
732	40	1	100	1	6.7	7.2	1	1	0	1	0	0	1	1	1	1	0	0	0	1	0	0	4	4	34	24	1.5	17.5	1	23	28	63	8.4	95	122	136	5.3	3.2	32	33.7	0.5	33	8.8	262	17.8	3.4	98	128	26
733	69	1	78.8	2	1.9	3.7	1	0	0	1	0	1	1	0	1	0	0	0	0	0	0	0	6	4	29	62	4.7	5.6	0	17	21	22	7.9	106	117	136	4.9	1.6	17.9	39.2	2.8	25.3	7.2	264	109.8	1.8	81	88	27.5
734	59	1	85.6	1	0.9	1.2	1	1	1	1	0	1	0	1	1	0	0	0	1	0	1	0	7	6	41	83	2.5	1.6	0	13	30	21	8.7	108	282	145	3.4	1.7	18	43	6.6	32.1	9.7	41	14	3.4	121	124	43
735	35	1	88.8	3	0.7	1	1	0	1	1	1	0	1	0	0	0	0	1	0	0	0	0	6	2	31	78	4.7	5.1	0	13	20	12	7.6	113	161	143	4.9	1.3	14.3	25.8	2.8	34.9	10.8	239	24	1.9	137	100	23
736	30	1	80.3	3	0.6	1.1	1	1	0	0	0	0	0	0	0	0	0	0	0	0	1	0	7	8	55	112	1.5	1.9	0	21	17	71	8.3	106	99	137	5	2.5	26.1	45.1	21.9	37.8	10.2	29	5.5	3.4	80	134	35
737	53	1	101.7	3	0.6	0.9	1	0	1	1	0	1	1	1	0	1	0	1	1	0	0	0	4	2	38	46	5.4	4.1	0	13	23	20	8.6	108	121	140	4.4	1.4	15	32.6	2.8	38.8	12.4	221	18.3	1.4	100	87	23
738	58	2	153	1	0.6	2.8	3	1	0	1	0	1	0	0	1	0	1	0	1	0	0	1	5	5	38	74	1.5	11.4	1	20	37	16	8.5	94	158	141	3.9	1	10.8	26.1	0.7	38.8	12.5	171	13.6	3.4	95	76	22
739	57	1	119.8	2	1	1.7	1	0	1	1	1	1	0	0	0	0	0	0	0	1	0	0	5	2	39	55	3.8	5.2	0	15	24	18	7.9	102	151	137	3.6	1.1	12	36.9	1.2	43.3	12.3	197	14.2	1.5	103	101	32
740	74	2	82	1	1.7	2.2	1	0	1	1	0	0	1	0	1	0	0	1	0	0	0	0	4	2	39	55	5.4	7.4	1	25	17	49	8.9	111	308	144	5.5	1.8	19	49.8	0.4	36.9	9.8	397	36.1	3.4	98	112	28
741	86	1	60.35	3	1.7	2.2	1	1	1	1	1	1	0	0	0	1	1	0	1	1	0	0	12	3	38	70	2.4	5.8	0	20	16	36	7	111	384	143	5.7	1.5	16.7	51.8	0.8	43.3	12.6	140	18.8	2.5	136	125	38
742	75	2	83.2	3	1.5	1.8	1	0	1	1	0	1	0	1	1	0	0	1	0	0	0	0	7	7	37	67	3.2	7	0	17	17	35	8.2	115	139	141	4.9	1.6	17.4	133.7	2.5	40.3	10.6	224	10.4	3.7	80	86	25
743	40	1	83.9	1	0.8	1.1	1	0	1	1	0	1	1	0	1	0	0	1	0	0	0	0	1	4	21	35	3	17.5	1	12	25	19	8.9	109	103	142	4.4	1.1	13.1	21.3	1.4	32	10	524	23.3	0.8	109	117	24
744	83	1	89.95	1	0.9	1.2	1	0	1	1	1	1	1	0	0	0	0	1	1	0	0	0	11	3	56	92	4.8	5	0	18	20	20	7.6	104	241	137	4.4	1.8	19	49.8	2.8	32.6	10.4	238	16.5	1.7	146	102	22
745	62	1	73	1	6.7	7.1	1	0	0	1	0	0	0	0	1	0	0	0	0	1	1	0	6	8	25	74	3.5	14.1	1	35	24	251	7.4	98	175	140	6.3	3.1	150	105.5	8.8	32.5	7.1	493	8.6	0.8	91	116	25
746	56	1	53.8	3	2.4	3.6	1	1	0	1	0	0	1	1	1	1	1	0	1	1	1	0	13	6	24	24	3.6	3.3	0	21	29	88	9.4	98	152	142	7.7	1.4	15.3	35	0.7	30.1	9.8	119	11.8	3.4	90	74	19
747	74	2	45.4	1	0.9	1.9	2	0	0	1	1	1	0	1	1	0	0	0	0	0	0	1	9	3	24	24	4.8	5.7	0	17	21	30	8.6	105	230	137	4.5	1.2	13.1	150	0.9	31.1	6.8	273	14.8	4.4	98	125	31.5
748	85	1	63.4	3	0.8	1.3	1	0	0	1	0	1	1	1	0	1	1	1	0	0	0	1	7	5	41	101	3.1	5	0	14	26	18	7.5	104	186	134	4.7	1.1	12	28.7	0.3	27.8	8.3	154	14.3	3.3	98	92	23
749	76	2	63.5	1	0.7	1.1	1	1	1	1	1	1	0	0	1	0	0	0	1	1	0	0	10	3	43	56	2	2.1	0	16	22	22	7.4	103	198	133	3.1	1.4	14.9	32.1	0.4	23.2	7.9	42	0.1	3.4	107	185	43
750	75	2	62.25	2	1.2	1.7	1	0	0	1	0	1	0	1	0	0	1	0	0	1	0	0	10	2	44	56	4.5	9.3	1	15	24	35	9.7	101	135	138	5.5	1.4	15.5	29.1	1.3	34.6	8.1	420	10	3.4	109	95	32
751	76	1	80.65	3	0.5	1.6	3	0	0	1	0	1	0	1	1	0	0	1	1	0	0	0	6	2	34	34	4.8	8.2	1	15	18	41	7.7	101	251	130	3.8	1.8	19	49.8	0.5	34.2	9.7	392	19.4	1.3	95.5	117	37
752	41	1	122.8	1	0.2	0.5	2	0	0	0	0	1	0	0	0	0	0	1	1	0	0	0	2	4	37	73	1.9	49.3	1	17	25	31	7.5	109	150	140	5.2	1.6	17.5	33.7	2.8	33.7	8.1	936	18.5	3.4	100	143	28
753	65	1	56	1	9.8	10.2	1	0	0	1	0	0	1	1	0	1	1	0	0	1	0	0	8	4	37	73	4.8	6	0	33	18	84	8.1	89	133	128	5.6	1	10.5	36.5	2.8	35.5	9.8	289	17.9	3.4	119	93	28
754	71	2	95.4	1	0.8	2	2	0	0	1	0	1	0	1	0	0	0	1	0	0	0	0	6	5	45	50	4.8	4.1	0	22	29	17	8.6	106	271	148	3.4	2.3	24.3	107.5	1.2	34.9	7.5	195	13.8	11.3	105	114	24
755	74	1	56.05	1	0.9	1.2	1	0	0	1	0	1	1	1	0	1	1	0	0	0	0	0	6	4	53	82	4.8	5	0	14	23	19	8.6	107	126	137	4.4	1.7	18.6	116.7	0.9	36.6	8	242	22.8	4	91	91	56
756	71	2	54.1	1	0.8	1.9	2	1	0	1	0	1	0	1	1	0	1	1	0	0	0	0	13	4	37	72	2.4	11.3	1	16	27	23	7.5	105	104	140	5.2	1.5	17.1	144.9	0.5	37.4	11.2	272	21.6	1.4	93	117	22
757	44	1	93.9	3	6	8.3	1	0	0	0	0	0	0	0	1	0	0	0	0	1	1	0	4	4	29	63	3.1	3.9	0	26	24	83	8.9	85	130	131	5.2	1.4	14.9	34.6	1.5	42	11.9	121	19.3	2.9	89	105	34
758	54	2	76.8	1	0.3	0.5	1	0	0	1	0	1	0	0	0	0	0	0	0	0	0	0	5	4	45	115	4.8	2.7	0	17	20	16	7.7	106	124	141	3.9	1.1	11.6	50.2	2.8	30	9.5	131	8.4	0.8	89	78	26
759	69	1	109	1	1.4	2.2	1	1	0	1	0	1	0	0	1	0	0	0	0	1	0	0	8	2	45	115	1.5	7.7	1	16	26	40	8	102	138	137	4.6	1.8	19	49.8	2.8	39.2	11.7	115	8.9	3.4	78	104	23
760	80	1	66.6	1	1.3	1.9	1	0	1	1	0	1	1	1	0	1	1	0	0	1	0	0	8	2	44	74	4.8	3.9	0	13	28	18	8.4	104	133	135	4.8	1.2	13.4	36.1	2.8	30.3	8.6	189	10	3.4	84	94	22
761	82	2	81.5	1	1.1	2.3	2	1	0	1	1	1	1	1	1	0	0	0	0	1	0	0	8	3	44	74	1.5	15.4	1	15	20	19	7.9	105	190	138	4.7	1.6	16.9	123.5	2.8	32.3	9.4	231	13.6	1.7	279	82	28
762	45	1	83	3	0.5	0.8	1	1	0	1	1	1	0	0	0	0	0	1	0	0	0	0	9	2	44	74	1.5	10.7	1	15	19	17	7.7	117	165	149	3.9	1.2	13.2	25.8	1.3	36.7	9.9	161	7.6	1.6	119	119	20
763	60	2	61.5	1	0.7	1.2	1	0	1	0	0	1	0	1	1	1	1	0	1	0	0	0	9	2	44	74	3.7	6.2	0	31	29	37	9.4	90	312	133	5.4	4.6	49.4	44.6	1.5	41.3	9.2	230	21.8	10.5	127	124	39
764	76	1	73.6	1	4.8	5.5	1	1	0	1	0	1	1	0	1	1	1	0	0	1	0	1	9	5	30	38	1.5	15.1	1	22	18	132	9.5	103	130	143	5	1.1	12.4	48.6	0.2	30.5	7.8	226	11	3.4	83	135	38
765	85	1	80.8	3	0.8	1.1	1	0	0	1	0	1	1	1	0	1	0	1	0	0	0	1	7	5	45	78	4.8	3.2	0	14	23	25	7.6	106	80	136	5.4	1.4	15.3	29.6	2.8	29.2	7.2	154	14.8	2.2	83	101	35
766	74	1	118.9	1	1.1	3.5	3	0	1	1	1	0	1	0	1	0	0	0	0	1	0	0	8	2	25	41	4.8	3.2	0	14	25	25	10.5	106	121	141	4.3	2.8	28.7	37.7	0.8	45.3	14.3	156	9.5	3.4	113	85	27
767	78	1	57.4	2	0.9	1.2	1	1	0	1	0	1	0	1	0	0	0	1	0	0	0	0	4	5	36	61	1.5	11.9	1	14	19	14	8.6	109	107	138	4.2	1.7	18.3	31	2.8	35.2	8.2	178	27.6	2.9	85	88	34
768	55	1	91.33333333	1	0.6	0.9	1	0	0	1	0	1	0	0	1	0	0	0	1	0	1	0	7	3	37	85	3	3.9	0	50	25	17	9.3	107	261	156	3.9	2.3	25.2	48.7	9.6	24.2	3.8	118	11.3	1.8	75	97	26
769	48	2	100	1	0.8	1.6	2	0	0	0	0	1	0	0	1	0	0	0	0	0	1	0	4	6	37	85	3.6	1.9	0	37	23	32	8.4	104	112	146	5.5	3.2	35.1	33.7	16.7	31.2	8.5	70	8.7	9.7	297	120	40
770	74	2	65.7	1	0.2	0.4	2	0	1	1	1	1	1	1	1	0	1	0	0	0	0	0	7	2	36	31	4.8	4.1	0	12	30	20	8.2	119	182	149	3.8	1.2	12.8	29.6	2.8	26.6	6.4	198	12.1	1.9	108	124	30
771	69	1	107	1	2.6	4.4	3	0	0	0	0	1	1	1	1	0	0	1	0	0	1	0	7	8	32	28	3	3.4	0	24	17	33	7.3	107	227	137	4.3	2.2	24	64.6	5.3	36.6	7.8	101	14.1	4.4	83	112	41
772	57	1	86.15	3	0.5	0.8	1	0	0	0	0	1	0	0	0	0	1	0	0	0	1	0	6	4	20	48	3.2	5.8	0	12	24	6	8.4	107	158	138	4	1.1	11.7	33.9	0.8	36.5	12.4	185	12.1	1.6	92	98	28
773	54	1	109.6	1	1.4	1.7	1	0	0	1	1	0	0	1	0	0	0	1	1	1	0	0	5	4	37	70	4.8	5.9	0	20	19	36	8.9	101	194	136	4.2	1.4	15.3	35.9	2.8	41.4	13	284	10.8	3.4	107	118	33
774	82	1	64.4	1	0.9	1.3	1	0	0	0	0	0	0	0	1	0	0	0	0	0	0	0	4	2	61	75	4.8	3.8	0	17	25	17	8.5	117	154	145	4.5	1.2	13.7	25.2	2.8	45	13.7	180	11.2	1.5	102	130	32
775	45	2	90	2	9	9.8	1	0	0	0	0	1	1	1	1	1	0	0	1	1	0	0	6	7	39	80	4.4	4.7	0	21	27	49	9.9	93	326	136	4.9	1.1	13	49.3	0.2	44.4	13.1	206	5	1.2	102	98	26
776	75	1	100.8	1	1.4	1.7	1	1	1	1	1	1	1	1	1	1	0	0	0	1	0	0	9	2	36	49	3.4	7.7	1	21	24	37	8.5	107	151	141	5.5	1.3	13.7	64.7	0.9	42.7	12.7	261	8.1	2.1	91	92	31
777	67	2	64	1	0.4	0.7	1	0	1	0	1	0	0	1	0	0	0	1	0	0	0	0	3	2	28	62	3.3	11.8	1	18	25	22	9.6	99	140	135	4.6	1.2	12.6	135.2	0.5	41.5	12.4	391	24.5	1.6	122	127	30
778	81	1	127	1	5.8	8.2	1	0	0	1	0	1	0	0	0	0	1	1	0	0	0	0	5	9	22	26	3.1	4.2	0	21	20	80	7.7	109	182	141	4.5	1.3	15	30.1	2.8	31.8	9.4	131	10.8	2.3	110	166	33
779	62	2	59.4	1	4	5.6	1	0	0	0	0	0	0	1	0	0	1	0	0	1	0	0	8	5	44	81	4.8	5.7	0	17	24	38	8.6	90	158	129	4.6	1.8	19	49.8	0.3	26.2	7.8	275	10.9	1.3	71	76	32
780	69	1	76.4	1	1	4.6	3	0	0	1	0	1	0	0	1	0	0	0	0	0	1	0	7	7	41	71	1.1	17.3	1	20	28	23	7.2	114	270	141	5.6	2.7	28.4	150	0.7	30.4	5.9	190	17.5	9.4	130	152	33
781	55	1	84.4	2	7.5	8	1	1	0	1	0	0	1	1	0	0	0	0	1	1	0	0	5	6	41	71	2.2	7.2	1	26	30	55	9.3	100	109	140	6.8	1.1	11.4	132.2	0.4	40.3	11.3	158	7.8	3.4	103	145	39
782	65	2	93.5	1	1.9	2.8	1	1	0	1	1	1	1	1	1	0	0	0	1	1	0	0	8	7	41	71	1.5	8.1	1	16	22	46	7.6	111	98	142	4.6	1.5	16.3	36.5	2.8	29.7	6.6	122	12.3	2.2	88	88	35
783	59	1	99	1	0.8	1.5	1	0	0	1	0	1	0	0	1	0	0	0	0	0	1	0	11	11	41	71	3.9	6	0	19	25	22	20.2	120	157	152	5.2	2.5	27.2	112.2	3	31.6	6.3	234	18.4	9.7	99	102	26
784	91	1	76.7	1	0.7	1.7	2	0	0	1	0	0	1	1	0	0	1	0	0	1	0	0	7	2	41	71	3	6	0	17	22	34	7.6	113	183	142	5	2.2	23.4	150	4.9	39.3	3.6	179	22.8	2.6	146	103	38
785	57	1	72.9	3	0.9	1.3	1	0	0	0	1	1	0	0	1	0	0	1	0	0	0	0	8	5	41	71	4.8	1.9	0	32	18	57	7.5	108	162	145	7.4	1.8	19.3	50.8	3.5	28.5	5.9	93	19.5	15.6	134	123	43
786	92	2	51.5	1	1.8	2.1	1	0	0	1	0	0	0	1	0	1	1	0	0	1	0	0	9	3	46	59	3.3	5.3	0	14	20	40	8.7	108	206	141	4.7	2.1	22.7	119.8	1.3	32.9	8.6	174	11.4	3.4	86	89	37
787	64	2	64	3	0.3	0.5	1	0	0	1	1	1	1	1	1	0	0	1	0	0	1	0	5	2	46	59	1.6	12.2	1	12	23	7	7.5	106	153	134	4.5	1.4	15.7	42.1	1.3	37.7	9.9	196	20.2	5.3	106	109	20
788	47	2	102.2	1	0.7	1	1	0	0	1	1	0	1	0	1	0	0	1	1	0	1	0	3	2	50	56	3.9	5.4	0	16	23	15	9.1	112	388	145	5	3.1	33.2	29.6	5.2	40.5	12.9	211	19.1	3.4	115	119	28
789	81	2	100	3	0.5	1.9	3	1	0	1	1	1	1	0	1	0	1	1	0	0	0	1	6	2	30	62	2.6	6.5	0	12	25	25	7.6	106	271	137	4.2	1.8	20.3	31.7	0.5	35.2	10.6	170	8.1	1.6	114	71	32
790	91	2	53.5	1	1.1	2.2	2	0	1	1	1	1	0	1	1	0	0	0	0	1	0	0	7	8	42	76	4.8	2.1	0	13	22	24	8.3	107	157	142	5.3	1.2	13.1	30	2.8	29.6	8	102	11.6	3	92	98	28
791	72	2	54	3	0.3	0.5	1	0	0	1	0	1	0	0	0	0	0	1	0	0	0	0	4	2	38	57	3.9	8.7	1	16	27	12	8.4	98	137	137	3.7	1.1	12.2	30.2	2.8	37.9	10.2	340	14.8	3.4	107	114	28
792	23	1	105.8	2	0.5	0.8	1	0	0	1	0	1	0	0	0	0	0	0	0	0	0	0	0	7	37	57	4.8	5.7	0	15	24	4	8.6	104	90	143	5.1	1.7	18	28.6	0.4	46.1	13.2	275	8.8	1.1	120	149	29
793	57	1	86.5	2	1.1	2	1	1	1	0	1	1	0	1	0	0	0	1	0	0	0	1	3	5	57	90	1.5	14.1	1	14	33	29	9.9	94	144	137	4.1	1.8	19	49.8	2.8	43.6	13.8	211	7.8	2	130	115	32
794	56	1	51.4	3	6	6.3	1	1	1	1	1	0	1	1	1	0	0	0	1	1	0	0	6	5	51	121	1.6	12.4	1	16	29	23	8.6	96	85	138	3.5	1.2	14.3	36.4	2.8	36.2	10.2	198	11.4	3.4	132	68	28
795	75	1	85.6	1	2.8	3.1	1	1	0	1	0	1	1	1	0	0	1	0	1	1	1	0	19	3	26	46	1.6	16.7	1	17	27	39	8.6	98	276	136	4.4	3.9	37.9	37	0.7	32.7	9.2	267	11.7	3.4	114	76	24
796	81	1	85	1	0.6	0.9	1	0	1	1	1	1	0	0	1	0	0	1	1	0	0	0	9	2	45	101	4.8	3.8	0	18	25	19	8.4	106	240	144	4	2.7	29.1	86.5	2.8	34.7	4.8	184	11.5	3.4	121	107	27
797	61	1	90.03333333	3	0.9	1.9	2	0	1	1	0	1	1	1	0	1	1	1	0	0	0	0	5	4	45	72	4.8	2.3	0	14	29	29	7.9	107	151	145	3.8	1.3	14.1	71.7	1.8	35.3	10.6	112	12.6	1.6	83	108	22
798	78	1	85.95	1	0.7	1	1	0	0	1	0	1	1	1	0	0	0	1	1	0	0	0	6	2	45	121	4.8	4.4	0	12	28	17	9.4	108	121	140	4.6	1.3	14.4	34.9	2.8	33.6	10.3	213	14	1.8	105	95	28
799	63	1	53.15	1	6.3	7.3	1	0	1	0	0	0	0	0	1	0	1	0	1	1	0	0	10	5	36	88	3.3	3.5	0	22	25	60	8.4	99	141	137	4.8	1.2	13	30.1	0.4	35.6	9.9	117	6.7	0.9	94	113	23
800	87	1	77.3	1	1.9	2.5	1	0	0	0	0	1	1	1	1	0	1	0	0	1	0	0	8	4	56	116	4.8	2.7	0	19	29	77	9.5	113	128	148	6.6	1.1	11.8	106.8	0.4	33	9.6	131	8.5	3.4	100	72	32
801	68	2	106.7	3	1.4	1.9	1	0	0	0	0	1	0	0	1	0	0	0	1	0	1	0	7	3	24	50	3.4	3.3	0	21	17	37	8.3	110	194	140	4.6	1.4	14.6	37.6	3.6	49.1	13.4	112	17.1	3.3	89	85	24
802	49	2	64	2	12.5	12.9	1	0	1	0	1	1	0	0	1	0	1	0	0	1	0	0	4	5	36	97	3.2	10	1	24	20	67	8.2	97	107	135	4.2	1.3	14.7	33.1	1.5	28.7	5.1	319	5.6	3.4	127	93	31
803	81	1	101.15	1	1	1.5	1	1	1	1	0	1	1	1	0	0	0	0	1	0	0	0	6	5	45	47	1.6	5.6	0	13	24	29	8.6	113	121	142	5.3	1.2	13.6	26	2.8	35.2	10.7	90	14.8	1.6	99	88	25
804	46	2	79.3	1	0.3	0.5	1	1	0	1	1	0	0	1	0	0	0	1	0	0	0	1	3	2	39	58	1.6	22.2	1	15	18	4	7.5	106	189	138	3.5	1.2	12.7	22.2	2.8	36.8	11.5	355	19.8	1.6	105	126	37
805	60	1	92.9	3	3.3	4.5	1	1	0	0	0	0	0	0	1	0	0	0	0	1	1	0	8	10	39	58	3.1	4.3	0	24	22	44	8.9	97	137	139	4.3	1.7	18.6	51.6	8.6	30.5	9.5	134	9.9	3.4	81	105	47
806	61	2	108	1	1.2	1.7	1	0	1	1	0	1	0	1	1	0	0	0	0	1	0	0	8	2	24	94	4.8	6.4	0	17	27	28	8.6	106	170	139	4.6	1.8	19	49.8	2.8	41.2	11.9	307	13	1.2	85	83	22
807	82	2	59	1	5.2	6.8	1	1	0	1	1	0	1	1	1	0	1	0	0	1	0	0	7	8	23	45	3.2	5.1	0	20	27	45	8.8	97	100	142	3.9	1.2	13.5	49.3	0.6	36.9	11.9	162	12.2	1.5	96	113	32
808	91	2	63.23333333	1	1.2	1.5	1	1	0	1	1	1	0	1	1	0	1	1	1	0	0	0	7	2	35	57	1.6	19.4	1	13	27	36	9.4	104	190	137	4.8	1.1	12.6	28.5	2.8	32.8	11.4	310	14.4	3.4	87	84	28
809	58	2	46.45	3	0.3	0.5	1	0	0	1	1	1	0	1	1	0	0	0	0	0	0	0	8	3	28	42	4.8	3	0	16	27	7	7.2	105	90	139	3.9	1	11.2	32.4	0.8	40	13	145	9	1.2	188	142	19
810	55	2	68.3	1	3.7	4.6	3	0	0	1	0	0	0	1	0	0	0	0	1	1	0	0	6	3	27	19	5.4	3.3	0	30	24	63	9.1	98	500	134	5.9	1.1	12.1	27.8	2.8	25.1	7.3	178	4.8	3.4	86	93	21
811	62	1	102.6	1	2.8	3.2	1	0	0	0	0	0	0	0	0	0	0	0	0	1	0	0	5	2	25	40	4.7	4.5	0	18	12	38	8.4	114	110	142	5.6	1.1	11.5	48.9	0.7	44.4	11.9	211	15.7	0.9	161	117	23
812	88	2	84.5	1	0.5	0.8	1	0	0	1	0	1	0	0	1	0	1	0	1	0	0	0	7	2	57	112	4.9	7.4	1	19	22	18	8.1	102	169	137	4.6	1.4	14.8	25.3	2.8	31.3	7	364	24.7	3.4	124	147	26
813	74	2	115.5	1	0.6	1.2	2	0	1	0	0	1	1	0	0	0	0	1	0	0	0	0	4	2	33	52	3.8	6.7	0	16	25	16	8.9	107	201	138	4.2	2.5	25.5	150	0.3	34.4	10.5	253	16.3	3.2	110	98	24
814	29	1	90	1	5.1	6.5	1	1	0	0	0	1	0	0	0	0	0	0	0	0	0	0	0	6	63	133	3.3	3	0	23	19	78	7.6	103	94	132	5.3	1.3	14.2	27.1	0.4	36	10.6	98	11.1	1	115	111	22
815	69	1	96.7	3	0.6	0.9	1	0	0	1	0	1	0	0	1	0	0	1	1	0	0	0	5	3	45	71	4.9	4	0	12	32	28	8.6	108	216	145	5.3	1.2	12.8	24.9	0.4	34.2	10.4	196	4.2	0.9	124	93	21
816	74	1	73.6	1	0.8	1.2	1	1	0	1	0	1	1	1	0	1	0	1	0	0	0	0	6	2	41	69	1.6	9.1	1	16	24	25	8.6	107	73	140	4.5	1.6	17.4	33.5	2.8	29.1	8.1	145	10.9	3	77	91	24
817	61	2	67	3	2.6	3	1	1	0	1	0	1	1	1	1	1	1	1	1	0	0	0	9	10	25	59	2.7	2.9	0	28	21	65	8.4	98	272	137	4.4	1.5	16.8	37.6	3.4	32.7	10	79	26.4	6.1	105	101	41
818	85	1	74.6	1	2	3.5	1	0	0	0	0	0	1	1	0	0	1	0	0	0	0	0	6	9	24	59	4.9	2.5	0	31	20	52	8.2	111	148	147	4.1	1.5	16.3	40.6	0.7	36.1	4	122	32.5	1.9	106	101	31
819	88	2	86.1	1	3.2	3.5	1	0	1	1	0	1	0	0	0	0	1	0	1	1	0	0	9	4	24	59	3.4	5.9	0	20	22	84	9.1	105	236	144	4.6	1.4	15.3	23.1	0.9	36	11.7	199	17.5	2.4	109	135	26
820	42	2	67.8	3	0.3	0.5	1	1	1	1	1	1	0	0	0	0	0	1	0	0	0	0	5	4	50	116	1.6	23.9	1	16	21	9	8.6	99	88	132	3.5	1.1	12.6	23.9	2.8	38	13.1	383	12.5	3.4	123	82	25
821	86	1	117.25	1	1.4	1.7	1	0	1	1	1	1	1	1	1	1	0	1	0	0	0	0	5	3	41	57	4.9	6	0	14	23	42	8.9	111	207	143	3.9	1.2	14.4	77.8	2.8	36.5	12.2	295	13.2	1.3	98	83	22
822	97	2	64.8	1	0.6	0.9	1	0	0	0	0	0	0	0	0	0	0	1	0	0	0	0	5	2	41	57	4.9	4.1	0	12	25	22	8.9	107	121	143	4.1	1.3	13.7	30.8	0.9	29.5	8	200	8.3	2	91	76	29
823	74	1	78.75	1	0.9	2	2	1	0	1	0	1	1	1	1	0	0	1	0	0	0	0	5	3	42	61	1.6	10.5	1	16	24	16	7.4	109	146	141	4.8	1.8	19.8	29.4	2.8	38.2	7.7	168	19.4	2.3	93.5	89	24
824	75	1	94.2	1	3.8	5.3	1	1	0	1	0	1	0	0	1	0	0	0	0	1	0	0	9	6	47	55	1.6	3.2	0	21	29	54	7.8	98	259	141	4	1.3	15.3	29.2	0.4	26.3	8.6	52	8.8	3.4	123	82	26
825	43	1	81.3	1	0.4	0.7	1	1	0	0	0	0	0	0	0	0	0	0	0	0	1	0	2	6	47	66	1.6	6.2	0	31	14	8	8.6	104	184	136	3.4	1	11.7	24.6	4.3	33.1	9.9	99	5.1	1.4	98	119	35
826	56	1	101.25	2	1	1.3	1	0	1	0	1	1	1	1	0	0	0	1	0	0	0	0	3	2	35	34	4.9	3.3	0	12	23	16	7.6	109	133	140	3.9	1.2	13.2	30.8	2.8	31.7	9.4	160	9.7	3.4	105	102	21
827	75	2	57.7	1	0.3	0.5	1	1	0	1	0	1	1	1	1	1	0	1	0	0	0	0	5	3	32	44	1.6	5.8	0	12	21	11	8.6	119	83	140	4.1	1.5	17.2	60.4	1.5	40.5	8.6	93	10.2	4	115	95	33
828	90	1	64	1	1.1	1.6	1	1	1	1	1	1	1	1	0	0	0	1	0	0	0	0	6	3	29	48	1.6	6.8	0	12	24	23	8.6	108	110	139	4.4	1.6	17.5	30.2	2.8	29.5	8.1	108	6.7	3.2	82	88	26
829	66	2	100	1	0.6	1	1	0	0	0	0	1	0	0	0	0	0	0	1	0	1	0	7	5	38	61	3.2	3.4	0	14	25	27	6.6	100	163	132	4.8	1.8	19	49.8	6.6	42.2	13.9	108	22.9	3.4	102	135	38
830	83	2	73.1	1	1.2	1.9	1	0	0	0	0	0	1	1	1	0	1	1	1	0	0	0	8	2	38	61	4.9	4	0	22	25	33	8.6	112	610	145	4.9	1.4	15.7	28.2	0.6	33.1	8.8	197	13.9	6.1	96	93	29
831	73	2	105.4	2	1.1	3.1	2	1	1	1	1	1	0	0	1	0	0	0	1	1	0	0	8	5	24	53	1.6	23.3	1	18	24	31	8.7	107	143	140	5	2	21.4	35.5	4.8	26.1	7.7	373	22.3	1.4	114	120	35
832	78	2	100	1	0.6	0.9	1	0	1	1	0	1	1	1	1	0	1	1	0	0	0	0	5	6	29	63	4.9	2.8	0	14	23	15	8.6	111	126	143	3.9	1.7	19.1	71	2.8	31.4	8.1	138	15.2	7	84	97	25
833	46	1	118.2	3	1.1	1.8	1	0	0	1	1	1	0	1	0	0	1	0	0	0	0	0	5	2	29	63	4.4	5.4	0	16	25	20	9.3	101	119	141	4.1	1.1	12.3	27.3	0.5	45.4	14.6	237	12.8	1.4	136	105	26
834	72	1	92.8	2	1.1	1.9	1	0	0	0	0	0	0	0	0	0	0	1	0	0	0	0	6	5	28	17	4.9	2.9	0	20	18	29	9.1	109	189	137	6.6	1.5	16	39.1	0.8	37.2	8.5	144	11.1	4.7	101	104	25
835	52	1	95.45	3	0.6	0.9	1	0	0	0	0	1	0	0	0	0	0	1	0	0	0	0	4	4	38	67	4.9	3.1	0	14	33	26	8.4	109	171	145	4.8	1.1	12.5	34.1	2.8	34	9.1	151	8.1	1.2	95	76	23
836	83	1	60.4	3	1.3	1.9	1	1	0	1	0	1	0	1	0	0	1	0	0	1	0	0	8	2	33	62	1.6	8.1	1	15	26	16	8.3	109	143	145	3.9	1.5	16.1	36	2.8	38.3	11.8	129	8.6	2	106	78	25
837	60	2	108.4	1	3.8	4.3	1	1	0	1	0	1	1	0	1	0	0	1	1	0	0	0	4	4	40	70	3.3	3.2	0	28	16	55	8.2	110	166	147	4.8	1.4	15	28.6	0.6	35.7	9.3	107	9.4	1.3	108	94	26
838	58	1	123	3	0.7	1.1	1	0	0	1	0	1	0	0	1	0	0	0	1	1	0	0	6	2	38	26	3.9	10.9	1	16	25	30	8.6	117	210	150	4.2	1.3	15.2	70.9	1.2	33.5	10	426	10.6	1.1	103	128	26
839	78	2	59.6	1	0.6	1.1	1	0	1	1	1	0	0	0	0	0	0	1	1	0	0	0	5	2	34	73	4.9	4.4	0	14	27	27	8.7	98	203	136	2.8	1	11.3	27.8	2.8	39	12.5	217	19.4	3.4	110	119	34
840	69	1	85	1	0.5	0.8	1	0	0	1	0	0	1	1	1	0	0	0	0	0	0	0	3	4	38	60	4.9	4.8	0	23	26	24	10	108	271	144	4.6	3.8	37.2	53.4	0.5	47.2	14.3	233	15.8	7.4	92	93	21
841	60	1	95	1	3.2	3.5	1	0	0	0	0	0	1	0	0	0	0	0	0	1	0	0	5	4	43	61	3.7	9	1	17	20	102	9.2	91	82	128	5.1	1.5	16.7	38.3	0.3	24.1	7.2	334	21.2	0.7	88	98	26
842	80	1	75	1	1	1.5	1	1	0	1	1	1	0	0	1	0	0	0	0	1	0	0	7	2	48	83	1.6	14.3	1	12	27	18	7.9	100	212	137	4.7	1.3	14.1	27.9	0.4	29.2	7.7	229	9.7	1.6	78	75	35
843	76	1	79	2	1.9	2.3	1	0	1	1	1	1	1	1	0	0	1	0	1	1	0	0	9	5	34	45	4.9	2.8	0	17	27	31	9.6	108	152	143	4.6	1.3	14.2	34.6	2.8	46.2	11.2	136	6.5	1.3	118	69	17
844	64	1	100	3	1.4	2.6	1	1	0	0	0	1	0	1	1	0	0	0	0	0	1	0	4	6	27	47	3.8	4.6	0	26	15	27	8.7	113	245	142	4.4	1.7	18.4	150	1	54.8	14.3	175	18.2	10.5	96	89	30
845	53	1	104.5	1	1.8	2.4	1	0	0	1	0	0	1	0	1	0	0	0	0	1	1	0	7	6	36	70	4.9	1	0	10	20	69	8.3	113	164	138	4.5	1.4	16	33.3	1.7	26.9	7.2	49	2.1	3.4	92	91	32
846	49	1	71	1	1.6	2	1	0	0	0	1	0	0	0	0	0	0	1	1	0	0	0	3	5	32	50	3.8	6.6	0	13	25	28	9.3	111	179	141	4.2	1.1	12.6	27.9	0.5	35.4	11.2	249	12.8	3.4	114	82	25
847	59	1	79	2	0.8	1.5	1	1	0	1	0	0	1	0	0	1	1	0	1	0	0	0	11	2	59	104	2.6	15	1	18	24	25	7.2	99	197	139	5.1	2.9	31.9	27.9	1.1	40.7	12.1	390	13.8	2.8	102	137	33
848	79	2	59	1	0.9	1.2	1	0	0	1	0	1	0	1	0	1	1	0	1	0	0	0	10	5	59	104	4.9	9	1	23	16	38	8.7	98	280	135	5.5	1.6	17.1	150	2.8	34.1	10.6	443	9.9	3.4	95	125	30
849	91	1	95.5	3	1.4	1.7	1	1	0	1	0	1	0	1	1	0	0	0	0	0	0	0	5	7	59	104	1.6	8.4	1	21	23	37	9.9	111	289	143	4.6	1.5	15.6	150	1.2	31.9	8.5	134	13.5	7.6	96	97	24
850	46	2	90	1	1	1.3	1	0	0	1	0	1	0	1	1	0	0	1	0	0	0	0	2	8	47	79	1.7	21.4	1	20	19	50	8.3	120	229	144	4.6	1.8	19.2	50.9	0.5	40.1	10.6	364	12.6	5.5	153	150	28
851	64	1	152.5766667	2	1	2.1	2	0	1	1	0	1	1	1	1	0	1	0	1	1	0	1	9	3	38	90	4.9	2.9	0	15	32	20	8.9	103	104	145	5	2.7	28.6	34.9	2.8	41.8	12.9	143	6.7	3.4	106	154	31
852	86	2	68.8	2	3.9	6	3	1	0	1	1	0	1	0	1	1	0	0	1	1	0	0	10	5	38	90	3.8	3.7	0	17	26	24	9.1	93	249	135	4.3	1.1	11.4	22.1	0.3	27.9	8.7	139	12	3.1	96	95	25
853	35	1	111.2	2	1.5	3	2	0	0	1	0	1	0	0	1	0	0	0	1	0	1	0	4	9	25	18	3.8	5.1	0	17	24	34	10.3	109	190	143	4.3	2.6	26.8	92.8	8.5	33.7	9	193	30.3	4.7	71	87	22
854	68	1	69	1	0.7	2.1	3	1	0	0	0	1	1	1	1	0	0	0	0	0	1	1	7	9	25	18	2.9	1.5	0	14	23	40	8.3	93	126	127	4.9	2.2	23.6	57.1	4.3	36.9	11.1	44	18.7	2.6	99	157	28
855	27	2	78.8	3	1.6	2.6	1	0	0	0	0	0	0	0	1	0	0	0	0	0	0	0	0	5	29	37	3.3	9.1	1	29	13	49	8.4	115	741	142	6.4	1.1	11.8	28.3	0.4	41	11.1	301	29.1	2	160	146	40
856	48	2	73	1	1.1	2.5	2	0	0	1	0	1	0	0	1	0	0	1	1	0	1	0	4	9	44	75	1.2	28.9	1	25	26	37	8.1	102	453	139	3.9	2.8	30	47.6	1.9	42.5	11.2	347	17	9.3	117	141	32
857	91	2	61.9	1	0.8	3	3	0	0	1	0	1	1	1	1	0	1	0	0	0	0	0	5	3	44	75	4.9	4.2	0	16	27	46	8.1	103	134	137	5.2	1.8	19	49.8	0.2	29.1	7.8	206	6.4	3.4	66	88	22
858	72	1	92.8	3	0.5	0.8	1	0	1	1	0	1	1	1	1	1	1	0	1	0	0	0	7	2	31	69	4.9	8.7	1	16	33	59	9.2	101	344	145	4.5	1.4	14.7	150	0.2	25.2	6.8	428	18.8	2.9	96	122	41
859	60	1	80.8	1	2.4	3	1	0	0	0	0	1	0	0	0	0	1	0	0	1	0	0	12	4	49	52	3.6	9.5	1	26	16	66	8.3	102	130	134	7	1.4	14.6	33.7	0.4	37.3	10.1	341	37.7	3.4	105	135	29
860	44	2	60.95	3	0.6	1	1	0	0	1	0	1	1	1	1	0	1	0	0	0	0	0	2	6	49	89	3.7	7.4	1	16	27	16	9.1	113	157	140	4.3	1.6	17.4	98	2.3	32.5	6.2	272	22.3	4.5	81	91	26
861	59	1	63.7	3	1.5	3	2	1	0	1	0	1	0	0	1	0	0	1	0	0	1	0	4	3	36	47	3.8	6.1	0	24	22	33	7.3	125	199	146	5.4	1.5	16.6	35.7	1.3	48.6	13	233	17.8	2.9	136	126	24
862	67	1	84	3	1.6	3.3	2	0	0	1	0	1	1	1	1	1	1	0	0	1	0	0	9	5	30	53	3.5	6.1	0	18	28	28	9.1	99	359	136	4.4	1.4	14.6	150	2.2	52.7	15.9	215	19.5	7	94	95	32
863	74	2	98.65	3	0.7	1.1	1	1	0	1	1	1	1	1	1	1	0	1	0	0	0	0	5	3	32	40	1.6	11.6	1	11	25	14	7.4	110	103	142	4.4	1.6	17.9	47	2.8	31.7	7.4	185	25.7	2.4	90	80	24
864	60	2	67	1	1	1.6	1	1	0	0	0	1	0	0	0	0	1	0	1	0	1	0	8	3	37	42	3.3	9.2	1	21	19	28	9	90	434	128	6.6	1.1	12	34	0.6	41.4	11.9	304	21.8	3.5	112	109	30
865	89	1	70	1	0.2	1.2	3	0	0	0	1	1	0	1	0	0	1	0	0	0	0	0	6	7	43	63	4.9	2.7	0	22	20	21	9.1	110	295	142	4.6	2.6	28.2	150	2	43.9	5	130	10.8	16	103	99	18
866	53	1	74	1	1.7	2	1	0	1	1	1	1	1	1	1	0	0	0	0	1	0	0	8	6	45	115	4.9	7	0	17	25	21	8.9	107	201	143	3.7	1.2	14.1	23.4	2.8	36.5	12.5	341	8.8	3.4	107	107.6	29
867	72	2	84	1	1	1.8	1	0	1	1	0	1	1	1	1	0	1	0	1	1	0	0	9	7	55	147	4.9	3.5	0	13	30	29	9.4	108	280	142	4.9	2.4	25.5	150	2.8	37.4	7.9	173	16	6.8	93	85	23
868	40	2	81.5	1	3.1	3.4	1	0	0	0	0	1	0	0	1	0	0	0	0	0	0	0	1	4	54	107	3.9	3.5	0	17	18	27	8.4	116	107	143	3.7	1.1	12.9	26.6	0.7	30.8	9.8	138	4.4	1.1	114	110	30
869	82	2	97.5	1	2.9	4.5	3	0	0	0	1	0	1	0	0	0	0	0	1	1	0	0	8	3	35	68	3.4	4.8	0	14	22	52	8.6	108	141	137	4.6	1	10.9	35.9	0.3	38.6	11.4	162	24	1.6	137	108	32
870	74	1	86.3	1	2.1	3	1	0	0	1	0	1	1	1	1	0	1	0	0	1	1	1	12	3	43	89	3.6	4.3	0	23	16	118	8.4	102	171	140	4.7	2.4	25.7	50.4	5.3	21.4	6.1	156	7.7	3.4	75	83	31
871	50	1	105.3	3	4	4.3	1	0	0	1	1	1	0	0	1	0	0	1	0	1	0	0	4	3	40	57	4.1	5.9	0	18	25	31	8.3	111	96	142	5.9	1.2	13	31.9	0.6	44.6	13	241	10.9	1.2	130	124	24
872	83	2	27.1	1	0.5	0.8	1	1	0	0	0	0	1	1	0	0	0	1	0	0	0	0	5	2	40	57	2.8	7.7	1	17	26	10	9.2	105	94	146	3.9	1.2	12.5	25.1	0.3	45.2	14	216	6.3	3.4	116	105	41
873	59	1	77.5	1	0.9	1.5	1	0	1	1	1	1	1	0	1	1	1	0	0	0	1	0	8	2	47	35	3.4	6.5	0	16	26	16	8.8	108	268	144	4	1.2	13.4	34	0.5	25.7	5.4	220	10.3	1.1	101	87	24
874	60	1	68.4	1	9.2	9.6	1	0	0	1	0	1	0	0	1	0	0	0	0	0	0	0	4	4	40	38	3.8	14.3	1	28	17	155	6.8	108	254	147	6.2	1.5	16.6	30	0.5	31	9	543	7.4	1.9	102	129	31
875	76	2	74.6	1	0.6	0.9	1	0	0	0	0	1	1	1	1	0	0	1	0	0	0	0	10	3	22	70	3.6	16.5	1	15	23	10	8.6	99	119	136	4.7	1.7	18.3	27.5	0.5	34.2	9.9	594	24.3	1.9	123	130	49
876	91	1	90.1	1	2.3	3.3	1	1	0	0	1	0	0	1	1	0	0	0	0	1	1	0	7	3	29	40	1.6	21.4	1	16	22	50	8.6	111	191	141	5.2	2.8	28.8	31.1	0.5	34.6	10.1	343	14.4	3.3	87	87	26
877	22	1	94	1	0.7	1.1	1	0	0	1	0	0	0	1	1	0	0	0	0	0	0	0	1	7	29	40	3.4	8.5	1	20	32	14	12.5	102	117	147	4.2	2.8	30.6	32.8	1.8	46.5	4.3	290	23.9	7.9	145	136	20
878	69	2	65.7	1	0.6	1	1	1	0	1	0	1	0	0	1	0	0	0	1	0	1	0	7	12	39	72	1.6	5.4	0	24	28	231	9.8	100	238	143	6.1	2.7	28	53.9	46.7	28	7.2	86	4.6	2.4	84	76	28
879	50	1	80	1	0.7	1.1	1	0	0	0	0	1	0	0	1	0	0	0	0	0	0	0	2	10	64	145	3.4	2.5	0	13	22	22	7.7	108	118	136	4.3	2.6	28.1	41.9	2.1	30.9	9.1	85	20.9	3.4	91	136	20
880	62	2	164	1	4.4	5.5	1	1	0	1	0	1	0	0	1	0	0	1	1	0	0	0	5	3	60	104	3	11	1	33	17	124	7.6	98	173	140	6.3	1.2	13.8	24.4	0.6	34.1	11.1	330	22.4	0.5	109	98	27
881	89	2	74.4	2	1	1.6	1	0	0	1	0	1	1	1	1	0	1	0	0	1	0	0	9	6	28	48	4.9	3.8	0	13	30	47	10.3	106	103	148	3.6	1.4	15.3	150	0.6	41.6	12.5	185	8.9	1.3	128	123	34
882	53	1	107.5	1	3.4	3.8	1	0	0	1	0	1	0	0	1	0	1	0	1	1	0	0	6	3	65	159	2	12.4	1	23	21	68	7.8	116	862	143	5.6	0.9	11.4	26.3	0.2	32.3	9.2	249	18.1	2.5	110	98	33
883	38	1	77	2	7.6	9.5	1	1	0	1	1	0	0	0	1	0	0	0	1	1	0	0	4	6	38	58	1.6	6	0	18	22	33	7.7	98	77	138	4.9	1.1	12.4	35.9	2.8	42.5	11.7	96	10.6	1.4	122	93	36
884	59	1	82	1	1	1.6	1	0	1	1	0	1	0	1	1	0	1	1	0	0	0	0	3	3	36	91	3.2	6.4	0	20	27	22	8.2	104	185	138	5.5	2.1	23	116.4	3.6	47.6	11.2	206	13.6	5.5	139	100	20
885	22	1	86.3	1	1	1.4	1	0	0	0	0	1	0	0	0	0	0	0	0	0	0	0	0	3	35	52	5.4	4.2	0	13	37	13	8.1	111	159	151	4.4	1.2	12.8	25.9	0.2	38.2	11.9	228	13.9	2.3	95	103	33
886	76	1	77.1	1	0.8	1.1	1	0	0	1	0	1	1	1	1	1	0	1	1	0	0	0	6	2	42	80	3.1	6.4	0	17	20	16	8.6	107	126	136	4.4	1.5	16.9	37.8	1.7	39.7	9.4	197	23.5	6.4	88	112	20
887	79	1	113.1	3	0.7	1.2	1	0	0	1	0	1	1	1	1	1	1	0	0	0	0	0	6	3	37	68	5.4	9.5	1	13	22	25	7.6	106	131	134	5.3	1.5	16.3	33.1	2.8	35.1	10	514	27.9	2	78	124	29
888	70	2	81.6	3	0.5	0.8	1	0	0	0	0	1	0	0	1	0	0	1	0	0	0	0	5	8	47	93	5.4	4.3	0	15	25	18	8.5	103	111	141	6.6	1.8	19	49.8	2.8	45.3	13.3	232	17.6	2.2	97	122	32
889	33	1	119.1	1	2.8	5.4	3	1	0	1	0	1	0	0	1	0	1	1	1	0	1	0	3	2	21	36	1.6	12.1	1	14	26	18	8.4	109	270	145	3.9	1.2	12.9	26.9	1.8	29.9	8.5	193	12.8	0.6	93	126	26
890	66	1	85	1	3	3.7	1	0	0	1	1	1	0	0	1	0	0	0	1	1	0	0	6	4	38	64	3.2	3.9	0	28	20	51	8.4	105	274	139	4	2.9	29.6	43.7	3.5	33.2	9.7	125	32.6	10.9	116	161	27
891	88	2	67.8	1	0.5	0.9	1	1	1	1	0	1	1	1	0	0	1	1	0	0	0	0	6	2	44	72	1.6	13.2	1	9	26	16	8.5	110	141	137	4.5	1.4	16	39.2	2.8	32.1	7.1	211	8.1	2.5	125	84	21
892	57	1	96	1	0.7	1.3	1	0	1	1	1	1	0	0	0	0	0	1	0	0	0	0	2	2	44	47	3	9	1	18	24	48	7.9	108	185	143	5.9	1.1	11.7	24.1	0.5	32.1	8.7	270	20	3.4	94	99	24
893	65	2	114.5	1	0.8	1.4	1	0	1	1	0	1	1	1	0	1	1	1	1	0	0	0	7	3	46	98	5	5.2	0	12	30	26	9.5	99	224	132	5.8	1.3	14.7	59	2.8	31.7	7.7	261	8.8	1.6	87	89	28
894	78	2	82.45	1	0.7	1	1	0	0	1	0	1	0	1	0	1	0	1	0	0	0	0	6	3	40	87	5	3.9	0	15	18	21	10.5	112	275	140	5.3	1.4	15.1	150	2.8	30.1	7	194	21.1	4.1	83	86	22
895	67	1	87.4	1	0.9	1.3	1	0	0	1	0	0	1	1	1	0	0	1	0	0	0	0	5	4	22	37	3.8	5.8	0	13	25	23	7.9	99	121	137	4.9	1.7	18.2	38.9	0.8	38.1	10	220	4.3	2.2	123	120	31
896	82	2	48.5	3	0.4	0.7	1	0	0	1	1	0	0	1	1	0	0	1	1	0	0	0	7	4	36	47	5	6.9	0	16	25	22	7.5	102	231	135	3.9	1	11.3	29.5	2.8	34.7	8.8	344	15.6	3.4	117	110	32
897	77	2	63.75	1	1.2	2	1	0	0	0	0	1	0	0	1	0	0	0	0	0	0	0	4	4	36	47	5	7.1	0	18	19	29	7.4	118	159	143	4.6	1.8	19.2	43.4	0.3	33.2	9	356	63.2	1.9	130	129	32
898	50	1	94.55	1	0.8	1.3	1	0	0	0	0	1	0	0	1	0	1	0	0	0	1	0	5	4	39	45	4	4.3	0	29	19	41	8.6	110	208	143	5.2	2.8	30.1	150	2.8	50	13.4	173	20	10.4	94	134	30
899	22	1	99	3	1.2	1.5	1	0	0	0	0	1	0	0	1	0	0	0	0	0	0	0	1	5	27	50	5	8.2	1	15	24	12	7.7	110	117	142	4.3	1.7	19.1	30.7	0.8	53.3	7	410	37.9	11.8	76	136	19
900	71	1	67.3	1	2.4	3.4	1	0	0	1	0	0	1	1	1	1	1	0	1	1	0	1	11	3	17	37	3.9	5.7	0	22	23	33	8.2	99	134	134	5.9	1.2	13.4	37.2	0.5	27	8.1	224	16.7	6.5	89	111	23
901	25	1	71.4	2	2.8	3.9	1	0	1	1	0	1	0	0	1	0	1	0	0	0	1	0	4	10	21	23	3.3	1.7	0	15	19	50	7.7	105	112	135	3.7	2.2	24.2	33.8	5.9	35.1	11.3	57	9.7	3.4	70	90	29
902	73	1	93.6	1	2	2.3	1	0	0	1	0	1	1	1	0	1	1	0	0	1	0	0	8	3	23	26	5	16	1	17	25	36	9.3	102	156	136	4.9	1.5	17	38.5	2.8	27.6	8.9	801	25.8	3.4	79	127	35
903	83	1	103	3	1.1	1.6	1	0	0	1	0	1	1	0	1	0	1	0	0	1	0	0	11	3	31	36	3.2	11.6	1	14	25	20	8.7	109	135	142	4	2.2	23.9	35.5	0.4	26.4	8	370	25.7	4.6	120	132	25
904	68	1	170	2	4.6	5.2	1	1	0	1	1	1	0	1	1	1	0	0	1	1	1	0	9	4	34	52	1.6	9.5	1	26	14	89	7.5	107	113	136	6.1	1	11.2	28	0.4	24.1	6.1	152	9.5	5.6	91	84	24
905	89	2	65.95	1	0.8	1.3	1	0	0	0	0	1	0	1	1	0	1	0	0	0	0	0	5	2	34	58	3.8	12.1	1	14	25	29	8.3	99	209	132	4.5	1.1	13.2	22.1	0.4	30.8	8.8	458	21.1	7.2	99	112	29
906	58	1	78.4	3	1.1	2.7	2	0	1	1	0	1	1	1	0	0	0	0	0	0	0	0	2	5	19	42	5	3.8	0	9	26	38	8.6	107	103	141	4.7	1.9	20.5	46	2.8	29.9	8.1	192	15.1	1.8	99	88	24
907	78	1	83.4	3	1	1.3	1	0	0	1	0	0	1	0	0	0	0	1	0	0	0	0	4	3	28	50	5	3.2	0	14	23	18	8	108	104	144	4.6	1.4	15.4	21.8	0.7	40.8	11	162	10.8	1.3	93	79	26
908	73	1	105.9	1	5.1	5.4	1	1	1	1	1	0	1	1	1	1	1	0	1	1	0	0	12	6	42	86	3.2	9.7	1	25	23	76	8	102	156	138	6	1.7	18.1	55.5	5.6	33.7	9.7	309	18.4	3.4	85	103	24
909	76	1	90.2	2	1.9	3.2	1	0	0	1	0	0	0	1	1	0	0	0	0	1	0	0	16	2	42	86	1.9	14.9	1	19	20	70	9.4	119	120	143	5.7	1.4	14.9	40.5	0.7	48.5	12.6	284	15	6.5	110	90	18
910	40	1	97	3	0.7	1.6	2	1	0	1	0	1	0	0	1	0	0	0	0	0	1	0	4	6	27	58	2.7	4.4	0	17	19	15	8.2	94	142	127	4.7	5.6	62.1	115.6	20.5	25.2	6.9	118	25.4	3.4	82	112	20
911	46	1	86	2	1.1	1.5	1	0	1	1	1	1	1	1	1	1	0	1	1	0	0	0	4	6	34	42	3.8	7.2	1	13	35	17	9.4	105	150	142	4.1	1	11.8	26.1	0.2	38.9	12.4	274	7.8	3.4	95	81	25
912	60	1	88	1	0.7	1.9	2	0	0	1	0	0	0	0	0	0	0	1	0	0	1	0	6	6	40	40	3.9	3.3	0	20	25	29	9.5	102	272	141	4	1.3	14.1	43.1	2.3	50	14.4	129	26.5	3.6	125	105	37
913	55	1	100	1	5.4	6.9	1	0	0	0	0	1	1	0	1	0	0	0	0	1	1	0	8	7	45	70	4.2	4.2	0	26	23	28	7.9	103	273	142	4.9	2.4	26.4	52.1	3.8	26.7	7.4	178	16.7	6.7	95	108	35
914	68	2	101.7	1	1.4	1.7	1	0	0	1	0	0	1	1	0	0	1	1	1	0	0	0	5	4	45	70	5	4.6	0	20	28	22	9.4	102	254	141	4.1	1	11	29	0.2	35.4	11.4	228	13.5	1	120	111	23
915	57	2	65	1	1.3	1.6	1	0	1	1	1	1	1	0	0	0	0	1	1	1	0	0	8	2	45	38	3.9	9.9	1	16	28	43	8.2	104	440	138	5	1.1	12.5	26.3	0.2	37.4	9.9	385	15.4	1.4	92	88	25
916	44	1	111.45	3	2.4	2.9	1	0	0	0	1	1	0	1	1	0	0	0	1	0	0	0	5	4	32	58	5	2.3	0	19	25	55	7.7	106	229	144	3.9	1.3	13.9	26.1	0.6	32.4	10	113	8.3	1.1	99	108	25
917	81	1	83.7	1	0.8	1.3	1	0	1	1	0	1	0	1	1	0	1	1	0	0	0	0	5	3	25	53	5	6.3	0	9	22	12	7.7	102	113	129	4.1	1.4	14.6	32	2.8	33.5	11.5	314	13.4	1.2	93	143	40
918	58	1	143.7	3	1.3	1.6	1	0	0	1	1	1	0	1	0	0	0	1	1	0	0	0	4	4	40	89	3.6	8.6	1	16	20	26	8.1	109	263	140	5.6	1.6	16.8	25.6	0.5	33.6	8	309	29.5	7.2	101	101	34
919	91	1	65.1	1	2	5.1	3	0	0	1	1	1	1	1	0	1	0	1	1	0	0	0	7	3	28	62	5	3.7	0	21	20	41	7.8	104	331	136	4.7	1.2	13.2	28.1	2.8	32.6	8.6	185	11.9	3.4	70	100	23
920	55	1	64.5	1	1.2	1.5	1	1	1	1	0	0	1	1	1	1	0	0	0	0	0	0	5	2	41	71	1.6	13.2	1	20	20	27	9.1	111	133	142	4.4	1.3	14.5	24	0.6	38.6	12.2	212	9.4	1.7	109	119	50
921	68	1	97.7	1	0.8	6.5	3	0	1	1	0	0	0	0	1	0	0	1	0	0	1	0	6	2	51	98	3.8	7.2	1	23	22	52	9	110	189	138	5.4	1.5	15.9	30.3	1	29	7.8	274	11.5	4.1	97	101	21
922	76	1	84	3	1.9	2.4	1	0	0	1	0	0	1	0	0	0	1	0	0	1	0	0	8	3	51	98	5	3.4	0	16	23	46	9	106	112	138	4.5	1.7	18.3	34.4	1.5	48	15.6	172	11.6	1.5	283	62	31
923	65	2	83.1	1	1	1.3	1	0	0	1	0	1	0	0	1	0	0	1	0	0	1	0	6	5	51	98	3.1	5.5	0	40	25	53	8.8	98	213	140	4.6	2	21.6	34	17.2	28.8	8.9	172	18.1	5.2	95.5	160	32
924	80	1	81	1	2.2	3	1	0	0	0	0	1	0	0	1	0	0	1	1	0	1	0	6	5	25	31	5	1.3	0	22	15	83	8.1	107	194	134	4.6	1.7	18.8	41.4	1.2	30.9	7	67	45.4	5.3	91	101	38
925	39	1	101.1	1	0.6	0.9	1	0	0	1	1	0	0	1	0	0	0	0	0	0	0	0	1	3	29	54	5	4.9	0	16	26	13	8.7	107	230	142	6.9	1.6	17.7	36.8	2.8	44.7	12.8	244	18	3.4	95	103	24
926	22	2	82.5	3	0.3	0.6	2	0	0	1	1	0	0	0	0	0	0	0	0	0	0	0	0	3	47	78	5	6	0	13	28	7	8	117	174	147	4.7	1.2	13.6	25.7	2.8	32.7	9.7	300	18.2	2.4	105	160	21
927	79	1	112.2	3	1.1	1.8	1	1	1	0	0	1	1	1	1	0	1	0	1	0	0	0	7	4	26	44	1.7	4.9	0	16	31	34	7.6	104	120	143	4.6	1.4	16	32.3	2.8	36.2	6.5	84	8.8	1.2	104	107	26
928	38	2	101.8	1	2.6	3.8	1	0	0	1	0	1	0	0	0	0	1	0	0	1	1	0	6	7	42	57	3.9	2.1	0	22	16	79	8.9	99	107	130	4.4	1.6	17.1	30.4	1.5	24.1	6.7	81	5.5	1.6	63	80	35
929	78	1	72.65	1	0.7	1.4	2	0	0	1	0	1	0	0	0	0	0	0	1	0	1	0	8	3	25	33	3.6	4.2	0	15	20	25	8	106	208	139	4.4	2.1	23.1	37.9	1.8	23	7	151	11.1	1.7	85	150	35
930	82	1	121.3	2	2	3.2	1	0	1	1	0	1	1	1	1	0	1	0	0	1	0	1	8	10	36	56	3.2	9.6	1	16	30	33	8.9	100	123	144	4.5	1.5	16.1	28.4	1.6	33.3	10.2	306	38.1	1.8	89	91	32
931	34	2	54.2	1	0.3	0.5	1	1	0	1	0	0	0	1	0	0	0	0	0	0	0	0	2	3	55	111	2.4	2.6	0	14	28	5	9.5	114	123	141	4.2	1.4	15.8	43.8	0.7	21.3	7.4	63	0.6	3.4	76	134	24
932	74	1	96.3	2	3.7	4	3	1	1	1	1	1	1	1	1	1	1	0	1	1	1	0	11	3	28	39	1.7	11.4	1	13	23	41	8.5	108	129	142	4.4	1.8	19	49.8	2.8	22.1	6.6	193	6.4	3.4	109	93	21
933	62	1	93.04285714	2	5.6	6.1	1	0	0	0	0	0	1	0	1	0	1	0	1	1	0	1	11	11	30	57	3.1	5	0	17	18	58	7.3	97	500	130	6.7	1.1	12.2	47.8	0.3	29.3	8.8	155	8.7	3.5	96	112	34
934	83	2	81.3	1	0.8	1.7	2	0	1	1	0	1	1	1	1	0	1	1	0	0	0	0	6	3	57	127	3.7	4.9	0	15	27	50	6.5	112	100	143	4.6	1.4	16	49	0.2	32.4	8.8	183	17.7	1.9	134	91	27
935	37	1	131.8	3	1.1	1.7	1	0	1	1	1	1	1	1	1	0	0	1	0	0	0	0	4	4	36	102	5	4.4	0	17	27	13	8	110	130	143	4.6	1.3	14.8	36	2.8	28.4	9.1	219	10.3	4.9	82.5	102	22
936	91	2	80.8	1	1	1.7	1	0	0	1	0	1	1	1	1	0	1	0	1	1	0	1	11	3	19	27	3.4	9.1	1	22	22	26	9.2	100	233	137	4.5	1.1	12	52.2	0.3	35.8	10.9	309	19.3	2	113	124	30
937	41	1	137	2	0.8	1.2	1	0	1	1	0	1	0	0	1	0	0	0	1	1	1	0	7	2	38	44	3.7	2.2	0	12	23	24	7.9	105	315	134	5.2	2.1	22.9	42.4	3.6	37.4	12.1	82	17.9	2.9	88	102	27
938	71	2	100.05	2	1.1	1.9	1	1	0	1	0	1	0	1	1	0	1	0	0	1	0	0	8	11	34	49	3.7	3.9	0	13	28	27	9.1	111	128	144	4.3	1.9	20.8	45.3	0.6	36.9	6.7	145	14.4	7.8	95.5	93	24
939	63	1	80.1	1	0.8	1.1	1	0	0	0	0	1	1	0	1	0	0	0	1	0	0	0	11	4	28	51	5	1.2	0	16	24	11	7.5	112	134	142	7.6	2.6	27.4	49.8	2.1	23.8	6.3	59	0.4	3.4	101	124	40
940	72	2	103.6	1	2.7	3	1	1	0	1	0	1	0	1	1	0	1	0	1	1	1	0	14	2	46	117	1.7	6.5	0	20	17	58	9	113	158	144	5	1.8	19.2	38.7	2.3	26.4	5.7	111	9	2.2	151	62	18
941	74	1	63.5	1	1.7	3.8	2	1	0	1	0	1	1	0	1	1	0	0	1	0	1	0	15	3	35	71	2.4	7.4	1	23	14	38	7.6	112	138	143	5.3	1.8	19.9	35.1	4.8	24.8	7.8	177	18.8	3.2	103	143	41
942	70	1	85.8	1	2.2	3.5	1	1	0	0	0	1	0	0	1	0	0	0	0	0	1	0	8	10	37	34	1.7	6.3	0	23	13	100	8.7	108	117	138	5.2	1.7	19.2	55.5	8.5	22.6	6.7	107	10.3	2.1	142	107	28
943	69	1	120.9	3	1.7	3.2	1	0	0	1	1	1	1	1	0	0	0	0	1	1	0	0	7	5	27	53	5	4	0	17	21	22	8.6	103	189	135	4	1.6	16.9	37	1.1	36.5	8.9	201	29	5.1	86	85	30
944	28	1	137.6	3	0.5	0.8	1	0	0	0	0	1	0	0	0	0	0	0	0	0	0	0	0	2	37	53	3.8	6.7	0	13	26	24	9.4	103	128	139	5	1.5	16	47.3	0.5	45	12.3	253	10.6	1.1	109	125	37
945	79	1	90.8	1	1	2.2	2	0	0	1	0	1	1	0	1	0	0	1	0	0	0	0	7	3	26	57	3.1	7.8	1	18	20	57	7.8	105	113	135	4.9	1.1	12.3	35	0.9	28.8	8.3	243	11.9	1.4	105	133	31
946	74	2	86.3	3	1.6	2	1	0	1	1	1	1	0	0	1	0	0	1	0	0	0	1	5	5	36	77	3.5	7.2	1	14	27	42	6.9	111	315	146	5	1.5	16.9	31	0.6	35.7	7.5	253	41.2	3.4	116	117	28
947	65	2	68.2	1	0.3	1.4	3	1	0	1	0	1	1	1	1	0	0	0	0	0	0	0	5	5	18	23	1.7	7.8	1	11	21	13	8	114	138	137	4	1.4	15.9	82.5	2.8	30.8	8.4	133	16.6	5.1	101	97	24
948	67	1	83.1	1	0.9	1.8	2	0	0	0	0	1	0	0	1	0	1	0	0	0	1	0	8	9	46	107	5	2.4	0	15	23	23	9.3	112	145	141	4.7	2.7	29.3	55.1	6	27.7	7.5	122	18.1	4.4	149	105	31
949	85	2	69.4	1	0.7	2.6	3	1	0	0	0	1	0	1	1	1	1	0	1	1	0	0	11	5	56	110	1.7	13.5	1	17	22	12	9.1	106	181	142	4.1	1.5	16.9	150	2.8	39.2	11.7	229	16.8	3.3	95	107	31
950	58	1	64.5	2	1.1	1.6	1	1	0	0	0	1	0	0	1	0	0	1	0	0	0	0	3	7	50	106	1.7	3.5	0	17	19	61	7.8	113	121	141	4.1	1.5	16.9	100.4	2.9	37.7	11.1	60	19.1	2.9	99	185	59
951	59	1	72.6	3	0.7	1	1	0	1	1	1	0	0	0	1	0	0	0	0	0	1	0	5	3	30	51	1.8	3.3	0	10	21	22	7.6	119	164	144	6.1	1.9	20.2	150	2.1	34.7	8.9	60	7.7	1.4	99	88	21
952	55	1	104	3	1.9	2.3	1	1	1	0	1	1	1	1	1	0	0	1	1	0	0	0	4	3	52	74	2.5	12.5	1	14	27	35	8	102	228	136	4.5	1.9	20	28.5	0.7	29.7	9.6	312	23.8	1.3	130	112	26
953	85	1	68.8	1	0.8	1.1	1	0	1	1	0	1	1	1	0	0	0	1	0	0	0	0	5	2	47	52	5	3.2	0	9	26	20	8.6	111	95	140	4.7	1.4	16.2	42.1	2.8	34.2	8.5	161	11.2	1.8	93	97	31
954	67	1	95	1	1	1.3	1	1	1	1	1	1	1	1	1	1	1	0	0	1	0	0	8	3	43	45	4	4.1	0	20	21	16	8.8	88	298	121	4.7	1.3	14	29.2	1	36.2	10	163	28.6	5.1	113	121	22
955	60	1	117.6	1	1.2	1.5	1	1	1	0	1	1	1	1	1	0	1	0	1	0	0	1	13	2	37	44	1.7	9.9	1	17	37	64	8.5	98	193	145	4.2	1	11	24.7	0.7	44.9	12.2	169	8.3	1.6	126	90	31
956	91	2	50.8	2	2.2	3.2	1	0	0	0	1	1	1	1	1	0	1	0	0	1	0	0	7	5	46	98	5	3.4	0	25	23	52	8.5	104	188	142	5.7	1.1	11.5	22.5	2.8	32.4	8.4	171	12.4	1.6	108	94	37
957	72	1	117	1	1.5	1.9	1	1	1	1	0	1	1	1	0	1	1	0	1	1	0	0	12	3	55	152	1.7	13.6	1	20	29	51	9	100	135	141	4.2	1.7	18.5	87.2	2.8	30.4	10	232	17	1.5	87	87	38
958	64	1	70	1	0.9	1.6	1	1	0	0	0	1	0	0	1	0	0	0	0	0	1	0	6	7	34	78	2.8	4.1	0	22	19	68	8.4	118	218	144	5.9	2.3	23.8	66.3	23.3	37.7	8.6	116	21	4.4	103	113	26
959	86	1	68.1	1	0.7	1	1	0	1	1	0	1	1	1	1	1	0	1	0	0	0	0	8	3	40	51	5	4.8	0	13	29	33	7.7	106	200	142	4.8	2.1	22.6	32.7	2.8	25.5	6.9	238	6.1	1.4	71	96	23
960	57	1	97.9	1	2.4	2.8	1	1	0	1	0	0	0	1	1	0	0	0	0	0	0	1	4	12	40	51	1.7	11.5	1	30	24	63	8.6	110	165	143	6.7	1.9	21	65.4	3.8	52	7.3	196	19.8	9.2	74	155	34
961	77	2	79.4	1	0.7	1.7	2	0	0	0	1	1	1	1	1	0	1	1	0	0	0	0	6	3	38	44	5	7.8	1	15	27	35	8.7	107	146	137	5.3	3.6	38.6	34.1	2.8	28.1	6.2	388	19.4	3.4	132	98	22
962	69	2	92	1	0.6	1.2	2	1	1	1	0	1	1	1	0	0	1	1	0	0	0	0	5	3	48	107	1.7	12.8	1	14	24	18	8.8	106	148	140	4.8	1.2	13.9	26.3	2.8	32.9	9	217	15.4	2.3	80	94	28
963	32	1	105.1	2	1.2	3.3	2	1	0	0	0	0	0	0	1	0	0	0	0	0	1	0	3	13	42	82	2.3	3.1	0	19	25	20	8.7	98	188	137	4.1	6.3	67.3	118.1	11.6	30.6	9.1	71	3.8	6.6	73	147	33
964	40	1	105.1	3	13.2	14.7	1	0	0	1	0	0	1	1	1	1	1	0	0	1	0	0	5	5	47	64	3	4.6	0	26	19	138	8.8	111	128	144	6.3	1.8	19.3	51.9	0.5	23.1	6.4	138	15.8	3.4	135	136	35
965	42	1	70.3	3	0.4	0.7	1	1	0	1	1	1	0	0	1	0	0	1	0	0	0	0	7	5	25	76	2.4	4.4	0	10	37	23	7.8	91	149	132	5.9	1.1	12	31.3	2.8	25	7.7	105	9.3	3.3	110	148	34
966	69	1	76	1	1.6	2.2	1	1	0	0	0	1	0	0	1	0	0	0	0	1	1	1	11	8	25	76	1.7	2.5	0	21	19	53	8	107	125	140	4.5	2.3	25.1	48.1	4.3	23	6.5	43	10	2.4	62	96	40
967	75	2	81.45	1	0.5	1.5	3	0	0	1	1	0	0	1	1	0	0	1	0	0	0	0	6	2	25	76	5	2.4	0	11	23	13	8.6	110	138	139	4.7	1.6	17.3	26.2	0.8	37.4	9.5	118	12.6	2.6	90	77	19
968	83	1	114	1	2.9	3.7	1	1	0	1	0	1	1	1	1	0	1	0	1	1	0	1	11	3	45	101	3	9.4	1	30	17	90	9	101	105	138	5.5	1.2	12.6	55.5	0.8	30.1	8.3	282	8.9	1.9	100	93	29
969	81	2	100	1	1.2	1.5	1	0	0	1	1	1	0	0	1	0	0	0	0	0	0	0	4	3	41	85	3.4	4.4	0	18	23	29	8.4	114	315	142	5.9	1.1	13.2	28	0.6	31.4	7.7	148	19.8	1.6	162	124	23
970	82	1	110.5	1	0.7	1.1	1	1	0	1	0	1	0	1	1	0	1	0	1	0	0	0	7	3	57	129	1.7	14.7	1	15	24	20	7.9	103	130	135	4.8	1.3	13.6	28.8	2.8	32.5	10.1	250	14.7	1.2	82	121	33
971	69	1	94.8	1	1.2	2	1	0	1	1	0	1	0	0	1	0	0	1	0	0	0	0	3	4	37	74	3.9	3	0	15	23	33	8.3	109	202	142	5.2	1.4	14.8	31.2	2.1	33.4	8	116	13.9	2.4	98	116	34
972	42	2	80	1	4.2	5.8	1	1	1	1	1	1	0	0	0	0	0	1	0	0	1	0	4	6	40	83	3.8	4.4	0	25	20	41	8	101	137	140	3.4	3.3	32.6	38.7	3.9	35.6	10.4	167	6.9	3.4	112	108	24
973	76	1	108	1	1.2	1.6	1	0	1	1	0	1	1	1	1	0	1	0	1	1	0	0	9	4	25	29	5	4.7	0	11	31	16	8.9	110	93	142	4.6	1.3	14.8	34.8	2.8	30.6	6.3	235	22.8	2.1	77	96	36
974	78	2	106	1	0.8	1.2	1	0	0	0	0	1	0	0	0	0	0	1	1	0	0	0	11	4	25	29	3.6	8.2	1	14	28	15	9.3	95	176	132	4.3	1.4	15.6	104.9	6.8	34.3	10.3	297	20.5	1.9	81	107	28
975	62	1	77.4	3	0.9	1.9	2	0	0	0	0	1	0	0	1	0	0	0	0	0	1	0	10	4	36	86	3.5	8.5	1	28	17	28	6.8	108	100	139	6.9	1.7	18.6	60.2	2.1	30.5	7.9	297	6.1	3.4	76	137	18
976	73	1	128.1	1	1	1.5	1	1	0	1	0	1	1	1	0	0	1	0	0	1	0	0	7	5	55	133	1.7	6.1	0	13	22	24	8.6	110	84	135	4.9	1.5	16.3	37.2	2.8	29.1	8.7	103	13.6	1	269	64	30
977	54	1	75.5	1	0.7	1.3	1	0	0	1	0	1	1	1	1	1	1	0	1	0	0	0	9	4	28	43	5	4.1	0	18	20	18	7.8	118	360	148	4.1	1.2	13.7	75.9	0.6	36	11.7	207	12.4	1.9	86.5	117	30
978	51	2	130.2	1	1.6	2	1	0	0	1	0	1	0	0	1	0	0	1	0	0	0	0	8	3	31	50	5	9.3	1	11	25	40	8.1	104	129	135	4.4	1.2	14	23.1	1.1	28.1	7.4	467	25.5	1.4	95	131	32
979	71	1	81.6	1	1.1	1.7	1	0	0	1	0	1	1	0	0	0	1	0	1	0	1	0	11	2	31	50	3.7	3.2	0	21	23	28	8.4	101	217	140	3.7	1.9	20.5	36.3	1.9	26.2	7.6	120	8.3	3.4	84	123	32
980	84	1	66.4	2	4.8	5.1	1	0	0	0	1	1	1	0	1	0	0	0	1	1	0	0	9	3	36	77	5	4.1	0	20	20	74	8.4	106	111	140	4.9	1.2	12.7	43.3	2.8	23.6	7.2	203	7.1	3.4	91	77	34
981	65	1	100	1	5.9	9	3	0	1	1	0	0	0	1	1	1	1	0	1	1	1	0	12	9	33	75	5	3.5	0	20	25	47	8.2	92	280	132	4.7	1.8	19	49.8	2.8	35.9	12	177	13.1	3.4	102	109	26
982	60	1	97.4	1	0.9	1.3	1	0	0	1	0	1	1	1	1	0	0	0	1	0	0	0	4	2	27	32	5	5.8	0	12	24	19	7.8	108	124	139	4.8	1.3	15.3	26.8	2.8	33.3	9.9	292	15.2	2.6	97	106	33
983	22	1	80.6	3	1.1	1.7	1	0	0	1	0	1	0	1	0	0	0	0	0	0	0	0	0	2	41	47	3.7	7	0	21	22	27	8.4	115	165	147	4.7	1.7	18.8	48.1	1.2	38.1	9.6	260	26.3	8	106	160	35
984	77	1	69.9	1	1.8	2.2	1	0	1	1	0	1	1	1	0	1	1	0	1	0	0	0	7	2	31	47	5	3.8	0	23	25	59	8.9	105	528	140	5	1.3	14.4	150	0.6	32.1	8.2	191	14	5.6	86	136	24
985	57	1	96	1	0.9	1.3	1	0	0	1	0	0	0	0	0	0	0	1	0	0	0	0	2	3	52	135	3.2	9.6	1	19	25	22	8.3	105	135	144	5.2	1.5	15.9	36.6	1.6	42.4	11.3	306	13	3.4	93	114	21
986	86	1	93	1	2.9	3.3	1	0	0	0	1	1	1	0	1	0	1	0	1	1	0	0	10	2	32	53	5.4	3.7	0	20	22	128	9.6	103	89	136	6.2	1.1	12.4	37.5	0.2	24.7	7.1	198	10.9	3.4	151	63	23
987	45	1	73.9	3	0.6	1	1	0	0	1	0	1	0	0	1	0	0	0	0	0	1	0	5	2	52	119	3.4	5.7	0	12	26	30	8.8	119	137	150	4.1	1.2	14.4	27	1.1	32.7	9.4	195	11	3.4	123	110	23
988	32	1	134.85	1	3.7	4	3	1	0	1	1	1	0	0	1	0	0	1	0	0	0	0	1	12	27	54	1.7	6.6	0	25	20	23	10.4	107	163	145	5.7	1.8	19	44.6	2.4	33.5	8.8	113	22.8	11.6	99.5	120	24.5
989	38	2	49	1	3.2	3.5	1	0	0	0	0	0	1	0	1	0	0	0	1	1	0	0	4	3	36	52	5.1	5.9	0	21	14	67	7.9	116	584	142	7.5	1.8	19	49.8	2.8	24.4	7.6	299	6.2	3.4	124	112	33
990	78	2	69.1	1	0.8	1.1	1	0	1	1	0	1	1	0	1	0	0	1	1	0	0	0	7	2	37	74	5.1	4	0	13	22	20	8.6	117	122	145	5.1	1.6	18	46.4	2.8	32.6	8.2	202	13.8	5.3	104	91	24
991	54	2	125	1	0.9	2.9	3	1	0	1	1	1	0	0	1	0	0	1	1	0	1	0	5	4	28	57	1.7	10.3	1	21	16	27	7.7	113	177	139	5	1.3	15.4	29.7	0.8	31.2	9.2	175	5.7	4.8	111	119	29
992	74	2	75	1	0.4	0.9	2	0	1	1	0	1	1	1	1	0	0	1	1	0	0	0	8	3	28	57	5.1	4.6	0	16	22	15	8.2	107	210	138	5	1.1	12.9	25	2.8	40.9	10.4	234	21.2	4.9	106	117	28.5
993	67	1	107.9333333	1	1.7	2.2	1	1	0	1	0	1	1	1	0	0	1	0	1	1	0	0	7	2	48	106	3.7	27.6	1	19	24	38	8.6	101	184	136	4.9	1.8	19.7	69.5	1.5	33	8.2	1020	39.5	1.7	114	148	49
994	57	1	87.1	1	1.2	1.9	1	0	0	0	1	0	0	0	0	0	0	0	1	0	1	0	9	3	34	75	3.2	7.7	1	12	21	31	8.7	111	198	138	5.6	1.6	18	50.9	1.5	35.9	11.1	246	18.3	4.8	125	95	19
995	81	1	71.8	1	0.3	0.8	2	0	1	1	0	1	1	0	0	0	0	1	0	0	0	0	4	2	24	39	4	3	0	12	29	19	7.9	120	201	142	3.6	1.6	17.8	49	0.5	39.4	7.6	122	6.1	1.1	143	107	38
996	68	2	58.8	1	0.3	0.5	1	1	0	1	0	0	1	1	1	0	0	1	0	0	0	0	4	6	43	108	2.3	15.7	1	12	26	12	7.4	110	147	143	4.8	1.2	13.5	29.6	2.8	32.4	7.8	362	24.1	1.2	96	136	29
997	64	1	139.9	1	1.5	3.1	2	1	0	1	0	1	0	0	1	0	0	1	0	0	1	0	4	2	41	67	1.7	8.2	1	16	27	42	8.2	106	154	144	5.9	1.2	13.1	26.1	2.8	42.1	8.8	140	46.8	3.4	294	175	23
998	52	1	102	1	0.7	1	1	0	0	1	0	0	0	0	0	0	0	0	0	0	0	0	4	3	49	71	3.1	4.1	0	10	27	17	7.4	114	85	146	5	1.2	13.9	31.5	2.8	36.8	12.4	127	4.8	0.8	95	103	29
999	51	2	101.9	1	0.8	1.7	2	1	0	1	0	1	0	0	1	0	0	0	0	0	1	0	7	12	46	60	2.9	2.1	0	17	20	36	11.1	113	243	144	5.5	5.4	57.9	69.9	17	32.3	4.7	61	8.6	2.7	143	94	34
1000	50	2	91	2	0.2	0.4	2	1	0	1	1	0	1	1	0	0	0	0	0	0	0	0	3	5	35	44	3.3	10.9	1	20	21	19	9.5	107	208	137	3.6	1	11.2	26.7	0.8	37.2	10.2	359	22.1	3.4	107	100	52
1001	31	1	91.5	1	2	2.7	1	0	1	0	0	0	1	0	0	0	0	0	1	1	0	0	4	4	44	101	5.1	2.6	0	20	19	49	7.8	95	324	130	4.1	1.8	19	49.8	2.8	25	8.1	133	7.6	3.4	97	97	42
1002	66	1	89.7	1	1	1.6	1	0	0	1	1	1	0	1	0	1	1	0	1	0	0	0	8	4	36	77	5.1	3	0	11	24	29	8.6	111	127	139	4.7	1.2	13.5	43.1	2.8	32.2	8.5	153	12.1	1.5	190	103	30
1003	64	1	102.2	1	5.1	5.7	1	0	0	0	0	0	0	1	0	0	0	0	0	0	0	0	5	4	56	82	3.9	9.4	1	24	18	93	6.4	115	177	145	5.9	1.4	14.8	38.1	2.8	29.1	7.4	368	11.9	3.4	112	99	28
1004	70	2	52	1	1.1	1.6	1	0	0	1	0	1	0	0	1	0	0	1	0	0	0	0	5	3	40	87	3.7	4.6	0	31	17	115	7.5	105	124	142	5	1.2	13	50.7	0.3	41.7	11.8	172	2	3	87	96	36
1005	63	1	74.36666667	1	0.6	1	1	0	0	1	0	1	0	0	0	0	1	0	0	0	0	0	10	2	40	87	3.2	4.6	0	23	23	21	8.7	115	204	156	3.1	1.3	14.2	29.3	1	44	13.6	146	17.1	3.4	101	125	32
1006	82	1	96.75	1	0.8	1.2	1	0	0	1	0	1	1	1	0	0	0	1	0	0	0	0	4	5	52	109	5.1	2.1	0	13	25	16	8.6	107	99	139	4.7	1.5	15.8	27.8	2.8	37.4	10	105	18.9	2.3	86	102	26
1007	76	1	56.9	2	0.9	1.2	1	1	0	1	0	1	0	1	1	1	0	0	1	1	0	0	9	2	41	59	3.2	16.9	1	22	22	23	8.5	97	197	135	4.3	1.4	15.5	28.7	0.6	31.9	8.6	540	20.4	1.2	86	68	39
1008	66	2	50	3	0.3	0.5	1	0	0	0	0	1	1	1	1	0	0	1	0	0	0	0	4	4	32	45	5.1	4.8	0	14	22	7	8.2	107	124	138	4.1	1.3	14.3	32.4	2.8	41.1	8.6	243	11.6	3.4	132	105	26.5
1009	83	2	112.5	1	2.4	2.7	1	0	0	1	0	1	0	0	0	1	1	0	1	1	1	0	11	9	38	83	3.4	2.2	0	21	23	70	8.2	101	181	138	4	2.2	24	44.8	3.3	32.5	9.3	75	20.8	3.4	127	100	31
1010	28	2	62.75	1	0.4	0.8	2	1	0	0	0	1	0	0	1	0	1	0	0	0	0	0	3	8	38	83	1.7	11.6	1	15	21	5	7.7	111	76	143	4	1.1	11.8	29.2	0.2	33.2	10.7	198	6.7	0.9	74	109	24
1011	59	1	127	1	1.3	1.8	1	0	1	1	0	1	1	1	1	1	1	1	0	0	0	0	5	2	33	60	4	8.1	1	17	26	33	8.4	106	173	143	6.2	1	10.9	106.3	0.4	49.4	15.6	325	23.1	2.2	96	107	26
1012	74	1	70	1	0.7	1.3	1	0	0	1	1	1	1	0	0	0	0	0	1	0	0	0	6	3	48	97	5.1	3.4	0	25	20	27	7.7	114	253	147	4.1	1.4	14.8	150	2.8	41.6	12.5	172	11	4.6	128	132	23
1013	30	1	59.8	3	0.5	0.8	1	0	0	0	1	1	0	0	0	0	0	0	0	0	0	0	0	5	37	56	5.1	4.8	0	17	26	17	9.5	117	230	146	4.1	1.3	14.1	52.1	2.8	49.5	7.5	245	14.4	4.8	98	108	23
1014	52	1	92.66666667	1	1.1	2.3	2	1	0	1	0	0	0	0	1	0	0	0	1	0	1	0	6	2	57	143	3.7	1.8	0	22	25	32	8.4	105	306	141	4.1	3.8	38.7	29.3	3.9	37.5	11.5	68	5.2	5.4	140	126	29
1015	59	1	61.1	2	7.7	8.4	1	0	0	0	0	0	1	1	1	0	1	0	0	1	0	0	7	5	34	28	3.9	6	0	21	20	59	8.4	99	121	131	7.8	1.1	12.2	30.4	1.3	32.3	8.7	233	12.9	3.4	79	102	28
1016	70	1	81.6	1	3.1	6	3	0	0	0	0	0	1	1	1	0	1	0	1	1	0	0	10	6	38	43	3.2	5.9	0	17	27	53	7.4	100	147	137	4	1	12.1	28.8	0.4	30.5	9	190	44.1	3.4	118	123	18
1017	80	2	109	1	0.9	1.4	1	0	0	1	0	1	0	0	1	0	0	1	0	0	0	0	5	2	38	48	3.9	6.9	0	18	20	26	8.8	106	213	139	4.5	1.7	18.9	23.6	0.4	37	11.1	271	11.7	3.4	124	93	20
1018	71	2	76.4	2	0.9	1.2	1	1	0	0	1	1	0	0	0	0	0	1	1	0	0	0	7	2	40	59	3.1	6.2	0	21	29	18	7.9	107	600	142	3.9	1.3	14.5	19.8	0.6	37.2	10.1	192	12.3	5.4	104	112	30
1019	80	2	71.8	1	0.4	0.8	2	0	0	1	0	1	0	0	0	0	0	0	0	0	0	0	7	3	44	115	5.1	7.6	1	17	23	34	8	120	152	146	4.2	1.3	14.5	34.8	7	24.4	5.3	386	16.9	3.3	130	141	46
1020	65	2	55.06666667	1	0.6	1	1	0	0	0	0	1	0	0	1	0	0	0	0	0	0	0	4	3	51	74	3	6.8	0	15	26	15	8.3	105	98	142	4.1	1.8	19	49.8	0.5	47.9	14.7	205	16.4	1.3	113	122	37
1021	84	1	93.1	3	1.5	2.7	1	0	1	1	0	1	0	1	0	0	1	1	1	0	0	0	7	2	36	43	5.1	5.6	0	19	24	23	9.3	107	133	144	4.5	1.1	11.6	29	2.8	42.4	13.1	288	7.8	3.4	122	146	36
1022	72	1	91.33333333	1	0.9	1.2	1	0	0	1	0	0	0	1	1	0	0	1	0	0	0	0	5	3	36	98	5.1	4	0	15	20	18	7.7	107	157	141	4.5	1.6	17.3	47.2	0.6	39.6	11	206	16.6	5.1	89	108	29
1023	75	1	121.1	1	0.8	1.2	1	1	1	1	1	1	1	1	0	1	1	1	0	0	0	0	6	3	42	60	1.7	13	1	12	25	24	11.3	112	175	140	5	1.6	17.7	58.3	0.3	31	8.2	221	20.7	6.5	266	119	28
1024	79	2	54.2	1	0.9	2.2	2	0	0	1	1	0	0	1	0	0	0	1	0	0	0	0	7	4	40	90	5.1	4.3	0	22	18	35	8.8	109	124	142	4.7	1.1	12.1	38.3	2.8	32.8	10	220	20.5	3.4	143	90	30
1025	79	1	116	2	0.8	1.2	1	0	0	1	1	0	1	0	1	0	0	1	0	0	0	0	4	3	30	47	5.1	3.8	0	13	33	17	9.1	109	122	144	3.9	2.7	27.3	29.6	2.8	44.4	13.6	192	12.2	1.4	106	83	19
1026	67	1	129.2	1	1.9	5.2	3	1	0	1	0	1	1	1	1	1	1	0	1	0	0	0	8	7	47	70	3.2	3.7	0	25	17	103	7.8	99	261	136	5.4	1.4	15.3	29.9	0.9	36.8	11.1	117	10.7	1.3	100	121	24
1027	63	1	60.25	3	1	1.3	1	0	0	1	0	0	1	1	1	0	0	1	0	0	0	0	3	4	28	54	5.1	2.2	0	14	24	15	8.6	107	108	139	4.6	1.3	14.1	36.9	2.8	33.3	10.9	112	14.7	3.1	86	105	29
1028	66	2	113.7	2	1.3	5.5	3	0	0	0	1	0	0	0	1	0	0	0	1	1	0	0	8	5	22	42	5.1	2.9	0	20	22	61	7.1	98	84	134	4	1.8	19	49.8	0.3	28.8	8.2	150	15.5	0.6	119	103	33.5
1029	56	2	71.6	1	0.7	1	1	0	1	1	1	1	0	0	1	0	0	1	0	0	1	0	6	7	51	125	3.8	2.2	0	13	17	21	7.6	117	175	143	3.6	1.3	14.5	29.4	1.9	47.6	14.3	82	17.1	2	115	122	31
1030	52	1	112	1	1	1.3	1	0	0	1	0	0	0	0	0	0	0	0	0	0	0	0	3	4	18	37	5.1	4	0	13	24	17	7.3	107	178	138	5.2	1.3	15.1	35.2	2.8	37.4	11.4	205	17	3.4	126	119	18.5
1031	88	2	65.85	3	1.5	2.3	1	0	0	1	0	0	0	0	1	0	0	1	0	0	0	0	5	2	18	37	3.1	10.5	1	19	21	53	9.3	118	139	143	6.4	1.7	18.9	39.1	0.7	38.2	10.6	324	30.8	15.2	90	133	28
1032	91	1	64.6	3	2.1	2.4	1	0	0	0	0	1	0	1	0	0	1	0	1	1	1	0	10	2	41	111	3.8	5.1	0	21	25	72	9	102	121	144	4.2	1.2	12.8	84.3	0.6	33.6	10.4	192	7	3.4	96	87	28
1033	82	1	98.6	3	3.4	4.2	3	1	0	1	0	1	1	0	1	0	0	0	0	1	0	0	7	2	41	111	2.1	17	1	20	14	83	6.8	109	90	137	4	1.2	13	35	0.5	26.5	8.4	357	16.6	3.4	254	89	19
1034	46	2	74.8	1	0.3	0.5	1	0	0	1	0	1	0	0	1	0	0	0	0	0	0	0	2	3	41	111	1.7	19.9	1	13	25	8	8	111	120	144	4.3	1.1	12.6	31.7	0.8	37.6	10.9	339	18.4	1.4	82	102	33
1035	48	2	70	1	0.3	0.5	1	1	0	0	0	1	0	0	0	0	0	0	0	0	0	0	7	4	41	111	3.2	5	0	15	24	16	8.8	112	122	144	3.9	1.3	14	26.8	0.5	32	9.7	159	28.4	2.5	80	129	33
1036	53	1	73	1	1.6	2.1	1	1	0	0	0	0	0	0	0	0	0	0	0	0	1	0	5	8	41	111	2.1	12.8	1	23	18	65	7.7	104	166	137	5	2.7	28.9	52	29	33	10.4	269	16.1	3.4	91	112	32
1037	82	2	57.73333333	2	1	1.5	1	0	1	1	1	1	1	1	1	0	1	0	1	1	0	0	10	5	41	111	3.1	4.7	0	35	18	42	8.5	105	230	139	5	1.4	15.3	42.9	0.3	34.4	7.6	147	43.7	14.2	88	133	29
1038	91	2	59	3	0.6	1	1	0	0	1	0	1	0	0	1	0	0	1	0	0	0	0	5	7	33	87	1.3	14.4	1	20	19	11	11.3	117	256	147	4.8	2.1	22.6	70.9	0.4	31.6	4.1	187	6.7	9.4	108	124	41
1039	45	1	72	3	0.8	1.3	1	0	0	0	0	0	0	0	0	0	0	0	1	0	1	0	9	3	28	38	3.3	3.6	0	16	24	17	7.8	102	440	134	5.1	1.7	18.2	70.2	2.2	24.1	8.4	119	6.9	3.4	95	116	38
1040	62	1	75.7	2	1.4	1.7	1	0	0	1	0	0	0	0	1	0	0	0	0	1	1	0	9	5	28	70	5.1	2	0	11	26	46	9.5	111	146	142	3.9	2	21.1	50	0.9	31.8	10.6	102	16.6	3.4	106	109	22
1041	66	1	71.85	1	1.5	2.7	1	1	0	1	0	1	0	0	1	0	0	0	0	0	1	0	6	14	34	50	2.9	3	0	21	24	20	10.5	105	332	146	5.3	5.4	54.7	116.3	3.6	30.5	5.8	87	6	5.6	92	126	44
1042	68	1	81.6	3	0.6	0.9	1	0	0	1	0	1	1	1	1	0	0	1	0	0	0	0	3	4	53	103	5.1	3.4	0	14	23	17	8.6	109	124	139	4.2	1.7	19	39.7	2.8	31.3	10.3	171	14	1.7	92	114	23
1043	67	1	72	3	0.9	1.2	1	0	0	0	0	0	1	1	1	0	0	0	0	0	0	1	4	4	35	35	3.3	3.7	0	15	23	21	8.3	95	143	126	4.3	1.2	13.4	150	0.3	27.9	8.4	123	7.9	1.5	97	99	24
1044	61	1	103.75	1	1.1	1.6	1	0	0	1	0	1	0	1	1	0	0	0	0	0	1	0	7	2	36	47	3.1	3.8	0	20	22	30	8.6	104	161	136	4.1	1.6	16.5	33.5	2.2	41.9	12.3	118	16.6	3.4	100	138	22
1045	69	1	119	2	1.6	3.2	2	1	0	1	0	0	1	1	1	1	1	0	1	1	0	0	9	12	36	47	2.8	3.9	0	36	16	52	8.3	104	424	143	4.7	2	21.9	41.1	1.3	37.2	10.2	108	26.9	16.5	104	136	31
1046	74	1	100.4	1	0.7	4	3	1	1	1	0	0	1	0	1	0	0	0	1	0	1	0	9	5	33	43	1.7	7.3	1	40	28	72	8.7	100	180	144	4.7	1.3	14.3	35.2	0.5	32.5	8.3	124	18.5	3.4	126	71	25
1047	78	2	111.2	1	0.9	1.8	2	0	0	0	0	0	1	1	0	0	0	1	0	0	0	0	4	2	33	43	5.1	3.4	0	17	23	22	9.6	108	157	142	4.9	1.8	19	49.8	2.8	43.4	13.6	172	12.8	3.4	80	94	25
1048	62	2	80.4	1	0.7	1.4	2	0	0	0	0	1	0	0	1	0	0	1	0	0	0	0	3	3	33	43	5.1	5.8	0	14	39	15	8.6	97	136	144	4.3	1.2	12.5	108.8	0.3	29.2	7.1	298	14.2	1.5	87	99	28
1049	58	1	90.9	1	1	1.5	1	0	1	1	0	1	0	0	0	0	0	1	0	0	1	0	3	4	58	52	3.4	5.1	0	11	23	27	7.1	109	144	143	4.9	1.4	15.3	33	0.8	41.9	10.2	175	6.6	2.9	96	118	25.5
1050	48	1	114	1	1.4	2	1	1	1	1	1	1	1	1	1	1	1	0	0	0	0	0	6	5	58	52	1.7	9.9	1	22	20	50	7	93	153	129	5.6	1.6	17.8	137.8	1.5	33.1	10.6	168	27.3	2.1	106	121	34
1051	56	1	90.5	1	0.9	1.2	1	0	0	0	0	0	0	0	1	0	0	0	0	0	1	0	5	3	45	81	3.5	6.1	0	18	22	52	8.5	110	152	146	4.5	1.6	17.6	34.5	4.6	29.6	7.6	215	21.6	5.4	85	111	40
1052	67	2	76	2	2.1	2.6	1	0	1	1	1	1	1	1	1	0	1	0	1	1	1	0	10	2	39	58	5.1	7.1	0	21	20	35	9.1	108	139	141	4.3	3	33.1	40.4	1.9	29.7	6.2	361	19.4	2.8	101	99	16
1053	51	1	120.2	1	0.9	1.7	1	0	0	1	0	1	0	1	1	0	0	1	1	0	0	0	4	2	48	68	5.1	3.7	0	14	22	25	8.6	108	151	134	4.5	1.3	14.6	33.6	2.8	40	11	188	18.1	3.2	108	132	32
1054	84	2	102.1	1	0.5	0.8	1	0	1	1	1	1	1	0	0	0	0	1	0	0	0	0	6	3	23	48	5.1	3.2	0	13	27	16	8.3	109	227	144	4.3	1.1	11.9	34.1	2.8	37	11.3	161	8	1.3	100	90	34
1055	74	2	89.9	1	1.4	1.7	1	0	1	0	0	0	0	0	1	0	0	1	1	0	0	1	13	6	47	75	3.4	1.9	0	18	21	25	7.7	100	162	136	4.8	1.4	15.1	92.4	1.7	27.2	7.2	63	16	3.4	85	106	27
1056	72	1	92.45	1	1.5	1.8	1	0	1	1	0	1	1	1	1	0	0	1	0	0	0	0	5	3	47	75	5.1	5.3	0	15	24	43	7.8	107	188	139	3.9	1.5	16.2	150	2.8	42.7	10.1	268	16.7	4.3	169	108	22
1057	85	1	72.1	1	1.2	1.5	1	0	0	0	0	1	0	0	1	0	0	0	0	0	1	0	6	3	33	16	5.1	2.7	0	18	31	76	8.3	116	177	160	4.4	1.4	15.7	35.2	1.1	40.5	11.5	137	19.3	3.5	173	108	31
1058	42	2	47.2	1	0.3	0.5	1	1	0	0	0	1	0	0	1	0	0	0	0	0	0	0	7	3	39	80	2.4	3.3	0	14	21	13	7.6	101	162	133	4.5	2.3	25.4	34.6	1.2	28.5	7.8	80	0.4	3.4	85	142	27
1059	73	1	85.6	1	0.9	1.4	1	0	1	1	0	1	0	1	1	0	1	0	0	0	0	0	7	3	25	56	3	10.9	1	19	25	27	8.2	102	189	139	4.7	1.3	14.6	27.7	0.6	37	10.1	328	12.7	7.6	108	162	35
1060	79	2	68.6	1	2.1	2.7	1	0	1	1	1	1	1	1	1	0	0	0	1	1	0	0	9	2	40	63	3.1	8.4	1	17	20	38	8.6	104	127	137	3.8	1.2	13.8	25.8	2.8	23.8	8	261	16.6	1.3	120	85	38
1061	69	2	59.6	3	0.8	1.2	1	1	1	1	0	1	1	1	0	1	1	0	1	0	1	0	8	2	40	63	3.6	8.2	1	17	23	26	9.4	102	311	138	4.7	1.3	13.8	100.2	0.3	32.1	10	297	12	3.2	133	93	30
1062	78	1	110	1	2.9	3.4	1	1	0	0	1	1	1	1	0	1	1	0	1	1	0	0	13	4	46	92	2.5	6.6	0	13	24	66	8	111	173	141	5	1.2	13.9	33.8	0.3	28.2	9.4	166	9.6	1	88	66	22
1063	72	1	119	1	3.6	4.1	1	1	0	1	0	1	1	1	0	1	1	0	1	1	0	0	10	3	23	61	3.2	7.6	1	17	23	64	8.9	105	265	139	6.5	1.2	12.7	79.5	0.4	34.2	10.8	244	17.2	3.4	77	77	21
1064	40	1	150.9	2	0.7	1.6	2	0	0	1	0	1	0	1	1	0	0	0	1	0	0	0	7	3	33	32	5.1	1.3	0	13	28	37	8.7	98	191	133	5.1	1.4	15.7	33.9	0.3	21.4	7.1	65	16.9	6.5	131	141	42
1065	52	1	93	1	0.5	0.8	1	0	0	0	1	0	0	0	0	0	0	0	0	0	0	0	2	3	21	39	5.1	5	0	13	25	12	8.4	110	151	145	4.3	1.1	12.1	25.7	2.8	44.6	12.6	256	17	1	103	105	24.5
1066	86	1	69	1	3.7	4.2	3	0	0	1	0	0	1	0	0	0	1	0	0	1	0	0	7	2	61	141	3.8	3.9	0	19	26	45	8.6	100	67	138	5.3	1.3	13.6	35.4	0.4	27.8	8	149	73.9	3.4	88	107	30
1067	36	2	78	1	0.6	0.9	1	0	0	1	1	1	0	0	1	0	0	1	0	0	0	0	3	2	32	82	3.9	1.4	0	13	25	14	8.5	104	296	140	4.6	1.4	15	28.1	0.9	23.3	7.5	54	0.4	1.2	129	137	25
1068	71	1	160	1	1.4	5.2	3	0	1	0	0	1	1	1	1	1	1	0	1	1	0	1	11	5	43	91	5.1	7.7	1	23	21	91	8.1	96	329	134	4.5	1.5	16.1	27.2	0.6	30.8	9	394	36.7	1.1	94	98	39
1069	40	1	95.3	2	1.5	2.1	1	1	0	0	0	1	0	0	1	0	0	0	0	0	0	0	2	3	28	55	2.9	6.4	0	31	27	17	8.1	103	148	144	5	7.3	79.2	71	11.8	47.3	13	186	15.8	12.3	92	96	31
1070	23	1	69.8	1	1.7	2.1	1	0	0	0	0	1	0	1	0	1	0	1	0	0	0	0	1	2	28	61	3.4	4.6	0	30	30	25	7.7	113	468	144	6.9	1.6	18	34.2	0.8	52.1	12.7	158	32.8	4.4	112	133	28.5
1071	24	1	56.05	1	2.5	3	1	1	0	0	0	0	0	0	1	0	0	0	0	1	1	0	3	11	45	124	3.4	3.9	0	21	25	45	8.4	99	104	140	6.2	1.4	15.4	29.3	0.8	38.4	9	134	15.1	1.7	91	101	21
1072	95	2	50.2	1	1.4	1.7	1	0	0	1	0	1	1	1	1	1	1	1	0	0	0	0	6	4	34	31	3.8	3.8	0	19	24	74	10.5	107	300	139	6.8	1.1	11.8	27.5	1	35.4	10.1	143	14.3	3.2	74	89	34
1073	84	2	49	1	1.5	2.9	1	1	1	1	1	1	0	1	1	0	1	0	0	1	0	0	9	4	30	78	1.7	12.4	1	12	22	41	7.9	110	88	140	3.7	1.2	13.6	27.4	2.8	29.6	6.6	210	7.5	1.3	90	91	20
1074	46	1	77	1	0.8	1.2	1	0	1	0	0	1	1	0	0	0	0	1	0	0	0	0	7	2	40	107	3.4	14.1	1	15	23	14	7	105	185	137	5.4	1.1	13.4	22.1	2	35.2	10.7	481	9.2	1.8	83	119	21
1075	90	1	78.75	2	2.7	3.1	1	1	0	0	0	1	0	0	1	0	1	0	1	1	0	0	10	2	29	74	2.6	5.9	0	21	25	170	8.8	103	296	142	4.1	3.8	42.4	54.5	1.8	22.1	5.6	154	21.5	3.4	80	97	37
1076	82	2	76.1	1	1.1	1.8	1	1	1	1	1	1	1	1	1	0	0	1	1	0	0	0	8	2	48	133	1.7	10.3	1	15	21	27	8.6	109	208	140	4.3	1.1	12.2	32.8	2.8	28.5	9.4	175	14.6	2.6	90	90	29
1077	62	1	67	3	0.7	1	1	0	1	1	1	1	1	0	1	0	0	1	0	0	0	0	4	2	42	50	4.1	5.7	0	21	26	22	8.9	100	151	136	4.1	1.1	12	36.4	1.2	39.4	12	233	15.9	0.9	118.5	90	26
1078	89	1	71.5	1	0.9	1.4	1	0	0	1	0	1	1	1	1	1	0	1	0	0	0	0	5	5	36	47	5.1	2.7	0	15	20	16	8.4	109	114	139	4.3	1.6	17	65	2.8	31.4	8.6	138	13.3	3.4	94	85	23
1079	66	2	90.9	1	0.2	0.4	2	1	0	0	0	1	1	1	1	0	0	0	1	0	0	1	6	3	48	84	1.7	17	1	11	35	20	9	114	275	142	5.1	1.2	12.8	25.5	2.8	44.3	7.3	289	9.6	2.1	136	145	43
1080	27	1	112.4	3	1.7	2.9	1	0	0	0	0	1	0	0	1	0	0	0	0	0	1	0	1	5	41	68	3.7	5.8	0	35	20	15	8	95	170	127	4.1	1.8	19.5	71.6	19.6	37.6	10	215	23.4	3.6	104	149	48
1081	71	1	94.5	1	0.9	1.2	1	0	1	1	1	1	1	0	1	0	0	1	0	0	0	0	6	5	40	44	5.4	3.1	0	13	24	18	8.4	115	133	148	4.1	1.9	20.5	31.5	2.8	27.6	8.3	170	18.8	3.4	74	113	40
1082	62	1	95.8	1	5.1	5.4	1	0	0	1	0	0	0	0	1	0	1	0	0	0	0	0	4	6	52	59	3.2	3.7	0	28	19	186	9.3	98	146	139	7.1	1.7	18.7	29.5	5.4	26.3	7	118	39.6	3.4	86	99	29
1083	35	1	77	3	0.7	1	1	0	0	0	0	0	0	0	0	0	0	0	0	0	0	0	0	3	55	131	3.8	5.2	0	14	24	10	9	116	115	145	4.4	1.1	12	25.7	0.8	41.7	12.9	197	9.2	1.5	101	114	28
1084	84	2	87	1	1.9	2.2	1	0	0	1	0	1	1	1	1	0	1	0	1	1	1	0	12	2	55	131	5.2	3.3	0	20	18	88	8.4	112	89	142	4.6	1.4	15.3	32.1	2.8	37.9	9.6	172	8.6	1.7	145	125	31
1085	67	1	71.5	3	0.8	1.1	1	0	0	1	0	1	0	1	1	0	1	0	0	0	0	0	5	6	40	45	3	5.2	0	12	28	16	9	106	108	141	4.1	2.3	24.9	52	7	31.4	7.1	156	3.8	2.6	96	136	28
1086	76	2	40.1	1	0.3	0.5	1	1	0	0	1	1	0	0	0	1	0	1	0	0	0	0	7	7	52	83	3	0.8	0	20	22	27	8.1	101	141	139	3.9	1.9	21	33	2.4	23.4	5.6	23	1.6	2.6	105	113	41
1087	86	2	60	1	1.6	2.1	1	0	0	1	0	1	1	1	0	0	1	0	0	1	0	0	12	2	53	90	5.2	4.6	0	18	22	41	8.3	110	171	141	4.5	1.1	12	52.5	2.8	31.6	10.1	241	36.5	3.9	117	122	40
1088	73	1	85	1	0.9	1.5	1	0	1	1	0	1	0	1	1	1	1	0	0	1	0	0	9	4	44	34	3.5	10.6	1	20	23	32	9	99	123	134	4.4	1.6	17.5	34	5.2	32.2	9	370	14.1	3.4	77	133	29
1089	47	1	82.15	1	1	1.4	1	0	1	1	0	1	0	1	1	0	1	1	0	0	0	0	2	6	44	75	3.5	3.3	0	24	32	32	9	95	99	140	4.7	2.2	23.3	38.6	7	49.7	14.3	117	13.4	3.9	98	110	24
1090	36	1	33.85	1	0.4	0.7	1	1	0	0	0	1	0	0	1	0	1	0	0	0	1	0	7	3	30	66	2.1	10.8	1	7	26	14	7.3	117	112	146	4	1.5	16.7	89.2	0.2	28.3	9.1	226	9.3	0.7	80	117	33
1091	87	1	83.3	1	3.1	3.6	1	1	0	1	0	1	1	1	1	0	1	0	0	1	1	0	10	11	31	57	3.4	9.2	1	37	16	70	9.7	109	290	141	6.7	4.4	46.7	43.7	1.3	46.8	7.6	314	10.5	10.1	94	119	34
1092	72	1	85.6	2	8.4	12.9	3	0	0	1	1	0	1	0	1	0	1	0	1	1	0	0	9	7	31	53	5.2	3.7	0	23	28	57	8.7	95	184	139	5.2	1.6	17.5	29.1	0.6	40.3	11.6	193	14	1	102	84	29
1093	60	1	109.1	1	0.5	0.8	1	0	1	1	1	1	1	1	0	0	1	1	1	0	0	0	6	2	40	100	5.2	2.5	0	11	30	20	7.9	104	166	136	4.4	1.3	15.1	30	2.8	29.4	7.6	129	9.4	3.4	157	129	31
1094	87	2	63	3	0.9	1.3	1	0	1	0	0	1	0	1	1	0	0	1	0	0	0	0	4	3	26	39	3.8	7.2	1	17	21	28	8.6	112	151	145	4.4	1.4	14.6	29.6	0.3	37.4	8.4	275	8.5	5.9	124	102	30
1095	79	2	90.4	2	5.4	8.1	1	1	0	1	1	1	1	1	1	1	1	0	1	1	0	0	10	5	59	119	3.2	5.5	0	19	23	36	9.1	100	276	133	5.5	1	10.8	28.1	0.2	35.5	10.9	177	12.9	3.4	104	103	27
1096	65	1	118.6	1	0.6	0.9	1	0	0	1	0	1	1	1	1	1	1	0	1	0	0	0	12	2	27	32	3.1	8.2	1	17	27	29	7.9	106	201	143	4.3	1.4	15.5	66.3	1.5	26	7.9	255	11.2	2.3	84	105	30
1097	61	1	87.9	2	1	1.3	1	0	1	1	1	1	0	1	1	0	1	0	0	0	0	0	4	8	34	35	5.2	2.5	0	24	19	15	8.6	107	187	145	4.1	1.9	20.4	43.3	2.8	38.7	4.5	132	17.3	11.9	88	94	32
1098	58	1	48.73333333	1	0.6	1.1	1	0	1	1	0	0	1	1	0	1	0	1	0	0	0	0	4	2	47	125	5.2	4.6	0	13	32	46	8.6	105	172	144	5.1	1.2	14.1	150	2.8	32.9	6.6	239	17.5	3.4	88	94	24
1099	68	2	57	1	2.2	2.5	1	1	0	0	0	0	0	0	1	0	0	0	0	0	0	0	9	4	52	103	2.9	3.8	0	17	17	35	7.8	102	95	134	4.5	2.2	24.3	69.3	3.3	29.6	9.3	111	20.5	3.4	102	118	29
1100	72	1	100.1	1	1.7	2	1	0	1	1	0	1	1	1	0	0	1	0	1	1	0	1	10	3	48	77	5.2	2.2	0	12	22	35	8.6	113	102	143	4.8	1.6	17.1	25.8	2.8	29.8	6.9	113	17.1	3.6	106	95	22
1101	55	1	76.8	2	0.6	0.9	1	0	0	1	1	1	0	0	0	0	0	1	1	0	0	0	4	2	49	112	4.2	10.8	1	19	27	22	9.2	104	354	140	4.2	1	10.5	26.8	0.8	43.2	12.8	452	15.8	2.3	103	117	20
1102	31	1	68	2	0.6	0.9	1	0	0	0	0	1	0	0	0	0	0	0	0	0	0	0	1	2	45	118	5.2	4.1	0	18	23	9	10.1	116	106	148	4.2	2.4	25.1	150	2.8	41.5	9.4	214	11.5	6.9	96	142	24
1103	57	1	118.35	1	1.3	1.8	1	0	1	1	1	1	1	1	0	0	1	1	1	0	0	0	5	4	35	71	5.2	3.2	0	13	27	20	8.3	110	115	142	4.5	1.3	14.3	26.7	2.8	32.4	9.4	168	12.3	3.1	89	104	22.5
1104	75	1	131.4	1	0.8	1.1	1	1	1	1	1	1	0	0	0	0	1	0	1	1	0	0	12	5	42	59	3.3	4.4	0	13	21	45	8.2	99	206	136	5.7	2.1	23	38.5	1	31.2	9.2	145	12.4	0.8	87	85	28
1105	79	2	76.9	1	1.3	1.8	1	0	0	1	0	1	1	0	1	0	1	1	1	0	0	0	6	3	53	75	5.2	3	0	18	26	71	8.8	108	244	141	6	1.3	14.8	25.9	2.8	33.4	10.5	158	20.4	2.1	93	75	25
1106	30	2	52.6	3	0.7	1.5	2	0	0	0	0	0	0	0	1	0	0	0	0	0	1	0	3	9	42	47	3.4	4.8	0	15	25	59	8.9	104	137	140	4	2.3	24.9	42.9	14.3	30.5	6.2	164	40.4	2.1	76	110	32
1107	76	2	95	1	0.6	1	1	0	0	1	1	1	1	1	0	0	0	1	1	0	0	1	7	2	51	71	5.2	5.3	0	16	25	12	9	104	145	145	3.6	1.1	12.1	30.4	2.8	35	11.3	278	18	3.4	131	79	28
1108	67	2	70	1	0.4	1	2	0	0	1	1	1	0	0	1	0	0	1	0	0	0	0	5	2	36	34	4	9.6	1	23	22	20	9.5	120	262	154	3.9	1.3	14.9	25.1	2.8	30	8.8	384	17.5	4.1	126	118	38
1109	67	2	53.2	1	0.7	1	1	0	1	1	0	1	1	1	0	1	1	0	0	0	0	0	5	4	34	55	3.5	8.8	1	18	25	19	8.8	105	317	141	4.3	1.15	12.5	122.4	0.8	43.7	12.5	308	23.7	2.1	67	110	22
1110	52	1	71.9	1	0.9	1.4	1	0	0	1	0	1	0	0	1	0	0	0	0	0	1	0	5	7	40	38	3.4	1.8	0	16	21	38	9.2	103	106	135	4.9	2	21.4	59.8	3.7	26.1	7	61	6	3.4	81	82	42
1111	85	2	76.3	1	0.6	1.4	2	0	0	1	0	1	0	1	1	0	1	1	0	0	0	0	5	5	30	41	5.2	3.1	0	14	22	15	8.6	112	89	142	4.3	1.1	11.9	32.3	2.8	29.6	7.9	162	14.4	1.8	128	103	28
1112	88	2	48	1	0.5	1.7	3	0	1	1	0	0	1	1	1	0	0	1	0	0	0	0	5	3	31	57	5.2	7.5	1	17	25	20	7.9	105	122	139	4.6	2.2	23.7	39	2.8	34.2	9.3	389	12	3.4	96	78	21
1113	62	1	60.7	1	0.3	0.7	2	0	0	1	0	1	0	1	1	0	1	0	0	0	0	0	5	3	42	56	5.2	4.2	0	8	30	10	8.1	106	143	140	3.6	1.2	14.3	37.7	2.8	30.3	8.9	220	15.7	2.4	86	121	35
1114	80	2	52.65	1	2.7	3	1	0	1	0	0	1	0	0	0	1	0	1	0	0	0	0	6	4	27	48	2	2.2	0	21	18	96	7.7	111	164	139	3.9	1	10.8	27.8	3.6	39.7	9.1	43	26.5	1.5	94.5	82	23
1115	66	2	100	1	1.7	2	1	0	0	0	0	0	1	0	1	0	0	1	1	0	0	0	6	2	41	53	3.2	7.2	1	15	25	37	7.2	103	729	134	5.3	1.5	15.9	54.4	0.2	29.6	6.8	230	20.7	3.4	93	98	27
1116	82	2	59.4	1	0.6	1	1	1	1	1	0	1	1	1	0	0	0	1	0	0	0	0	4	4	41	53	1.7	6.4	0	9	25	14	7.8	113	110	135	4.8	1.2	14.2	42.9	2.8	28.2	7.8	108	16.1	2.1	93	93	22
1117	62	1	123.3	1	3.5	4.1	3	1	1	1	0	0	1	0	1	0	1	0	1	1	0	0	10	6	41	53	1.7	4.9	0	16	27	29	8.1	89	185	132	4.2	1.7	18.5	38.3	2.8	24.8	7.6	83	13.3	1.6	102	113	31
1118	57	1	76.4	2	2.6	5.3	3	0	0	1	0	1	1	1	1	1	1	0	1	1	0	0	10	4	25	60	3.9	5.6	0	23	24	47	8.7	96	389	139	4.4	1	10.8	74.9	0.2	31.6	7.7	220	13.1	1.5	131	109	25
1119	72	1	231.5	3	0.8	1.3	1	0	0	1	0	1	1	1	0	1	1	0	0	0	0	1	7	3	41	78	3.2	6.8	0	18	37	30	9.2	86	133	133	4.1	1.8	19	49.8	2.8	39.9	13.4	218	10.1	1.4	96	92	29
1120	86	1	64.9	1	0.8	1.2	1	1	0	0	0	1	0	1	1	0	0	0	0	0	0	0	10	2	30	28	1.7	5.6	0	15	24	33	7.4	106	182	139	4.3	1.3	14	26.2	2.8	26.4	8.4	96	7.1	3.4	92	116	40
1121	60	1	72	1	1.7	3.3	1	1	0	1	0	1	0	0	1	0	0	0	1	0	1	0	7	8	30	28	1.7	2.9	0	20	15	87	8.2	101	181	127	4.1	3.3	31.6	112.5	3.7	26.9	8.8	50	14.5	3.4	68	94	27
1122	62	1	87.5	1	1.4	1.8	1	1	0	1	0	1	0	0	1	0	0	0	1	0	1	0	10	7	20	30	3	2	0	16	16	41	8.9	114	161	145	5.4	2	21.6	51.5	20.2	20.4	6.7	59	10	5.6	123	93	35
1123	77	1	82	1	1	1.7	1	0	1	1	0	1	1	1	0	0	1	1	1	0	0	0	12	2	30	25	5.2	3.5	0	14	25	21	8.7	109	173	143	4.2	1.3	13.7	32.4	2.8	35.2	11.4	182	21	1	89	99	24
1124	80	1	70	1	0.5	0.9	1	0	0	0	0	0	1	0	0	0	0	0	0	0	0	0	7	2	30	50	3	11.4	1	15	25	14	8.8	108	142	138	4.5	1.4	15.4	28.1	2.8	28.7	9.3	341	15.5	1.1	127	118	39
1125	73	1	85.55	1	0.8	1.1	1	0	0	1	0	1	1	1	0	1	0	1	0	0	0	0	6	4	29	59	3.9	5.2	0	12	25	18	9	112	231	141	4.9	1.4	16.2	39.6	0.3	38.3	9.3	203	14.9	1.7	88	104	24
1126	71	1	60	2	2.3	2.7	1	0	1	1	1	0	1	1	1	0	1	0	1	1	0	0	11	4	48	85	5.2	2.5	0	22	24	203	9.2	132	357	170	5.4	1.2	13.1	33.8	0.2	27.6	7.1	129	8.1	3.4	90	84	17
1127	68	2	72.2	1	1.5	2.4	1	1	0	1	1	1	1	1	0	1	1	0	1	1	0	0	8	10	44	49	2.8	4	0	11	21	39	8.6	114	148	141	5.1	1.6	18.2	68.6	3	29.5	7.7	112	13.3	7.2	94	83	30
1128	87	2	60	3	0.9	1.2	1	0	0	1	1	1	0	1	1	0	1	0	0	1	0	0	10	5	33	50	5.2	2.6	0	10	27	22	8.6	113	114	143	4.5	1.2	12.6	31.3	2.8	30	8.7	136	10.9	3.4	95	83	20
1129	65	1	57	1	4.8	5.3	1	1	0	0	0	0	0	1	1	0	0	1	1	0	0	0	5	3	30	38	1.7	17.5	1	27	13	63	9.2	109	244	140	4.4	1.3	13.7	30.6	2.8	31.5	8.9	298	16.8	3.4	103	100	25
1130	57	1	119.5	2	6.5	7.8	1	0	0	0	0	0	0	1	1	0	1	0	1	1	0	0	7	5	43	98	5.2	3.8	0	29	25	64	9	94	146	135	5.1	1.1	11.9	22.5	0.6	38.4	10.8	196	10.6	3.4	107	76	28
1131	52	1	68.2	1	0.8	1.1	1	0	0	0	0	1	0	0	1	0	0	0	0	0	0	0	8	2	31	71	3.4	41.7	1	16	20	21	8.5	107	121	136	4.5	1.9	20	45.7	0.7	34.9	8.3	1418	29.8	4.2	79	129	24
1132	54	1	92.5	1	1.6	5.2	3	1	0	0	0	1	0	0	1	0	0	0	0	0	1	0	5	5	42	79	1.7	5.8	0	17	23	28	8.8	105	103	138	4.1	1.5	16.2	49.4	5.8	23.1	7.6	98	12.1	3.4	111	113	31
1133	65	1	112.5	3	4.9	6.6	1	0	0	0	0	1	0	0	1	0	0	1	0	0	0	0	4	11	36	40	3.9	5.1	0	26	17	92	8.3	110	325	140	5.5	1.2	13.4	31.3	0.7	40.6	12.5	199	20.9	1.8	107	136	36
1134	76	1	83.06666667	1	1.1	1.5	1	0	0	1	1	0	0	1	0	1	1	0	0	1	0	0	10	5	44	83	3.3	5.2	0	13	25	26	7.9	109	206	141	4.7	1.7	19.1	28.3	2.8	38.5	9.8	170	14.5	1.8	122	106	24
1135	78	1	83	2	1.2	1.9	1	0	0	1	0	0	0	0	0	0	0	1	0	0	0	0	4	2	35	66	5.2	6	0	22	21	47	8.4	103	121	134	7.9	8.1	88.6	56.1	2.8	45.9	12.4	313	14.9	3.4	107	157	43
1136	74	1	132.05	1	3	5	3	0	1	1	0	1	1	1	1	0	1	0	1	1	1	0	9	9	35	66	5.2	4.9	0	14	22	46	8.6	110	133	140	5.4	1.8	19.8	32	0.5	29.6	7.9	253	31.8	4.6	85	93	35
1137	83	2	63.8	1	0.4	0.7	1	0	0	1	0	1	1	1	1	0	0	1	0	0	0	0	4	2	25	38	3.7	7.3	1	13	27	11	7.8	105	135	140	3.9	1.3	14.5	30.5	2.8	39.7	12.6	269	11.8	0.9	130	112	39
1138	77	1	87.05	1	0.7	1.1	1	1	0	1	0	1	1	1	1	1	0	1	1	0	0	0	6	4	25	38	1.7	17.4	1	17	25	22	8.5	106	104	139	4.9	1.7	18.2	43.9	2.8	34.2	8.8	295	31.8	6.4	88	101	26
1139	74	2	68	3	0.8	1.3	1	1	0	1	0	1	1	1	0	0	0	0	0	0	0	0	4	6	38	62	3.9	8.8	1	17	27	19	9.7	99	155	140	4.5	1.1	11.8	38.5	0.5	31.6	9.9	342	11.3	2.2	110	89	26
1140	69	1	79	1	3.6	4.5	3	1	0	1	0	1	1	1	0	0	1	0	1	1	0	0	11	7	35	57	1.8	4.2	0	18	30	69	7.8	101	143	135	4.8	1.2	14.3	51	0.7	26.4	8	76	2.5	1.2	95	118	27
1141	75	1	78	1	0.7	1.7	2	0	1	1	0	1	1	1	1	0	0	1	0	0	0	0	4	3	46	84	5.2	2.7	0	12	16	21	7.3	107	151	132	4.2	1.5	16.6	150	2.8	27.2	9	140	14.3	4.4	87	109	21
1142	71	2	85.93333333	1	1.1	1.5	1	0	0	1	0	1	1	1	1	0	1	0	1	0	0	1	7	5	36	50	5.2	3.3	0	17	29	27	8.4	92	367	138	4.8	1.4	15.3	71.7	0.7	30.4	8.1	174	12.1	1.8	93	147	36
1143	58	1	73.45	1	0.7	1.2	1	0	0	0	0	0	0	0	0	0	0	0	0	0	0	0	3	2	38	75	3.7	6.9	0	16	27	14	8.7	103	117	140	4.2	1.8	19	49.8	0.3	43.7	12.7	257	14.4	3.4	102	125	43
1144	72	1	90.2	1	4.4	5.4	1	1	0	1	0	0	1	1	0	0	1	0	1	1	0	0	10	5	46	54	1.8	17.2	1	20	20	54	7.6	101	150	137	4.2	2.2	22.8	32.2	2.8	34.8	10.6	309	14.9	3.4	103	132	26
1145	73	1	120	3	1.5	1.9	1	0	1	0	0	1	1	1	1	1	1	0	0	0	0	0	6	5	40	108	5.2	3.3	0	17	20	32	8.4	104	223	140	6.2	1.1	12.4	150	0.6	47.8	14	172	18.2	2.9	136	108	28
1146	79	2	86.3	1	2.1	3.2	1	0	0	1	0	1	1	0	1	0	1	0	0	1	0	0	8	2	27	60	3	12	1	8	36	103	9	93	176	134	3	2	22.1	26.6	0.2	25.7	8	360	12.8	3	81	70	21
1147	45	2	120	3	0.9	1.5	1	0	0	0	1	1	0	0	1	0	0	0	0	1	1	0	7	8	24	45	3.3	2.8	0	19	18	54	8.5	102	129	130	5.7	1.9	20.2	54.8	2.3	26.1	8.4	91	11.8	1.6	240	73	34.5
1148	58	1	101	1	0.6	0.9	1	0	0	1	0	1	0	0	1	0	0	1	1	0	1	0	6	5	30	41	3.8	3.2	0	15	22	24	7.5	105	172	142	4.4	1.4	15.2	24.8	1.8	37.7	13.1	123	29.6	2.5	96	80	21
1149	69	1	91.6	1	1.4	1.7	1	0	0	1	0	1	0	0	1	0	0	0	0	0	1	0	7	7	31	74	3	9.9	1	16	19	82	10.9	109	107	138	5	2	20.7	42.2	6.6	25.2	6.8	298	12.2	2.9	133	107	22
1150	76	1	53.1	3	3.2	4	3	1	0	1	0	1	1	1	1	0	0	0	1	1	0	0	9	3	48	117	1.8	14.3	1	18	18	69	8.3	109	83	139	4.1	1.5	15.7	40.8	0.2	29.6	8.6	258	18.2	3.4	82	114	25
1151	78	1	97.6	1	1.7	3.3	1	0	0	1	0	0	0	0	0	0	0	1	0	0	1	0	5	2	46	71	4	3.8	0	17	23	63	8.4	105	156	138	4.2	1.1	12.3	69.7	0.6	40.7	11.5	153	8.3	2.4	93	130	36
1152	63	1	71.9	2	12.2	12.9	1	0	0	1	0	0	0	0	1	0	0	0	1	1	0	0	7	6	46	71	5.2	3.1	0	38	22	149	7.7	87	549	134	5.8	1.4	14.9	26.9	1.1	22.9	7.2	159	13.2	3.9	89	66	22
1153	79	2	101.4	1	0.6	1.1	1	0	1	1	1	1	0	0	0	0	0	1	0	0	0	0	5	4	22	34	5.2	5.8	0	18	23	24	7.8	106	173	137	3.9	2.1	22	37	2.8	45	11.9	303	16.6	2.5	106	130	27
1154	58	1	116.8	3	0.6	1.4	2	1	0	1	0	1	0	1	1	1	1	0	0	0	1	0	10	2	39	76	1.8	7.8	1	17	19	14	8	110	171	138	7.3	1.8	19.4	44.3	1.2	32.2	9.7	140	12.7	4.7	98	146	36
1155	42	1	94.2	3	1.8	2.8	1	0	0	1	0	1	0	0	1	0	0	0	0	0	1	0	5	5	46	59	3.9	3.7	0	35	20	24	7.8	90	255	126	4.3	1.6	18	45.1	4.5	39.9	8.5	143	11.8	6.4	98	162	40
1156	57	2	68.9	2	1.6	2	1	0	1	1	1	1	1	1	0	1	1	0	1	0	0	0	7	8	52	101	3.8	9.6	1	26	26	36	9	99	415	136	4.7	2.8	31.2	35.9	0.3	28.6	8.9	363	14.9	6.8	98	88	24
1157	54	1	133.95	1	0.9	1.6	1	0	1	1	1	1	1	1	0	0	0	1	0	0	0	0	2	2	37	47	5.2	3.6	0	12	25	23	8.6	107	116	136	5.1	1.5	17.2	34.7	2.8	34.7	10.4	188	18.9	2.2	95	84	30
1158	47	1	67	2	1.1	1.5	1	0	1	1	0	1	0	0	0	0	1	0	0	0	0	0	2	3	37	34	3.8	4.6	0	19	21	40	7.9	109	128	141	4.7	1.9	20.6	150	3.2	45.4	9.2	173	10.5	1.6	105	112	26
1159	60	1	105	1	1.6	2.9	1	1	0	1	0	1	0	1	1	1	1	1	0	0	1	0	7	4	33	45	2.6	10.9	1	20	18	112	7.5	111	133	140	5.5	2.1	22.1	31	1.3	25.9	6.6	284	16.8	3.8	76	97	29
1160	65	1	58.7	2	0.8	1.5	1	0	0	0	0	0	1	1	1	1	0	0	0	0	0	0	11	4	33	47	4	4.7	0	23	21	15	9.2	112	113	145	3.7	1.4	15.2	75.5	1.4	46.4	11.3	188	29.8	3.4	119	122	33
1161	61	1	64.1	1	0.8	1.5	1	0	0	1	0	1	0	1	0	0	0	0	0	0	0	0	4	2	37	72	3.1	10.8	1	18	24	28	8.3	94	104	130	4.8	1.7	17.8	30.3	0.5	28.6	8.8	334	24.4	3.4	69	113	41
1162	69	1	101.55	1	0.6	1.8	3	1	1	1	0	1	0	1	0	0	0	0	0	1	0	0	6	2	38	109	3.5	4.5	0	16	29	20	8.9	110	136	144	4	1.1	12	29.9	0.6	35.1	11.4	156	16.4	3.4	170	99	32
1163	74	1	73.8	1	1.9	2.5	1	0	0	0	0	1	1	1	0	0	1	0	1	1	0	0	10	5	38	72	5.2	2.2	0	22	25	79	8.9	96	217	135	5.1	1.7	18.6	38.2	1.3	28	7.6	112	22.4	2.6	84	90	23
1164	84	1	88.6	1	1	1.5	1	1	0	1	0	1	1	1	1	0	0	0	0	1	0	0	6	5	22	50	2.8	4.4	0	20	20	48	7.2	109	116	141	5.2	1.4	15.6	25.4	6.3	43.7	12.7	124	15.3	1.6	100.5	92	31
1165	56	2	72.9	1	0.8	1.1	1	1	0	1	0	1	0	1	1	0	1	0	0	0	0	0	4	5	33	21	1.8	9.2	1	15	23	23	8.6	110	121	137	4.7	1.2	13.6	32.3	2.8	32.4	7.1	166	16.2	4.2	86	91	22
1166	85	1	74.25	1	1.2	1.8	1	0	0	1	0	1	0	0	1	0	1	0	1	0	0	0	6	4	38	76	3.4	5.3	0	15	35	35	8.6	102	194	141	5.5	2.9	30.4	41.2	0.3	38.2	11.6	180	12.7	1.6	170	90	42
1167	53	1	98.5	2	0.6	1.1	1	0	0	0	0	1	0	0	1	0	0	0	0	0	1	0	11	10	50	73	3.1	1.3	0	20	20	39	9.2	107	121	133	4.7	1.6	17.6	31.9	10.5	25.6	5.9	40	3	1.3	78	111	27
1168	84	1	80.56666667	1	1.3	1.6	1	0	0	1	0	1	1	1	0	1	1	0	0	1	0	0	8	2	38	62	5.2	6.7	0	21	22	18	9.3	105	128	142	5.3	1.2	13.4	51.2	0.7	41	9.4	349	15.5	1.2	77	87	26
1169	70	1	123.7	3	0.6	1.1	1	0	1	1	0	1	1	1	0	1	1	0	0	0	0	0	6	2	38	40	3.2	5.4	0	14	23	21	8.4	102	118	132	4	1.6	17.6	81.8	0.6	33.3	10.4	173	16.6	0.9	88	126	38
1170	82	1	56.9	3	1.4	2.1	1	0	1	1	0	1	0	0	0	0	1	0	0	1	0	0	8	4	57	134	5.2	5.3	0	18	21	67	8.4	110	157	142	5.6	6.9	68.6	55.7	2.8	40.3	12.7	277	17.1	2.6	77	82	31
1171	83	2	93.6	1	1.4	1.9	1	0	1	1	1	1	0	1	1	1	1	0	1	1	0	0	15	3	32	66	5.2	3.2	0	17	21	31	9.3	105	211	141	4.7	1.1	11.8	26.9	2.8	41.6	13.2	167	11.9	0.9	109	98	32
1172	57	1	126	3	1.1	1.8	1	0	1	0	0	1	0	1	1	1	1	0	1	0	0	0	6	5	22	37	5.2	4.1	0	23	30	84	9.5	83	369	126	5.8	0.9	10.2	94	1.2	47.1	15.4	213	19.3	1.8	97	126	22
1173	41	1	81.5	2	1.8	2.6	1	1	0	1	0	0	0	0	1	0	0	0	0	1	1	0	7	7	45	55	2.1	7.9	1	17	23	32	8.8	99	130	134	4.3	1.9	20.8	41.5	6.8	31.1	9	166	19.6	5.3	101	135	32
1174	48	2	73.56666667	1	0.5	1.7	3	0	0	0	0	0	1	0	1	0	0	0	0	1	0	0	4	4	40	30	5.2	5.7	0	16	23	21	8.6	102	78	139	7.6	1.8	19	49.8	2.8	33.2	9.6	295	14.1	1.1	86	91	28
1175	59	2	105	1	1.5	2.4	1	1	0	0	0	1	0	0	0	0	1	0	0	0	0	0	3	6	37	62	3.2	1.7	0	17	19	50	8.8	107	224	137	3.5	0.9	10.9	21.4	1.3	36.9	11.2	55	9.7	3.4	100	98	31
1176	51	1	70.18181818	1	0.8	1.9	2	0	0	1	0	1	0	0	1	0	0	0	1	0	1	0	8	9	33	71	3.8	1.1	0	30	16	147	9.1	94	107	134	4.6	2.3	24.8	39.6	4.1	26.5	7.2	42	16.7	3.4	90	103	22
1177	80	2	63.1	1	0.4	0.7	1	0	0	1	0	1	1	1	0	0	0	0	0	0	0	0	4	2	41	65	5.2	2.4	0	11	27	16	8.1	114	94	144	4.3	1.3	15.3	40.5	2.8	32.1	10.1	123	9.9	1.9	108	104	21
1178	63	1	105.85	2	1.1	1.7	1	0	0	1	1	1	1	1	1	1	1	0	1	0	0	0	8	3	34	73	5.4	3.6	0	15	25	21	8	113	127	144	5	1.4	15.1	30.9	2.8	31.2	7.9	197	13.1	1.9	91	91	27
1179	72	2	69.55	1	0.7	1	1	0	1	1	0	1	1	1	1	0	0	1	0	0	0	0	6	2	24	58	5.3	1.9	0	11	24	14	8.6	117	115	144	4	1.5	16.4	44.8	2.8	36.4	8	100	12.2	1.7	122	106	22
1180	74	2	89.2	3	1	1.5	1	0	0	1	0	1	1	1	0	1	0	1	1	0	0	0	7	5	56	142	5.3	4.3	0	16	24	32	8.1	112	185	142	4.3	1.6	17.5	120.7	2.8	30.3	7.2	228	11.4	2.7	93	96	36
1181	76	2	80.1	1	2.7	3	1	0	0	1	0	1	0	0	0	0	1	0	0	1	0	0	7	5	28	43	3	10.9	1	17	19	57	8.9	110	126	139	5.5	1.3	14.5	26.1	0.6	29.9	9.9	327	10.3	0.8	104	115	20
1182	82	2	66.86666667	1	0.9	1.5	1	0	1	1	0	1	1	1	0	1	0	0	1	0	0	0	7	2	29	58	3.8	10.7	1	14	23	46	8.1	106	111	131	6.6	1.8	20	77.9	3.3	35.7	7.4	408	10.1	4.6	77	73	38
1183	68	2	85.5	2	1.3	1.8	1	0	0	0	0	1	1	0	0	0	1	0	0	1	0	0	12	2	47	89	5.3	3.4	0	20	22	37	9.1	101	168	138	4.9	1.2	12.8	24.8	2.8	26.8	8.1	181	10.9	3.4	112	101	33
1184	73	1	91.41111111	3	1.2	1.5	1	1	0	1	0	1	0	0	1	0	0	0	1	1	0	0	8	4	29	38	1.9	4.8	0	25	22	98	8	95	189	135	4.8	1.5	16.7	47.9	10.3	22	7.1	92	15.1	1.3	275	124	24.5
1185	51	1	113.6	1	0.7	1.1	1	0	1	1	0	1	1	1	0	0	0	1	0	0	0	0	3	5	54	89	4.1	5.4	0	16	28	18	8.6	107	154	140	4.3	1.5	16	36.4	0.5	35.9	10.4	222	14.3	2.6	104	90	28
1186	75	1	69.3	2	0.6	1.1	1	1	1	1	1	1	1	1	1	1	0	1	0	0	0	0	5	2	50	73	3.9	4.1	0	13	25	12	8.6	115	102	148	3.8	1.6	17.2	96.9	1.3	31.9	8.2	161	6.9	2.2	103	80	25
1187	81	2	66.7	1	0.8	1.5	1	1	0	1	1	1	0	1	1	0	0	1	1	0	0	0	6	4	60	103	1.8	20.8	1	21	31	25	11.7	110	205	144	4.4	1.6	17.4	35.4	2.8	44.5	9.4	374	14.3	3.7	86	100	26
1188	61	1	91.7	2	3.5	4.1	3	0	0	1	1	1	1	0	1	0	0	1	1	1	0	0	7	3	32	73	5.3	4	0	20	24	48	8.5	99	529	132	5.6	1.2	13.9	38.3	2.8	30.4	8.6	214	7.4	3.4	148	100	20
1189	85	1	90	1	0.6	1	1	0	0	1	1	0	0	0	0	0	0	1	0	0	0	0	5	3	34	41	5.3	2.8	0	15	25	19	8.6	93	175	129	3.7	1	10.8	27.3	2.8	37.8	12.8	147	15.7	1.2	88	97	23
1190	56	2	119	3	2.5	6.4	3	0	0	1	1	1	0	0	0	0	0	1	0	0	0	0	2	5	50	60	3.9	2.8	0	15	21	25	8.7	105	174	136	4.1	1.1	11.7	37.2	0.2	37.7	10.9	111	5.6	1.1	166	78	28
1191	91	1	58.7	1	1.2	1.6	1	0	0	1	0	1	1	1	1	1	1	0	0	0	0	0	7	2	32	69	5.3	6.2	0	20	23	23	9.6	106	249	137	5.1	1.8	19	49.8	2.8	39.8	12.5	331	12.5	2.8	129	124	35
1192	25	1	182.75	2	0.8	1.1	1	0	1	1	1	1	1	1	1	1	1	0	1	1	0	0	5	2	32	60	3.5	7.9	1	18	26	12	9.4	103	130	140	4.2	1.5	16	32.9	1	40.1	8.7	275	11.1	3.4	107	111	31
1193	62	1	113.45	1	0.8	1.1	1	0	1	1	1	1	0	0	1	0	1	0	1	0	0	1	7	2	47	107	3	6	0	22	24	27	8.1	103	213	138	4.1	1.1	12.3	28.8	0.7	54.4	15.8	179	12.6	2.3	108	142	33
1194	37	1	92.8	1	0.8	1.4	1	0	0	0	0	0	0	0	0	0	0	0	0	0	0	0	0	4	49	92	5.3	5	0	25	29	27	8.5	102	184	137	4.6	0.9	9.6	27.8	2.8	43.5	11.4	265	15.6	1.2	110	113	29
1195	65	1	102	3	0.9	1.2	1	1	1	1	1	1	1	1	0	1	0	0	1	1	0	0	8	3	63	84	1.8	12.3	1	12	24	16	8.6	107	141	138	4.5	1.2	13	28.1	2.8	34.5	10.6	222	16.6	2.8	92	97	32
1196	61	2	66.8	2	1	1.4	1	0	1	0	0	1	0	1	1	0	1	1	1	0	0	0	6	3	21	38	3.7	8.7	1	19	23	33	9.5	106	370	140	5.1	1.2	14.4	22.7	0.5	37	11.1	323	9.9	3.2	130	141	26
1197	86	2	51.35	1	0.9	1.4	1	0	1	0	0	1	1	0	1	0	1	0	0	0	0	0	6	7	45	70	3.1	10.8	1	14	28	23	9.1	105	107	141	4.5	1.1	13	64.2	0.8	31.8	8.9	334	14	0.9	97	122	36
1198	65	1	96.03333333	2	0.7	2	2	0	0	1	0	1	0	1	1	0	0	1	0	0	0	0	5	5	43	56	3.6	11.7	1	19	22	18	8.6	102	215	138	4.4	1.7	18.8	32.9	2.3	37.1	9.4	420	24.1	5.7	96	106	26
1199	61	1	100.35	2	2.6	4.2	3	1	1	1	1	1	1	1	1	0	0	0	1	1	0	0	6	6	32	27	2.9	9.6	1	25	27	42	11.6	105	429	141	4.1	3.8	36.8	150	0.6	46	10.6	277	41.1	13.4	107	94	28
1200	68	1	65.7	1	2.1	2.8	1	1	0	0	0	1	1	1	1	1	1	0	0	1	1	1	9	4	35	70	3.1	2.9	0	13	21	72	7.9	106	122	137	5.3	1.8	19.2	30.5	0.6	27.2	7.3	90	10.5	3.4	76	98	25
1201	47	2	75.3	2	1.5	2.8	1	1	0	1	0	1	0	0	1	0	0	0	0	0	1	0	4	5	35	70	2.7	1.9	0	17	20	36	7.5	111	245	138	4	2.2	22.6	35.1	4	43.5	12.4	51	11.8	5	123	158	42
1202	43	1	163.9	2	2	2.3	1	1	0	0	0	0	0	0	1	0	0	0	0	0	1	0	4	8	28	74	2.2	5.1	0	17	19	55	9.8	113	136	142	3.9	1.8	19.7	75.1	1.6	30.3	8.2	112	7.8	2.3	91	110	26
1203	86	2	125	3	3.6	6.2	3	0	0	1	0	1	0	0	1	0	0	0	0	0	0	0	4	9	36	110	3.3	3.7	0	38	24	32	10.3	107	236	151	4.4	2.6	27.6	44.1	2.4	40.9	8.4	122	8.6	15.7	110	126	26
1204	75	2	56.6	3	0.2	0.4	2	1	0	1	0	1	0	0	1	0	1	1	0	0	0	0	5	2	35	56	1.8	50.9	1	22	24	11	8	110	172	138	5.5	4.4	42.2	70.9	0.4	39.4	8.1	916	20	1.4	86	105	32
1205	55	2	76.6	3	0.7	1	1	0	0	1	1	1	0	0	1	0	0	0	0	0	0	0	2	2	31	63	5.3	6.3	0	22	27	14	9.2	116	169	151	4.3	1.5	15.9	28.7	2.8	43.5	11.2	332	24.5	2.9	96	110	26
1206	54	2	62.1	1	4	4.5	1	1	0	0	0	1	0	0	1	0	0	0	0	0	0	0	3	3	28	51	1.8	8.5	1	16	22	68	8.5	111	138	144	4	1	12.1	25.2	2.8	33.5	11.2	153	27.1	1	89	102	26
1207	91	2	64.2	1	1.3	1.6	1	1	0	1	0	1	0	0	0	1	1	1	0	0	0	0	6	4	40	49	1.8	4.9	0	19	27	43	8.9	106	215	142	4.5	1.8	19	62.5	2.8	37.9	9.6	88	15	1.6	145	86	28
1208	80	1	80.5	1	2.5	3	1	0	0	0	0	1	1	1	1	0	1	0	0	1	0	0	7	3	30	53	3.9	4.6	0	21	20	30	8.4	102	102	137	5.1	1.8	20.1	35.6	0.6	40.6	12.4	181	29	2.5	74	84	30
1209	27	1	180.1	3	7.5	8.4	1	0	1	1	0	1	0	1	1	0	1	0	0	1	0	0	3	5	36	56	3.3	11.9	1	26	21	116	7.6	103	148	137	7	1.3	15.1	29.2	0.6	39.3	9.2	392	16.4	3.4	95	113	35
1210	65	2	111.4133333	1	2.1	4.9	3	1	0	0	0	0	0	0	0	0	0	0	1	1	0	0	6	7	29	51	3.3	9.9	1	45	18	110	8.9	86	363	132	6.1	1.2	13.5	28.7	0.3	31.4	10.1	327	30	6.2	82	102	33
1211	70	2	50	3	0.4	0.8	2	1	0	1	1	0	0	0	0	0	0	0	0	0	1	0	5	4	20	47	1.8	8.9	1	10	30	25	10.2	107	119	142	3.8	2.6	26.1	40.1	33.9	34.9	11	160	12.7	2.3	108	136	20
1212	82	2	95	1	1	1.3	1	0	0	1	0	1	1	1	1	0	0	0	0	1	0	0	8	2	24	57	5.3	5.8	0	17	24	22	8.9	101	106	135	4.5	1.2	13	30.7	2.8	32.3	8.4	308	14.5	2.1	97	98	19
1213	72	1	118.5	1	1	1.7	1	0	1	1	0	1	0	0	1	0	0	1	0	0	0	0	4	3	45	79	1.6	11.8	1	22	22	40	9	112	194	147	5	1.5	16	40.4	0.2	32.3	6.4	188	25	8.9	141	134	36
1214	60	1	104.8	1	0.7	1.1	1	0	0	1	0	0	0	0	1	0	0	1	0	0	0	0	5	2	34	95	5.3	7.5	1	12	31	12	8.8	103	159	141	4.1	1.7	18.5	31.7	2.8	33.5	10.4	399	18.4	3.4	97	135	24
1215	78	2	112.5	2	1.6	2.2	1	1	0	1	0	0	1	1	1	0	1	0	1	1	0	0	11	4	27	63	2	8.6	1	14	25	29	8.2	97	145	131	4.3	2	21.1	38.5	1.1	30.9	8.8	173	27.7	2.3	93	90	23
1216	83	1	78.55	1	1.3	1.7	1	0	0	1	1	1	1	1	1	1	1	0	0	1	0	0	8	4	29	49	5.3	3.1	0	17	19	28	8.6	108	113	136	5.2	1.6	17.4	29.1	2.8	28.7	6.2	163	17	3.6	87	88	24
1217	85	2	72.05	1	2.7	4.1	3	0	0	1	1	0	1	1	1	0	1	0	0	1	0	0	9	5	30	45	5.3	3.9	0	29	19	67	8.2	107	104	144	4.4	1.8	19	36.8	0.6	30.3	8.3	209	20.5	1.7	93	99	45
1218	77	1	81.5	1	0.6	0.9	1	0	0	0	0	1	0	0	1	0	0	0	0	0	1	0	5	3	30	45	5.3	2	0	13	25	12	8	104	186	137	4	1.3	14	28.9	1.2	39	11.7	105	8	3.4	83	82	26
1219	86	2	46.6	1	1	1.3	1	0	1	1	0	1	0	1	1	0	1	0	0	0	0	0	5	7	49	64	5.3	2.9	0	17	22	33	10.2	108	101	144	5	1.8	19.8	80.8	2.8	41.4	7.6	154	20.1	4.7	85	90	21
1220	86	1	68.2	3	1.1	1.6	1	1	1	0	0	1	1	1	1	1	1	0	0	1	0	0	8	3	48	69	1.8	8.6	1	18	27	22	8.2	100	356	137	5	1	11.1	150	2.8	40.8	12.6	155	8.4	3.4	93	61	20
1221	66	1	146.85	2	4.4	7.8	3	0	0	1	1	1	0	1	0	0	0	0	1	1	0	0	10	7	36	25	5.3	2.1	0	17	20	66	8.5	110	142	140	5.8	1.1	11.9	29.3	2.8	32.6	10.1	110	18.5	1.4	88	80	24
1222	83	1	77	1	2.5	3.9	1	0	0	1	0	0	0	1	1	0	0	0	0	1	0	0	6	2	19	42	3.9	6.6	0	22	31	32	8.4	99	92	141	6.2	1.6	18.2	32.2	2	39	9.6	258	17.7	3.4	77	78	29
1223	74	1	199.1	1	1.2	2.3	1	1	0	1	0	1	0	0	1	0	1	0	1	1	0	0	8	7	35	82	1.8	19.6	1	20	21	149	8.2	106	135	139	4.3	10.6	89.9	46.2	7.9	30.9	8.9	352	10.1	3.4	71	119	28
1224	60	1	156	1	1.3	2.4	1	0	1	1	0	0	0	1	1	0	0	1	0	0	0	0	3	2	23	44	4.7	3	0	22	22	25	9.5	111	183	144	4.4	1.8	18.8	34.8	0.7	42.8	13	140	15.8	2.8	87	112	30
1225	66	1	109	2	1.5	1.8	1	1	0	1	1	1	1	1	1	1	1	1	0	0	0	0	9	14	30	28	1.8	5.9	0	12	23	16	7.8	109	136	140	5.4	1.4	14.9	30.2	2.8	34	9.1	107	46.1	2.2	85	107	26
1226	76	1	108.4	1	1	2.4	2	0	1	1	1	1	1	1	0	0	0	0	1	1	0	0	9	6	48	90	5.3	4.1	0	15	24	27	8.5	112	131	138	6.6	1.1	13.1	34.6	2.8	37	12.2	217	19.9	2.1	73	91	21
1227	41	1	97.6	2	0.9	1.6	1	0	1	1	1	1	0	0	0	0	0	1	0	0	0	0	1	2	47	82	5.3	7.1	0	17	28	30	7.6	96	139	137	4.7	1.2	12.9	28.5	2.8	47.2	15	376	19.5	2.7	118	112	30
1228	49	1	93.9	1	0.8	1.1	1	1	0	1	0	0	0	0	1	0	0	0	0	0	1	0	4	5	32	73	3.4	2.6	0	18	27	38	12.2	101	216	136	5.3	2.6	28.9	62.7	11.7	32.8	10.1	90	13.1	10	102	121	25
1229	70	1	87.5	1	2.2	2.9	1	0	0	1	0	0	0	0	1	0	1	0	1	1	0	0	10	6	32	73	3.5	3.7	0	23	22	59	7.9	102	369	136	5.8	1.3	14.5	32.1	0.6	25.9	6.9	129	20.5	3.1	282	131	30
1230	55	1	86.8	1	0.5	0.8	1	0	1	1	1	1	0	0	1	0	0	1	0	0	0	0	2	4	33	36	5.3	15.1	1	13	27	14	8.3	97	155	136	4.6	2.2	24.4	28.9	2.8	28	7.9	798	18.7	1.5	120	140	51
1231	41	1	88	1	0.4	1.8	3	0	1	0	0	1	0	0	1	1	1	1	0	0	0	0	7	5	39	65	3.6	4.1	0	22	24	18	7.6	105	218	138	4.6	1.9	20	31.4	1.4	36.8	10.4	148	3.9	3.3	138	141	26
1232	43	2	93	1	0.5	1.6	3	0	0	0	0	1	0	0	1	0	0	0	0	0	0	0	1	2	49	41	4.1	5.6	0	19	17	12	6.2	116	131	141	4.4	1	13	33.4	0.3	35	10	231	19.5	1	112	140	36
1233	75	1	82.1	1	6.1	6.5	1	0	0	1	1	1	1	0	0	0	1	0	0	1	0	0	8	2	49	41	3.6	6.1	0	19	29	55	9.4	100	139	138	4.4	2	20.8	35.6	0.4	34.8	10.5	219	12.1	0.8	125	96	24
1234	47	1	65.9	1	0.5	0.9	1	1	0	1	0	0	0	0	1	0	0	0	0	0	0	0	7	2	41	94	1.8	21.2	1	17	25	11	9.1	98	142	136	3.8	1.1	12.9	59.1	2.8	36	11.8	382	23	3.4	127	132	23
1235	88	1	101	1	1.1	2.1	1	0	0	1	0	1	0	1	0	0	1	0	0	1	0	0	10	2	43	83	5.3	7.2	1	14	30	32	8.2	103	206	139	5	1.4	16	39.5	2.8	31.4	9.3	383	30.9	1.7	130	93	25
1236	73	1	84.3	1	5.4	8.4	3	0	0	1	0	0	1	1	1	1	1	0	0	1	1	0	9	9	44	95	5.3	3.2	0	17	25	31	8.9	103	114	138	6	1.7	19.1	32.8	2.8	28.8	7.5	170	15.1	1.8	76	80	32
1237	61	1	103.05	1	0.5	0.8	1	1	0	1	1	1	0	0	1	0	0	0	0	0	0	0	4	2	39	79	3.2	7.6	1	23	22	30	8.5	107	332	142	4.7	1.1	12.1	29.2	0.3	48.9	13.2	243	22.3	10.8	94	136	27
1238	71	1	79.35	1	0.5	0.8	1	1	0	1	1	1	1	1	1	0	0	1	0	0	0	0	5	3	46	65	1.9	7.6	1	12	26	15	7.8	109	98	141	3.8	1.4	15.6	31.5	2.8	31.1	9.1	144	19.6	2.7	111	113	20.5
1239	66	2	121.6	3	2.2	5	3	1	0	0	0	0	0	0	1	0	0	0	0	0	0	0	9	2	46	65	2.4	26.2	1	26	14	79	8.5	102	146	134	5.3	1.2	14.2	44.8	0.2	27.7	8.4	628	30.2	1.6	100	103	29
1240	66	1	100.6	1	5.2	9.8	3	0	1	1	1	0	1	1	0	0	1	0	0	1	0	0	7	5	57	112	4.5	4.9	0	35	31	75	8.7	92	155	139	6.1	1.1	12.2	27.7	0.5	33	9.8	219	17.6	2	119	157	30
1241	77	2	81.8	1	0.5	0.9	1	1	0	1	1	0	1	0	1	0	1	1	0	0	0	0	11	2	23	55	1.8	21.3	1	13	27	14	8.1	98	180	130	4.1	1.9	20.3	43.8	2.8	32.4	6.7	383	16.5	2	108	129	28
1242	65	1	100	1	1.7	2.4	1	0	0	1	0	1	0	1	1	0	0	1	0	0	1	0	6	4	35	42	3.9	5	0	13	23	42	8	117	363	143	6.4	1.2	13.6	35.1	1.1	44.4	11.7	194	13.3	2.6	96	111	26
1243	61	1	133	1	1.3	1.7	1	0	1	1	1	1	1	1	1	1	0	0	1	1	0	0	7	3	27	50	5.3	4.4	0	15	28	30	9.7	105	193	136	5.8	1.4	15.8	23.3	2.8	40.7	10.3	235	21.2	2.8	223	112	23
1244	62	2	85.6	1	0.6	0.9	1	0	0	1	0	1	0	0	1	0	1	0	0	0	0	0	10	2	27	50	5.3	3.5	0	21	21	25	8.6	96	116	134	4.4	1	10.9	23.8	2.8	33.2	10	187	6.4	3.4	108	94	29
1245	67	2	77.03333333	2	1	2.7	2	1	0	1	0	1	0	0	1	0	0	0	0	0	1	0	6	9	27	50	4	2.2	0	34	17	55	10.8	98	169	138	6.3	4.7	47.7	150	33.7	23.8	3.9	89	9.4	11.6	122	90	30
1246	79	1	104.95	1	1.2	1.9	1	0	0	1	0	1	0	1	1	0	1	0	1	0	0	0	8	9	43	62	5.3	2.4	0	14	27	42	8.6	111	126	143	4.9	1.6	17	34.2	2.8	32.1	8.6	128	15.7	1.9	92	84	23
1247	60	1	113.3	1	1.3	2.1	1	0	0	1	0	1	0	1	1	0	0	1	0	0	1	0	6	4	19	36	5.3	7.6	1	11	31	16	12.1	114	187	152	4.5	1.8	20.1	108.2	3.2	30.5	8.6	405	21.4	13.1	106	142	20
1248	81	1	57.9	3	0.6	1.3	2	0	1	0	1	1	1	0	1	0	1	0	1	0	0	0	7	2	55	94	5.3	4.3	0	18	25	26	9.9	108	230	142	4.3	1.2	13	31.9	0.5	31.9	8.1	230	10.7	3.4	94	102	26.5
1249	89	2	65.1	1	1.7	2	1	0	0	1	0	1	0	1	0	0	1	0	0	1	0	0	14	2	25	67	5.3	6.8	0	20	30	65	9.1	99	182	144	4.7	1.9	21	29.3	2.8	27.5	7.9	360	8.2	1.9	137	127	24
1250	70	1	76.35	1	3.3	4	3	0	0	1	0	1	1	1	0	0	1	0	1	1	0	0	11	3	25	35	3.6	8.8	1	18	32	85	8.5	98	334	143	4	4.6	48.7	35.5	0.4	28	8.4	317	6	3.4	84	79	35
1251	66	2	52.1	2	0.4	0.8	2	1	1	1	0	1	0	0	1	0	0	1	1	0	1	0	9	4	41	76	1.9	8.5	1	11	24	24	7.6	102	244	134	3.4	1.5	16.6	28.7	2.8	24.6	7	162	15.4	1.8	144	86	27
1252	53	1	91.4	2	0.8	1.1	1	1	1	1	1	1	0	1	0	0	0	1	1	0	0	0	4	4	34	40	3.3	7.7	1	13	22	28	9	101	158	132	4.4	1.9	20.9	46.6	2.8	41.3	13.5	253	10.5	3.4	99	83	25
1253	70	2	81.9	1	0.3	0.5	1	1	0	1	0	1	0	0	1	0	0	0	0	0	0	0	7	2	24	33	1.9	19	1	12	28	5	8.8	97	133	135	5.5	1.4	14.9	29.9	2.8	30	8.3	361	10.3	0.9	100	171	32
1254	78	2	64.8	3	5.1	6.2	1	0	1	1	0	0	1	1	0	1	1	0	0	1	1	0	10	3	39	72	3.2	8.2	1	22	21	45	9.3	101	130	136	6.2	1.5	16.6	109.5	0.6	39.6	10.8	263	17.6	4.2	121	146	30
1255	57	2	143.1	1	1.6	2.2	1	1	0	0	0	1	0	0	1	0	0	0	0	0	0	0	8	6	40	85	3.1	16.5	1	34	16	88	9.9	97	143	137	5.8	1.2	13.4	23	0.6	30.5	8.3	513	23.3	1.4	123	134	28
1256	47	1	209	1	0.6	1.1	1	1	1	1	0	1	0	0	1	0	0	0	0	0	0	0	1	2	40	85	1.9	22.8	1	16	26	50	8	102	110	136	4.9	1.2	14.1	27.2	0.5	26.4	7.5	433	13.8	2.3	93	125	23
1257	95	2	57.25	1	1.3	1.6	1	0	1	1	1	1	0	0	1	0	0	1	0	0	0	0	4	2	40	71	5.3	5.1	0	17	22	32	9.1	112	163	145	5.3	1.1	12.1	35.2	2.8	32.4	10.2	270	13	1.7	108	131	34
1258	50	2	62.4	1	0.7	1.1	1	0	1	0	0	1	0	0	1	0	0	0	0	0	1	0	3	2	32	95	3.3	2.9	0	20	29	23	7.5	92	117	135	3.6	1.8	19	49.8	0.7	43.4	14.1	97	8.8	3.4	82	137	49
1259	76	2	139.9	1	1.5	1.9	1	0	1	1	0	1	1	0	0	1	1	0	1	1	0	0	11	2	20	42	5.3	5	0	14	25	46	8.8	113	203	143	5.7	1	11.5	23	2.8	36.1	7.7	267	15	2.1	96	109	23
1260	66	1	65.4	3	0.6	1.2	2	0	1	1	0	1	1	1	1	1	1	1	1	0	1	0	9	2	46	68	5.3	2.2	0	11	21	30	8.2	109	74	134	5.6	1.6	17	32.7	1.3	32.7	10.2	117	18.3	2	106	121	28
1261	58	1	99.45	2	27.4	27.8	1	0	1	0	0	0	0	0	1	0	0	1	1	0	0	0	3	4	28	52	4.2	12.5	1	56	30	229	10.1	92	444	137	8.9	1.2	13.6	28.8	0.4	46.5	14	523	22.2	12.1	87	103	22
1262	71	1	112.35	1	1.9	2.3	1	0	0	1	0	1	1	1	1	0	1	0	1	1	0	0	10	3	30	39	5.3	4.7	0	16	22	49	8	111	224	142	5	1	12.3	27.5	2.8	28.8	9.3	250	15	1	159	85	23
1263	77	2	112.7	3	1.1	1.6	1	0	0	1	1	1	1	1	0	0	0	1	1	0	0	0	5	4	52	100	5.3	5.9	0	14	23	29	8.6	113	104	141	5.1	1.2	13.9	41.6	2.8	32.5	8	313	18.9	2.5	86	87	26
1264	39	1	95.9	1	0.4	0.8	2	0	0	0	0	0	0	0	1	0	0	0	0	0	1	0	3	3	25	46	4	1.4	0	34	25	13	7.6	96	544	140	4.2	5.2	57.2	75.9	7.2	44.5	11.5	57	4.4	3.7	111	156	30
1265	39	2	114.9	2	0.4	1	2	0	0	0	0	0	0	0	1	0	0	0	1	0	0	0	2	2	44	121	3.2	7	0	13	23	15	8.2	110	153	141	4.3	1.3	15.3	31.9	0.3	28.3	9.3	223	16	3.4	97	122	45
1266	65	1	86.25	1	1	1.3	1	0	1	1	1	1	1	1	0	0	0	0	0	0	0	0	3	3	45	84	5.3	3.8	0	10	22	15	7.7	107	104	138	4.4	1.3	14.2	29.7	2.8	35.7	11.2	202	39.7	1.9	92	80	22
1267	49	1	74.5	1	0.6	1.2	2	1	0	1	0	1	0	1	1	0	0	1	1	0	0	0	2	3	26	57	2.3	2.5	0	12	25	18	8.2	106	121	136	4	1.1	11.9	36.2	1.3	40.7	12.6	57	17	3.4	122	123	43
1268	65	1	72.3	2	1	2.4	2	1	0	0	1	0	0	0	1	0	0	1	0	0	0	0	10	3	30	23	2.4	8.3	1	17	21	22	6.9	111	84	144	5.2	1.3	14.4	29.5	0.4	33.3	8.9	200	9.9	3.4	90	119	28
1269	86	1	71.7	1	1.8	2.4	1	0	0	1	0	1	1	1	0	1	1	0	0	1	0	0	8	2	30	56	5.3	2.4	0	19	29	56	8.7	102	123	142	4.6	1.2	12.5	120.4	2.8	46.5	14.4	128	12.9	3.4	79	129	30
1270	75	1	100	1	3.2	3.5	1	1	0	0	1	1	0	1	1	1	0	0	1	1	0	0	10	4	38	62	1.9	6.1	0	21	22	93	8.3	107	395	145	6.1	1.2	14.3	99.6	0.2	35.7	8.6	116	9.4	5.5	162	91	28.5
1271	79	2	71.15	3	0.5	1	2	1	1	1	1	1	1	1	1	0	0	1	0	0	0	0	8	2	45	81	1.9	11.9	1	20	24	21	8.6	105	113	139	4.1	2.2	23.6	84.6	0.3	35	7.9	227	14.7	7.9	87	64	30
1272	60	1	68	1	1	1.7	1	0	0	1	1	1	0	1	0	0	0	1	0	0	0	0	4	5	39	64	5.3	3.9	0	16	27	15	8.6	104	100	144	4.5	1.7	18.9	80.3	2.8	33.9	9	207	10.2	4.9	96	92	13
1273	69	1	254	3	2.4	2.7	1	0	0	0	0	1	0	0	1	0	1	0	1	0	1	0	6	11	41	62	3.6	2.9	0	20	30	73	8.7	101	144	147	4.6	2.1	23	31	4.6	28.3	8.4	105	10.5	6.6	102	134	36
1274	85	1	67.2	3	2	3	1	1	0	0	1	1	0	1	1	1	1	0	1	1	0	0	10	10	32	88	3.3	2.8	0	20	18	67	8.3	112	153	144	5.6	1.8	19.6	42.8	1.9	35.8	9.9	94	23.8	2	93	81	32
1275	75	2	66.86666667	1	0.9	1.9	2	1	1	1	1	1	0	1	1	0	1	0	0	1	0	0	9	4	45	89	1.9	2.6	0	15	22	29	7.4	106	124	139	3.6	1.2	13.6	33.7	2.8	31.2	7.6	49	0.1	3.4	95	160	39
1276	61	1	108.45	1	2.9	3.3	1	0	0	1	0	1	1	1	1	0	0	0	1	1	0	0	12	3	47	35	3.3	6.5	0	17	20	97	9	108	213	137	4.9	1.3	14.1	82.3	0.5	25.2	8	214	6.7	3.4	103	148	27
1277	49	1	143.95	1	1.8	2.4	1	1	0	1	0	0	0	0	1	0	0	0	1	0	1	0	12	10	35	31	3.2	0.9	0	23	31	50	7.9	85	466	126	2.8	1.8	19.2	41.6	30	33.7	8.9	29	4.5	11.4	120	133	36
1278	91	2	52.75	3	0.7	1.1	1	0	0	1	1	0	0	1	0	0	1	0	0	0	0	0	5	2	40	84	5.3	3.5	0	17	22	26	8	107	125	141	6.4	2.8	30.3	150	2.8	39.5	11	188	9.5	2.1	129.5	71	30
1279	75	1	70.55	3	2.4	3	1	0	1	0	0	1	1	1	0	1	1	0	1	1	0	1	13	4	35	66	3.8	5.8	0	18	18	73	8.2	105	325	140	9.8	1.3	13.9	93.4	0.9	42	10.7	219	23.1	1.9	96	95	40
1280	54	1	114	3	0.6	1	1	1	0	0	0	0	0	0	0	0	0	0	0	0	0	0	10	2	41	56	1.9	11.4	1	13	27	22	8	105	167	135	4.9	1.2	12.8	27.8	2.8	28.8	9.5	217	12.5	3.7	147	91	37
1281	35	2	71.3	1	1	1.5	1	0	0	0	0	0	0	1	1	0	0	0	0	0	0	0	1	3	38	69	4.7	7.3	1	40	27	20	9.9	106	308	140	4.2	1.2	13.3	52.1	0.4	50.3	12.4	345	16	16	117	114	28
1282	87	2	61.5	1	0.8	1.2	1	0	0	1	0	1	0	1	1	0	0	0	0	1	0	0	6	2	26	46	3	9.5	1	18	22	23	8.4	105	149	137	4.4	1.4	15.7	148.7	1.5	30.7	10.4	285	15.2	3.4	111	108	35
1283	59	2	133.9	1	1.9	4.6	3	1	0	1	0	1	1	1	1	0	0	0	0	1	0	0	4	5	35	81	1.9	15.8	1	17	27	47	7.3	106	349	140	5.6	1.2	13.7	23.3	0.3	29.4	7.3	300	16.7	2.5	105	108	30
1284	81	2	72.3	1	1.4	1.7	1	1	0	1	0	1	1	1	0	0	1	0	1	1	0	1	11	2	19	44	1.9	19.1	1	19	28	53	8.5	101	197	147	4.7	4.3	46.4	39.1	2.8	40.1	10.8	362	14.8	1.7	103	126	34
1285	65	1	141	2	0.9	2.8	3	0	0	1	0	1	1	1	1	0	1	1	1	0	0	0	5	2	40	74	3.1	5.8	0	18	26	51	9.5	96	231	136	4	1.3	14.7	77.6	0.6	28.6	9.9	179	4.8	2.1	84	155	32
1286	76	2	55	1	0.8	1.4	1	0	0	0	0	1	1	1	1	1	1	1	0	0	0	0	9	2	48	120	5.3	10.4	1	16	23	24	9.2	109	201	136	4.9	1.3	13.5	29.1	0.2	29.2	7.5	551	18.1	3.4	82	88	23
1287	61	2	75.8	2	0.6	0.9	1	0	1	1	0	1	1	1	0	0	0	1	0	0	0	0	3	3	45	80	5.4	3.8	0	12	21	14	8.6	117	155	143	4.5	1.3	14.8	48.7	2.8	31.9	7.6	203	12.8	2.3	115	80	26
1288	81	1	86.55	1	1.1	1.5	1	0	1	1	0	1	1	1	1	0	1	0	0	1	0	1	9	3	55	116	5.4	1.8	0	14	25	33	8.7	103	125	138	5	1.3	14.3	29.9	2.8	30.2	7	99	14.6	2.7	83	126	29
1289	56	2	56.5	1	2.2	2.7	1	0	0	1	0	1	0	0	1	0	1	0	0	1	1	0	10	4	35	49	4.9	2.4	0	18	25	50	11.1	114	148	147	5.5	1.1	13.1	29.9	1	41.3	13.4	119	10.8	2.8	119	131	22
1290	78	1	81.2	1	1.5	1.8	1	0	1	0	0	1	0	1	1	0	1	0	1	1	0	0	8	2	38	55	3.2	5.5	0	12	40	48	8.6	98	157	144	4.5	2.5	25.1	33.8	2.8	33.9	11.1	177	10.1	3.4	89	80	29
1291	64	1	124.8	1	0.6	1	1	1	1	1	1	1	1	1	1	0	0	1	1	0	0	0	6	3	37	60	2.1	14.1	1	15	22	18	7.8	109	76	136	4.4	1.3	14.5	40.8	0.6	31.9	8.5	297	10.8	1.4	112	130	33
1292	69	2	112.15	2	0.7	1.5	2	0	1	1	1	1	1	1	0	0	0	1	1	0	0	1	5	4	40	117	5.4	6.6	0	16	25	27	9	101	207	141	5.8	1.2	12.6	31.9	2.8	44.7	10.5	356	17.5	1.8	91	117	25
1293	68	1	107	3	2.8	3.5	1	1	0	1	0	0	1	1	0	0	1	0	1	1	1	0	8	7	58	135	1.9	2.9	0	21	31	39	8.9	104	76	140	4.2	1.3	13.8	38	3	36	10	55	4.4	3.4	92	83	31
1294	41	2	84	2	0.6	1.5	2	0	0	0	1	1	0	0	1	0	1	0	0	0	0	0	4	3	42	42	3.9	9.2	1	23	22	44	8.4	105	161	135	4.8	3.4	34.1	150	1.4	42.8	13.2	358	20	6.1	97	130	31
1295	39	1	143.5	1	9	10.1	1	0	0	0	0	0	0	0	0	0	0	0	0	1	0	0	2	3	34	50	3.5	5.3	0	22	26	113	7.9	97	133	135	6	1.3	14.8	25.3	1.2	24.6	7.6	187	9.7	0.5	93	113	33
1296	91	2	60.2	3	1.4	3.1	2	0	1	1	0	1	1	1	1	0	1	0	0	1	0	0	8	4	37	79	5.4	4.3	0	19	24	78	9.6	102	135	138	5.4	1.4	15	25.2	0.5	23.2	7.1	231	8.6	1.6	100	92	33
1297	77	2	103.5	1	1.1	2	1	1	1	1	1	1	1	1	1	0	1	0	0	1	0	1	10	7	45	93	1.9	6.8	0	14	23	19	8.6	107	117	136	4.9	1.4	14.8	32.8	2.8	36.4	9.3	130	14.4	3.3	88	80	27
1298	71	2	65.7	1	0.3	1.2	3	1	1	1	1	0	0	1	0	0	0	1	0	0	0	0	6	3	36	56	1.9	33.4	1	15	24	7	7.6	104	81	137	3.5	1.5	16.1	28.6	0.2	33.7	10.4	634	10	0.8	138	123	41
1299	30	2	78	1	0.8	1.1	1	1	1	0	0	0	0	0	1	0	0	0	0	0	0	0	2	2	36	56	1.9	20.5	1	19	19	17	6.7	114	242	143	4.5	1.1	13	28.2	0.2	47.6	12.9	389	13.5	4.4	146	120	30
1300	47	1	158.5	1	0.3	0.5	1	0	0	1	0	1	0	0	1	0	1	0	0	0	0	0	3	5	37	75	2	11.8	1	9	26	18	7.1	114	138	144	4.3	1.8	20.2	39.6	1.4	30.3	9.4	236	37.2	1	96	122	25
1301	57	1	74.3	1	0.7	1.2	1	1	0	1	0	0	0	0	1	0	0	1	0	0	1	0	9	4	36	73	3.5	3.7	0	29	23	40	9.4	91	278	128	5.3	3.1	31.3	55.3	3.5	31	8.8	129	25.5	15.2	113	102	25
1302	81	1	85.6	1	3.4	4.6	3	0	0	0	1	1	0	0	1	0	0	0	1	1	0	0	14	4	37	51	5.4	7.1	0	25	17	53	12.9	111	179	144	5.6	1.3	13.7	36.5	0.7	42.5	10.5	382	14.4	3	109	110	30
1303	70	1	100.4	1	1.9	2.9	1	1	0	1	1	1	1	1	1	1	1	0	1	1	0	1	12	3	49	85	1.9	8.7	1	15	20	78	8	106	168	141	4.8	1.1	11.8	43.3	2.8	35.6	11.2	165	12.7	3.4	77	72	23
1304	80	2	97.5	1	1.4	3.6	2	0	1	1	1	1	1	1	1	0	1	0	1	1	0	1	10	2	35	52	5.4	4.1	0	19	21	45	8.9	104	181	142	5.3	1.5	16.1	29.5	2.8	26.7	6.9	221	12.7	3.4	107	114	41
1305	35	1	171.5	2	3.7	5.3	3	1	1	1	1	1	0	0	0	0	0	0	0	1	0	0	2	6	42	39	3	6.6	0	19	24	37	7.4	97	113	131	6.1	1	11.1	28.2	0.5	33.2	11.3	197	7.5	2.2	126	132	37
1306	53	1	75.9	1	0.9	2.2	2	0	0	0	0	0	0	0	1	0	0	0	1	1	1	0	8	7	36	77	3.7	2.4	0	25	19	54	9.4	108	358	139	3.9	1.9	20.9	70.5	3.4	43.1	10.2	88	18.1	8.9	114	125	18
1307	44	2	61.4	3	0.9	1.7	1	0	0	1	0	1	0	0	1	0	0	0	0	0	1	0	5	3	30	67	3.2	4.1	0	31	24	67	10.6	102	440	135	6.6	4.7	44.8	60.1	18.7	26	4.2	130	15.9	14.6	95	90	36
1308	33	2	54	2	4.7	7.5	3	0	0	0	0	0	0	1	1	0	0	0	0	1	0	0	3	7	31	62	5.4	1.4	0	12	35	26	8.8	98	99	138	3.9	1.2	13.5	29.3	2.8	43.8	12.9	76	6.1	3.4	92	97	24
1309	76	2	91.3	3	1.2	1.6	1	1	0	0	0	1	0	0	1	0	1	1	0	0	0	0	7	2	47	70	2	8.2	1	23	14	97	7.6	99	127	130	5.4	1.6	17.5	150	0.8	37.5	10.6	164	12.2	3.4	83	92	21
1310	73	2	73	1	1	1.3	1	1	1	1	1	1	1	0	1	0	0	1	1	0	0	0	8	2	42	115	1.9	9.8	1	16	29	34	9.4	105	208	140	4.1	1.5	16.2	27.4	2.8	27.8	7.1	186	25.4	1.7	105	96	26
1311	83	2	64	1	1	1.4	1	1	1	1	1	1	0	1	1	0	1	0	0	1	0	0	7	5	41	47	1.9	8.5	1	16	21	22	9.4	105	138	137	4.3	1.5	16.2	31.5	2.8	30.5	8.2	162	15.8	4.8	84	120	30
1312	81	2	71.5	3	2.2	3.3	1	0	0	0	0	1	0	0	1	0	0	0	0	0	0	0	4	2	41	47	3.4	5.6	0	19	18	55	7.3	111	126	143	5.4	1.6	17	78.3	0.7	42.6	11.7	189	13.6	3	85	129	35
1313	66	1	70	1	3.1	4.2	3	0	0	1	0	1	0	0	1	0	0	0	0	1	1	0	8	8	33	50	5.4	3.6	0	12	29	29	8.2	111	116	144	3.9	2	20.8	49.1	3.7	38	11.1	197	20.1	2.6	112	125	26
1314	86	1	71.33333333	3	0.8	1.2	1	0	0	1	0	1	0	0	1	0	0	0	0	1	0	0	6	7	33	50	3.7	2.2	0	14	21	38	6.5	105	120	135	4.4	1.4	15.5	41.3	1.8	47.8	13.5	83	18.9	1.9	123	118	26
1315	84	1	93	3	1.6	2.6	1	1	0	1	1	1	1	1	0	0	0	0	0	1	0	0	8	2	38	74	1.9	10.1	1	13	25	31	8.6	110	87	141	4.5	1.4	14.9	31.6	2.8	31.3	7.7	192	16.7	2	83	88	22
1316	21	1	75	1	1.3	2.4	1	0	0	0	0	0	0	0	0	0	0	0	0	0	0	0	0	2	25	40	4.1	5.5	0	16	23	16	8.2	111	173	145	4.6	1.1	12.2	32.9	0.2	37.1	13.3	224	18.2	3.4	97	124	25
1317	41	1	84	1	1	1.3	1	0	0	1	0	1	0	0	1	0	0	0	0	0	0	0	1	2	25	40	3.4	7.7	1	12	26	13	8.6	108	112	140	4.2	1	11.1	29.2	0.7	42	12.3	261	8.9	0.6	89	95	25
1318	74	1	85.3	1	0.6	1.1	1	0	1	1	1	1	1	0	0	0	0	1	0	0	0	0	4	2	51	115	4.4	3.9	0	18	24	15	9.3	100	170	141	4.4	1	10.5	26.8	0.5	41.9	13.8	172	12.4	1.7	118	102	25
1319	60	2	93.6	3	1	3.2	3	0	0	1	0	1	0	0	1	0	0	0	0	0	1	0	6	12	36	44	3.7	2.9	0	20	23	60	9.6	103	143	138	4.5	2.5	25.9	57.2	19.7	30.3	9.9	107	20.3	2.2	237	72	26
1320	82	1	81	1	1.6	2.4	1	0	1	1	0	1	1	1	1	1	1	0	1	1	0	0	9	9	35	52	3.1	12.5	1	22	19	44	8.1	111	242	138	4.8	1.5	17	29.7	0.2	32.3	10.3	388	24.9	7.1	118	81	30
1321	60	1	68.85	1	1.2	2.2	1	0	1	0	0	1	1	1	0	0	1	1	0	0	0	0	4	6	35	52	5.4	3.1	0	12	25	30	8.6	110	159	139	4.6	1.2	14.2	34.8	2.8	29.5	8.3	166	19.2	3.7	84	100	27
1322	83	2	62.2	1	1.4	2.4	1	0	1	1	1	1	0	0	0	0	1	1	0	0	1	0	6	4	33	34	4.1	5.2	0	22	22	35	8.4	113	264	139	5.3	1.5	16.3	27.9	0.4	35.4	10	213	32.6	2.5	105	100	27
1323	91	1	94.1	1	1.1	1.6	1	0	1	1	0	1	1	1	1	0	1	0	1	1	0	0	8	9	32	57	3.4	8.6	1	18	29	62	9.1	125	474	158	5.7	1.7	18.9	60.8	0.6	38.8	10	294	22.9	2.3	102	102	33
1324	56	2	67.9	2	1.7	2.2	1	1	1	1	1	1	1	1	1	1	1	0	1	1	0	0	8	3	24	30	1.9	11.8	1	14	22	47	9.1	109	140	142	4.4	1.6	17.2	37.9	2.8	31.9	7.2	224	14.1	1.4	84	86	22
1325	77	1	80	3	1.1	1.6	1	0	0	1	0	1	1	1	0	1	1	0	0	1	0	0	9	9	54	98	5.4	3.7	0	17	29	67	8.6	95	164	141	6.1	1.8	19	49.8	2.8	39.7	13.4	199	16.3	2.1	98	132	39
1326	80	2	50.4	1	0.6	0.9	1	1	0	1	0	1	0	0	1	0	0	0	0	0	0	0	6	3	29	79	2.4	10.6	1	24	24	23	12.9	113	272	145	4.6	1.6	16.7	38.9	2.3	43.9	6.1	255	14.8	10.3	108	112	19.5
1327	72	1	68.8	1	1.5	1.9	1	1	0	1	0	1	1	1	0	0	1	0	0	1	0	0	9	3	29	79	2.9	6.4	0	19	31	74	8.5	100	190	139	5.1	1.8	19.3	31.3	1.3	25.2	6.5	185	32.6	3.4	80	113	25
1328	85	2	82.1	1	1.9	3	1	0	0	1	1	1	0	1	0	0	1	0	1	1	0	0	9	2	29	79	3.5	9.1	1	16	28	65	9.3	104	278	140	4.7	1.2	13.1	31.3	0.3	28.9	8.3	317	17.8	3.4	105	96	23
1329	72	1	77.05	1	0.8	1.7	2	0	0	1	0	1	0	1	0	0	0	1	0	0	1	0	7	2	31	43	4.2	4	0	17	20	32	8.1	109	428	146	5.2	1.5	15.9	29.1	1.9	37.5	9.9	169	21.9	3.5	110	117	28
1330	77	2	48	2	0.3	0.5	1	0	1	1	1	1	0	1	1	0	1	1	0	0	0	0	6	3	31	43	3.4	4.1	0	10	41	25	10.2	104	208	150	5	1	11	20.3	0.3	36.5	8.6	138	13.7	1.4	159	91	27
1331	70	1	109.35	1	0.8	1.6	2	0	0	1	0	1	0	1	1	0	0	1	0	0	0	0	4	3	61	141	5.4	4.2	0	12	24	23	7.6	109	176	141	4.9	1.5	15.8	37.3	1	38.5	7.4	225	16.5	4.8	114	133	26
1332	71	1	85.6	3	3.6	3.9	1	1	0	1	0	1	0	0	0	0	1	0	0	1	0	0	7	5	41	51	3.2	5.3	0	18	29	47	8.7	99	109	137	4	5	52.3	46.1	1.3	27.6	7.6	169	7.7	3.4	91	107	32
1333	72	2	55	1	3.7	5.2	3	0	1	1	0	0	1	1	1	1	1	0	1	1	1	0	13	3	34	108	3.8	4.7	0	20	25	38	8	95	81	136	4.1	2.1	21.9	59.6	1	34.4	9.3	178	22.4	1.9	84	92	33
1334	59	2	89.7	1	0.3	0.5	1	1	0	1	1	1	1	1	0	0	0	1	0	0	0	0	4	2	32	60	1.9	11.1	1	10	24	11	8.3	110	138	144	4.3	1.1	12.4	21.6	2.8	39.1	12.7	211	13	3.4	103	88	20
1335	48	1	79.6	1	2.5	4.9	3	1	0	0	0	1	0	0	1	0	0	1	1	0	0	0	3	4	26	68	2.5	23.1	1	33	16	40	7.3	123	780	147	4.4	1.3	14.4	44.1	0.2	32	9.2	577	37.4	1.6	297	121	35
1336	65	2	54	1	0.8	2	2	0	1	1	1	1	1	1	0	0	1	0	0	1	0	0	6	4	47	82	5.4	2.1	0	16	23	30	8.7	109	141	141	4.2	1.9	20.6	41.6	2.8	34.5	8.5	111	15	2.2	100	88	27
1337	63	1	120	1	1.2	1.6	1	0	0	1	1	1	0	0	1	0	0	0	0	1	0	0	10	5	51	98	3.2	5.8	0	16	21	13	7.6	110	108	144	3.7	2.2	23.5	148.3	0.6	29.2	8	186	8.4	3.4	105	94	33
1338	28	1	80	1	0.6	1.2	2	1	0	1	0	1	0	1	1	1	0	0	0	0	0	0	1	8	52	109	1.8	17.7	1	17	23	24	8.5	108	164	137	4.3	1.7	18.1	42.5	0.8	44.7	11.3	319	19.3	5.5	101	157	33
1339	79	1	79.26666667	1	4.3	5.4	1	1	0	1	1	1	1	1	1	1	1	0	1	1	0	1	12	2	29	74	1.9	17.6	1	25	21	66	9.8	105	466	144	5.1	1.2	12.9	148.9	0.3	29.7	8	334	21.4	3	119	92	20
1340	73	1	94.5	1	0.4	1.3	3	1	0	0	0	0	1	0	0	0	0	0	0	1	1	0	7	3	29	74	2.7	5.6	0	11	23	26	8.5	108	227	133	5.5	1.3	14.8	27.3	1	34.6	9.1	152	11.9	1.2	87.5	96	24
1341	77	2	123.55	1	0.8	1.1	1	1	1	1	0	1	1	1	0	1	1	1	0	0	0	0	7	4	36	26	1.9	12.4	1	15	28	23	8.6	104	115	141	4.3	3.2	34.4	45.4	2.8	42.7	11.3	236	9.5	1.6	93	106	35
1342	83	1	61.7	3	0.6	0.9	1	0	1	1	0	1	1	1	1	1	0	1	0	0	0	0	5	5	40	33	5.4	4.4	0	15	28	18	9.7	108	106	140	4.5	1.3	14	43.9	2.8	37.9	10.5	235	11.7	2.2	99	90	27
1343	63	1	82.7	1	4.8	5.1	1	1	0	1	0	0	1	1	0	1	1	0	1	1	0	0	8	4	37	37	2	14.3	1	16	26	24	7.7	98	134	133	4.1	1.4	15.6	49.3	0.8	32.7	10.4	286	19.5	1.7	72	98	24
1344	53	1	59.1	1	0.3	0.5	1	1	1	1	0	1	1	0	1	1	0	1	0	0	0	0	6	6	23	32	3.6	3.7	0	14	27	6	8.8	110	159	140	4.4	1.4	16.1	61.5	2.6	34	8.2	134	8	4.8	114	134	31
1345	70	1	82.16666667	1	1.1	1.7	1	0	0	1	0	0	1	0	0	0	0	0	1	0	0	0	5	2	50	91	3.1	27.9	1	21	23	26	8.7	102	315	135	5.8	2	21.6	28.2	0.5	39.5	11.9	865	19.8	1.2	85	123	22
1346	93	2	54.65	1	0.9	1.8	2	0	0	0	0	0	1	1	1	1	1	0	0	1	0	0	9	5	48	74	5.4	6.6	0	20	24	26	8.2	112	175	146	4.2	4	38.5	32.6	2.8	45.1	12.2	354	11.7	1.4	97	117	31
1347	64	1	88.8	1	1.4	2	1	0	0	0	0	1	1	1	1	0	0	0	0	0	1	1	7	3	34	50	3.7	2	0	27	16	50	8.8	108	161	139	6	1.9	20.7	39.1	2.4	46	14.1	73	13.6	4	92	119	29
1348	81	1	85.6	1	4.1	5.6	1	1	1	1	0	0	0	1	1	0	1	0	1	1	1	0	9	3	48	84	3.1	3.5	0	32	32	50	9.7	93	243	143	5.6	1.8	19.8	39.4	0.8	38.7	11.4	109	14.6	3.6	81	85	25
1349	84	2	88.9	1	0.9	1.4	1	0	0	1	0	1	1	1	1	0	1	0	1	1	0	0	9	3	44	106	5.4	2.1	0	16	22	21	8.5	107	177	139	4.2	1.3	14.3	45.3	2.8	35.3	11	112	15.4	3.9	109	144	32
1350	75	1	114.3	1	1.3	4.8	3	0	0	1	0	1	0	0	0	0	1	0	1	1	0	0	9	3	33	23	5.5	3.9	0	16	28	78	10	92	125	136	4.8	1.4	15.5	31.1	2.8	27	7.9	213	14.5	3.4	86	89	32
1351	69	2	82.15	1	5.7	6	1	0	0	1	0	1	0	0	1	0	0	0	1	1	0	0	6	8	37	45	3.5	5.7	0	31	14	86	7.9	94	221	131	4.7	2.5	27.9	43.8	5.4	21.8	7	199	14.7	1.7	91	115	26
1352	67	1	102.1	1	1.1	2.8	2	0	0	1	0	1	0	1	1	0	0	0	1	0	1	0	9	6	34	113	4.5	2.4	0	19	29	75	9.6	94	94	131	4.7	1.9	20.5	78.5	7.1	31.3	9.9	109	7.5	1.9	89	71	19
1353	38	2	74.15	1	0.3	0.5	1	1	0	0	1	1	0	1	1	0	1	0	0	0	0	0	2	8	51	88	2	14.2	1	14	22	5	8.9	107	165	138	4.5	1.1	13	23.6	2.8	42	13.8	285	16.7	3.4	101	101	22
1354	75	1	80	3	0.6	0.9	1	0	0	1	0	1	1	1	0	0	1	0	0	0	0	0	8	3	52	107	3	4.7	0	16	21	41	7.3	109	174	140	4.4	1.4	15.8	20.4	1.1	44.3	13.2	142	15.1	2.4	85	154	28
1355	56	1	86	1	0.5	0.8	1	0	0	0	0	1	0	0	1	0	0	0	0	0	1	0	7	4	45	68	3.9	2.4	0	14	29	23	10.1	107	279	140	4.6	2.3	24	150	5.3	29.8	8.3	95	5.4	3.6	108	87	24
1356	65	1	84.5	1	2.7	3	1	1	0	1	0	1	0	0	1	0	0	0	0	0	0	0	3	2	60	150	2.6	6.8	0	16	25	20	7.9	106	204	135	5	1.1	13	31.3	1.1	41.1	11.1	176	7.3	3.5	117	129	38
1357	68	2	102	1	0.5	1	2	0	0	0	0	0	1	0	1	0	0	0	1	1	0	0	10	4	54	69	5.5	3.7	0	15	21	23	8.2	125	216	146	4.1	1	11.2	28.5	2.8	35.1	6.1	204	16.4	1.9	103	90	20
1358	79	2	59.85	1	0.9	1.2	1	1	1	1	0	1	1	1	0	1	0	1	0	0	0	0	5	6	48	90	2	6.5	0	13	24	22	8.6	105	130	135	4.4	1.8	18.9	41.1	2.8	33.9	8.1	130	19.7	4.4	83	89	44
1359	80	1	85	1	1.1	1.7	1	0	1	1	0	0	0	1	1	1	1	0	0	0	0	0	7	7	49	93	3.7	8.2	1	20	20	38	8.3	100	170	128	4.9	2.9	29.3	41.7	2.9	43	13.3	303	19.1	1.2	92	107	28
1360	81	2	83.5	1	1.7	2	1	0	0	1	0	1	1	1	1	0	1	0	1	1	0	0	9	3	42	34	5.5	2.9	0	13	35	33	9.1	100	130	139	4.7	1	10.7	25.3	2.8	26	7.6	159	6.7	1.8	92	104	41
1361	59	1	100	1	5.3	5.7	1	0	1	1	0	1	0	1	1	0	0	1	0	0	0	0	2	4	28	24	3.7	1.7	0	23	19	96	8.3	98	133	134	4	1.3	15	27.6	7.5	38.8	12.5	63	15.9	3.1	95	66	28
1362	32	1	85.6	2	9.2	11.4	1	1	1	1	0	0	1	1	0	0	1	0	0	1	0	0	3	7	44	50	3.7	3.2	0	17	24	54	8	104	91	139	4.5	1.7	18.3	75.1	1.3	39.9	12	118	7.9	2	98	122	25
1363	73	1	124.45	1	0.8	1.4	1	0	1	1	1	1	1	1	1	0	1	0	0	0	0	0	6	9	54	73	5.5	2.9	0	17	22	19	8.2	108	185	142	3.8	1.7	18.8	43.2	2	31.7	6.8	159	33.9	8.2	89	95	28
1364	43	1	80.5	1	0.9	1.3	1	0	0	1	0	1	0	0	1	0	0	0	0	1	1	0	6	4	34	49	3.9	1.9	0	12	19	25	8.1	118	99	143	3.9	1.4	16.3	44.1	2.3	27.8	8.4	76	3.7	1.3	105	75	14
1365	73	2	63	1	1.5	2	1	1	0	1	1	1	1	1	1	1	0	0	0	1	0	0	8	5	49	127	2.4	9.2	1	12	27	27	7.7	109	108	143	4.2	1.8	19.5	61.7	0.5	25	7	221	7.9	1	102	112	33
1366	81	2	71	1	0.4	1.3	3	0	0	1	0	0	1	1	0	0	1	1	1	0	0	0	6	2	59	148	4.3	7.2	1	21	21	21	8	109	435	139	7.6	1.3	15.3	101.1	0.3	45.6	10.9	311	17.4	2.9	105	109	24
1367	26	1	92.1	3	3.9	6	3	0	0	1	0	1	0	0	1	0	0	0	0	0	0	0	0	3	52	113	5.5	3.4	0	18	23	56	6.5	101	260	135	6.9	1.2	13	39.7	2.8	36	10	186	11.9	2.6	123	104	21
1368	63	2	109.6333333	2	1	1.5	1	0	1	0	1	1	1	1	1	0	0	1	1	0	0	0	5	2	71	121	3.2	5.6	0	17	25	29	7.7	107	206	142	5.2	1.8	19	49.8	2.8	28	8.3	178	9.7	3.4	149	115	27
1369	78	1	68	1	1.2	1.5	1	1	1	1	0	1	1	0	1	0	0	1	0	0	0	0	4	2	71	121	2	7.6	1	14	21	25	8.6	106	149	137	4	1.7	18.1	39.5	2.8	32.6	10.5	152	17.1	3.4	237	104	27
1370	67	1	66	3	1	1.9	1	0	0	1	1	1	0	0	1	0	0	1	0	0	0	0	4	2	30	29	5.5	1.7	0	14	22	19	8.1	110	189	140	5.2	1.8	19	49.8	2.8	41.4	14.3	92	12	6.3	115	94	23
1371	89	1	53.3	3	1	1.3	1	1	0	0	0	1	1	1	1	0	1	0	1	1	0	0	12	4	42	89	2	9	1	15	27	35	8.8	100	120	136	4.5	1.5	16.1	35.5	2.8	28.8	8.3	180	6.9	1.4	83	74	44
1372	81	2	99.6	1	1.5	1.8	1	0	1	1	0	1	0	1	1	0	1	0	1	1	0	0	9	2	37	49	3.6	9.4	1	20	22	31	8.5	98	183	131	5.1	2.4	26.5	40.8	2.8	31.7	8.9	337	17.1	1.4	85	88	30
1373	64	1	89.4	1	0.8	1.1	1	0	1	1	0	1	1	1	0	0	0	1	0	0	0	0	3	6	56	129	5.5	3.7	0	13	25	17	9.5	109	117	138	4.9	1.6	17.6	39.4	2.8	42.1	10.8	203	17.4	2.7	94	88	27
1374	53	1	100.9	1	1.3	2.4	1	1	0	1	1	0	0	0	1	0	0	1	0	0	0	0	2	2	40	76	3.2	7.9	1	39	29	23	8	117	154	156	5.7	0.9	10.3	29	0.6	50.7	15.2	254	37.4	25.2	97	112	32
1375	54	1	52.2	1	0.9	1.4	1	1	0	1	1	1	1	1	1	0	1	0	0	0	0	0	4	5	25	65	2	6.4	0	24	28	21	10.3	109	201	150	4.2	2	150	150	2.8	34.3	7.5	128	12.5	9	105	115	24
1376	75	2	50.4	3	0.4	0.8	2	0	0	0	0	1	0	1	0	0	0	1	0	0	0	0	7	2	32	67	3.2	7.2	1	13	23	14	9.2	115	133	142	4.7	1.2	12.8	71	0.5	40.7	12.5	231	5.5	0.9	99	72	24
1377	80	2	134.25	3	0.8	1.2	1	0	0	0	0	1	1	1	0	0	0	0	1	0	0	1	8	10	32	67	5.5	2.6	0	15	23	17	9.2	111	265	143	4.7	1.8	19.2	36.5	0.3	40.4	8.2	144	17.9	9.3	105	90	32
1378	39	2	70.7	3	0.1	0.4	3	1	0	1	1	1	0	0	0	0	0	1	0	0	0	0	1	2	27	69	3.3	7.4	1	22	22	10	9.6	113	213	146	3.9	1	10.8	31.1	1.6	39.4	12.9	245	16.5	3	115	114	37
1379	81	1	80	1	0.7	1.2	1	0	1	1	0	1	1	1	1	0	1	1	0	0	0	0	7	5	38	53	5.5	4	0	13	30	20	8.8	97	161	129	4.5	1.8	19.6	34.5	2.8	29.4	8.3	222	12.8	1.5	76	112	31
1380	78	1	75.7	1	1	1.4	1	0	1	1	0	1	1	1	1	1	1	0	0	0	0	0	6	5	32	41	5.5	2.9	0	18	22	20	7.9	103	136	133	4.9	2	22	84.4	2.8	30.1	7.8	157	12.6	3.4	85	95	34
1381	37	1	75	1	0.5	1.5	3	1	0	1	1	0	0	0	1	0	0	0	0	0	1	0	1	3	52	84	3.1	1.7	0	20	22	9	8.8	102	100	149	4.2	0.9	10.2	28	0.9	40.5	13.4	54	5.4	3.4	129	113	20
1382	78	1	87.3	1	1	1.3	1	0	1	1	1	1	1	0	1	0	0	1	0	0	0	0	6	2	28	23	5.5	3.4	0	13	31	24	8.5	105	181	145	3.4	1.1	12.8	24.9	2.8	37.9	13	187	9.1	2.2	87	102	26
1383	64	1	74.6	2	8.1	8.9	1	0	1	1	0	0	0	1	0	0	0	1	1	1	0	0	7	5	40	66	4.4	3.2	0	19	28	47	11	96	138	139	5.7	1.1	12.3	54.1	0.4	42.5	12.4	141	7.4	5	154	156	27
1384	61	2	71.2	3	0.3	0.5	1	0	0	1	1	0	0	1	0	0	0	0	0	0	0	0	4	3	34	36	5.5	4.6	0	15	23	15	8.1	113	261	142	5.1	1.2	14.4	150	2.8	38	10.8	251	14.4	3.4	113	68	21
1385	72	1	89.05	3	2.1	2.7	1	0	1	1	0	0	1	1	1	0	0	1	0	0	0	0	4	6	29	42	5.5	4.1	0	22	21	63	8.7	112	212	142	4.3	1.4	15.6	41.7	1.7	32.1	9.7	223	37.1	3.4	109	181	26
1386	73	1	45	1	3.4	3.8	1	0	0	0	0	0	0	0	1	0	0	1	0	0	0	0	10	4	41	82	5.5	4.6	0	10	22	32	7.8	118	79	150	3.4	1.1	12.3	36.7	0.3	29.2	8.3	253	10.3	1.2	100	89	39
1387	78	1	121.4666667	1	9.1	9.4	1	0	0	1	0	0	1	1	0	1	0	0	0	1	0	0	7	11	36	76	4	5.1	0	22	26	49	8.2	112	112	147	5.6	1.4	15.4	115.7	0.2	31.2	8.5	204	15.5	2.8	109.5	84	21
1388	55	1	98	1	0.8	2.2	2	1	0	1	0	0	1	0	1	0	0	1	1	0	0	0	3	3	46	46	1.7	28.4	1	17	23	24	7.6	112	136	141	4.7	1.7	18.6	40.9	1.3	32.3	8.9	483	11.5	4.2	86	87	37
1389	56	2	69.5	1	0.3	0.5	1	0	0	0	0	1	0	0	1	0	0	0	0	0	0	0	3	2	37	38	5.5	6.7	0	11	29	10	8.6	107	135	141	3.8	1.1	11.8	31.9	2.8	30.3	8.7	366	16.9	1.2	93	116	23
1390	65	2	128.1	3	0.6	2	3	1	0	0	0	1	0	0	1	0	0	1	0	0	0	0	4	7	41	62	2.9	8.3	1	23	14	43	7.6	111	130	140	5.2	3	33.7	62.6	2.3	42.4	4.7	240	16.6	4.8	105	147	32
1391	50	1	92.1	1	1.9	2.4	1	0	0	1	0	1	0	0	0	0	0	1	0	0	1	0	6	10	46	85	3.4	2.6	0	15	26	44	10.2	107	286	142	4	4	38.2	130.5	6	30.7	8	89	6.7	5.1	128	100	23
1392	34	1	56	1	0.9	1.4	1	0	1	1	0	1	0	0	0	0	1	0	0	0	0	0	2	2	29	52	5.5	6.5	0	19	27	18	8.6	98	102	138	4	1.8	19.4	150	1.6	39.9	10.5	358	20.1	2.4	130	129	34
1393	68	1	88	1	0.9	1.2	1	0	0	1	1	1	1	1	0	1	0	0	0	1	0	1	7	3	40	50	5.5	2.7	0	16	28	30	8.9	102	132	143	4.6	1.1	12.3	28	2.8	43.4	13.5	150	5.8	2.2	108	98	30
1394	91	2	64	1	1	1.3	1	0	1	1	0	1	1	0	0	1	1	0	0	1	0	0	10	2	40	50	5.5	5.5	0	15	29	33	8.8	99	132	141	4.1	2.3	25.7	35.5	0.5	29.3	8.5	303	11.1	1.1	165	96	29
1395	61	2	64.43333333	1	3.9	5.2	1	0	0	1	1	1	0	0	0	0	1	0	0	1	0	0	8	4	39	81	5.5	4.5	0	21	28	59	8.9	97	88	135	4.6	1	11.2	28.5	2.8	29.3	8.5	246	10.7	0.6	108	98	25
1396	51	1	79.85	2	13.3	13.8	1	0	0	0	0	1	0	0	0	0	0	0	0	1	1	0	5	5	43	86	3.5	12.9	1	27	25	171	7.8	91	142	134	7.7	1.1	11.5	31.1	0.3	28.3	8.7	453	11.7	3.4	119	82	17
1397	27	1	70	3	2	4.6	3	0	0	1	0	1	0	0	1	0	0	0	0	0	0	0	0	3	22	19	3.4	8.1	1	19	23	12	7.3	120	241	143	6.7	1.6	17.6	53.7	2.1	40.2	6.9	274	17.3	7.9	110	139	18
1398	82	2	77.8	1	1.9	2.2	1	0	1	0	0	1	1	0	1	0	0	0	1	1	0	0	9	2	28	54	3.8	5	0	18	18	62	8.3	111	595	140	3.8	1.2	13.6	40.2	0.2	24.3	8.2	190	6.1	3.4	82	83	25
1399	76	2	70.8	1	0.6	1.1	1	0	1	0	0	1	0	1	0	1	0	1	0	0	0	0	7	3	53	96	5.5	5.3	0	17	19	9	7.3	107	229	134	4.1	1.7	18.2	26.2	2.8	40.9	11.2	294	5	4.6	103	110	29
1400	53	2	83.6	1	3.5	5.2	3	0	0	1	0	1	1	1	1	0	1	0	1	1	0	0	8	7	39	67	3.7	8.6	1	32	18	142	8.6	96	217	133	6.9	1.3	15	150	0.3	31.1	8.5	319	19.2	2.1	110	71	26.5
1401	69	2	55.4	1	1	1.6	1	1	0	1	0	1	1	1	1	1	1	0	0	1	0	0	7	4	45	92	2.6	18.5	1	22	21	48	9.6	96	123	134	5.2	1.2	12.6	53.7	0.2	29.6	7.2	482	42	1.9	289	111	22
1402	74	1	97.65	1	0.9	1.2	1	0	0	1	0	1	1	1	1	0	0	1	0	0	0	0	4	2	40	65	5.5	2.4	0	15	24	24	8.6	109	130	143	4.8	1.7	19.1	33.2	2.8	35.9	10.3	131	10.8	3.2	91	94	24
1403	22	2	60	1	0.3	0.5	1	0	0	1	0	0	0	1	1	0	0	0	0	0	0	0	4	2	39	108	3.2	6.3	0	16	22	13	8	112	145	142	5.4	1.4	15	29.8	0.7	30.4	6.9	203	19.3	4.1	108	138	48
1404	74	1	96.8	1	3.4	4.1	3	1	0	0	1	1	0	0	1	0	0	0	0	1	0	0	7	10	39	134	3.4	2.7	0	19	19	87	8.2	114	163	142	4	1.6	17.7	37.7	8.4	39.2	12.2	91	10.6	2.4	95	105	29
1405	50	1	112.3	1	7.5	11.1	1	1	0	0	0	0	0	0	1	0	0	0	0	0	1	0	5	9	31	82	3.5	6.1	0	26	16	73	8.3	90	84	125	4.8	1.6	17.6	46.7	31.8	29.9	10	212	23.8	3.4	120	80	24
1406	68	1	112	1	0.9	1.4	1	1	1	0	0	1	1	1	0	0	1	1	1	0	0	0	8	2	43	81	2	13	1	19	27	58	9.6	116	269	141	7.6	6.7	59.5	72.4	0.9	37.5	8	259	19	1.6	254	77	22
1407	77	1	108	1	2.4	2.8	1	0	0	1	0	1	1	1	1	0	0	1	0	0	0	0	5	3	30	32	5.5	6.5	0	17	23	105	8.4	106	156	138	5	1.7	18.7	43	0.3	33	7	357	19.5	1.1	148	100	36
1408	77	1	76.45	1	2.4	2.8	1	0	1	1	1	1	1	1	1	1	1	0	1	1	0	0	13	2	54	106	5.5	3.9	0	16	21	73	9.1	106	107	138	5.1	1.9	19.9	95.8	0.2	35.7	11.9	213	7.4	3.4	100	70	25
1409	83	2	61.3	1	1.1	1.6	1	0	1	0	0	0	0	0	1	0	0	1	0	0	0	0	5	6	48	102	5.5	1.9	0	19	22	79	8.3	119	232	156	4.1	1.4	15.4	24.7	1.3	39.5	6.1	104	30.5	6.4	88	112	32
1410	81	2	59.75	1	0.6	0.9	1	0	1	1	1	1	0	1	1	0	0	1	0	0	0	0	6	2	35	34	3.7	10.8	1	12	28	15	7.8	111	118	140	4.8	1.6	17.4	52.3	0.4	35.4	7.5	399	12.4	4.8	94	87	16
1411	76	2	86.1	3	4.1	4.4	1	0	0	0	0	0	1	1	1	0	1	0	1	1	0	1	10	3	27	31	3	5.1	0	21	20	48	8.2	92	135	131	4.7	1.3	13.6	30.3	0.4	29.5	9.1	154	17.7	3.4	82	78	29
1412	27	1	80.5	1	0.5	0.8	1	0	0	1	1	1	0	0	0	0	0	0	0	0	0	0	0	2	37	125	5.7	3.8	0	12	24	16	8.3	124	106	154	4	1.2	13.4	26.6	2.8	39.3	11.4	217	15.5	1.2	102	97	24
1413	20	2	95.5	3	2.4	3	1	1	0	0	0	1	0	0	1	0	0	1	0	0	1	0	1	6	40	50	2.2	3	0	22	15	43	7	115	165	143	4.1	1.5	17.2	31.4	2.5	32.2	8.7	66	49.3	5.5	109	136	46
1414	66	2	72.9	3	0.9	1.2	1	1	0	0	0	0	0	0	0	0	0	0	0	0	0	0	3	2	29	105	2	10.4	1	12	19	10	7	107	142	134	3.7	1.5	17.1	33.1	2.8	31.9	6.5	208	8.1	1.5	92	110	26
1415	61	1	119.1	1	5.8	7.7	1	1	0	0	0	1	1	1	1	0	1	0	1	1	0	0	9	5	44	97	3.8	5.2	0	26	25	103	8.3	98	164	142	6.6	1.2	13.2	31.9	1.8	32.4	7.6	196	9	4.5	106	90	29
1416	78	2	46.3	2	0.7	1.4	2	0	1	1	0	1	0	1	0	0	0	1	0	0	0	0	10	3	36	35	5.6	5.1	0	20	25	20	8.2	109	288	140	4.5	1.4	14.9	150	2.8	29.1	8.3	284	14.6	3.9	84	113	22
1417	30	1	75.65	2	1	1.3	1	0	0	1	0	1	0	1	0	0	0	0	0	0	0	0	0	10	25	64	3.2	3.5	0	21	20	15	7.6	122	313	149	5.1	2.5	26.7	67.3	0.2	33.6	7.6	113	15.3	5.4	109	128	34
1418	61	1	68.45	1	0.6	0.9	1	1	0	1	0	1	1	1	0	0	0	1	1	0	0	0	6	2	28	79	2	8.6	1	12	25	18	8.2	106	95	136	4.6	1.7	17.9	36.9	2.8	30.1	8	172	18.9	2.5	128	117	28
1419	33	1	108.4	2	0.2	0.4	2	1	0	0	0	1	0	0	1	0	0	0	0	0	0	0	0	3	34	92	2	26.4	1	15	22	28	6.1	94	123	126	4	1.2	13.1	73.6	2.8	26.6	7.6	528	32.1	3.4	103	111	27
1420	29	1	90.7	1	0.9	1.4	1	0	0	1	1	1	0	0	0	0	0	0	0	0	0	0	0	2	40	64	4.5	5.4	0	18	22	17	8.9	104	130	140	4.4	1.2	13.7	27.2	2.8	43.4	14.5	245	20.4	2	90	114	28
1421	89	2	85.6	2	3.9	4.2	1	0	0	1	0	1	1	1	1	1	1	0	0	1	0	0	9	8	22	57	3	3.6	0	23	17	100	8.6	108	205	138	5.8	3	33.5	64.2	0.3	26.4	8.3	109	11.8	1.6	109	99	25
1422	75	2	93.5	2	1.7	2.7	1	1	1	0	0	1	1	0	0	0	0	0	1	1	0	0	11	2	41	81	2	14.7	1	21	18	52	7.7	86	198	122	6.8	1.1	11.5	25.3	2.8	26.4	8.7	294	22.1	3	139	86	31
1423	55	2	77.5	1	0.3	0.9	3	1	0	1	0	1	0	0	1	0	1	0	1	0	0	0	4	2	32	51	2	32.6	1	18	26	24	8.4	99	174	135	5.4	1.9	19.9	30.1	2.8	31.2	8.5	652	30.8	3.4	68	137	38
1424	82	1	86	1	0.9	1.2	1	0	1	1	1	0	0	0	0	0	0	1	0	0	0	0	4	3	47	54	4.9	4.7	0	17	29	23	9.4	109	170	143	3.9	1.1	12.7	24	0.9	41.3	14.3	229	14.6	1.9	284	86	21
1425	60	2	105.8	1	0.6	0.9	1	0	1	1	0	1	1	1	0	0	1	1	0	0	0	0	6	2	37	94	5.6	4.4	0	13	29	11	8.6	101	126	139	4	1.2	13.5	29.8	2.8	37.7	13.2	249	11.4	3.4	137	92	27
1426	66	1	96.63333333	1	0.5	2.1	3	0	0	1	0	1	0	0	1	0	0	0	0	0	0	0	3	5	41	79	5.6	4.3	0	15	17	64	7.8	111	123	137	5.6	3	31.3	53.6	2.8	34.2	8.3	239	22.1	2.8	88	110	18.5
1427	91	1	89	1	1	1.3	1	0	1	1	0	1	1	1	0	1	1	0	0	1	0	0	8	4	34	69	5.6	4.5	0	18	25	29	9	101	160	139	4.5	1.2	12.6	77.5	1.1	39.6	13.1	252	13.4	2.2	80	104	33
1428	89	1	68.9	1	1.5	3.5	2	0	0	1	1	1	1	1	1	0	0	0	0	1	0	0	6	5	47	129	5.6	3	0	17	28	29	9.4	106	143	138	4.9	1.7	18.8	67.5	0.3	37.6	8.3	167	8.4	2.9	89	85	23
1429	62	2	99.1	1	0.9	1.2	1	0	0	1	0	1	1	1	0	0	1	1	1	0	0	0	6	4	23	54	5.6	3.2	0	16	21	21	8	107	175	140	4.1	2.3	24.5	25.3	2.8	37.8	12	181	17.8	3.4	88	133	32
1430	69	2	85.95	1	1.2	1.8	1	0	1	1	0	1	1	1	0	1	1	0	0	1	0	0	8	7	23	54	5.6	2.2	0	16	22	26	8.6	107	109	140	4.5	1.5	16.4	33.7	2.8	34.2	8.2	121	10.3	1.9	80	100	32
1431	84	1	76.73333333	1	0.9	1.3	1	0	0	0	0	1	0	1	1	1	0	0	0	0	0	0	6	5	54	112	5.6	2.5	0	15	35	26	8.8	104	160	141	4.5	1.8	19.5	35.5	1.4	49.5	13.9	142	15	2.9	102	103	32
1432	65	2	93.5	1	3	4.2	3	0	1	1	1	1	0	0	1	0	0	0	1	1	0	0	7	6	40	106	3	5	0	15	25	55	8.8	104	272	142	4.9	1.3	14.1	28	0.4	30	8.9	151	13.5	1.1	118	103	17
1433	61	1	129.4	1	0.5	1.6	3	0	0	1	0	1	0	1	1	0	0	0	0	0	0	0	3	2	39	37	3	8.6	1	20	22	18	8.4	108	181	140	4.8	1.3	13.8	142.5	2.8	35.8	10.5	257	27.2	4.6	99	113	25
1434	83	1	62.3	1	1.2	1.9	1	0	1	1	0	1	1	1	0	1	1	0	1	0	0	0	8	4	19	22	5.6	4.4	0	17	26	43	8.5	104	150	140	6.2	1.5	16.8	44.9	2.8	31.5	8.4	246	21.8	3.4	107	117	28
1435	73	2	108	1	1.3	1.9	1	0	1	1	0	1	1	1	1	1	0	0	1	0	0	0	6	2	29	53	5.6	4.3	0	14	25	78	8.9	97	384	131	5.1	1.3	14.6	150	2.8	29.2	8.9	239	25.7	1	102	123	24
1436	80	2	61.7	3	0.9	1.3	1	0	0	1	1	1	0	0	0	0	0	1	0	0	0	0	5	3	48	108	5.6	4.9	0	18	21	17	8.6	105	145	139	4.2	1.1	12.6	24.1	0.5	34.3	9.5	272	13.2	3.4	118	112	28
1437	82	1	119	1	7	8.4	1	0	1	1	0	1	1	1	1	1	1	0	0	1	0	0	12	6	34	83	3	4.1	0	22	14	63	6	116	121	138	4	7	73.9	52.2	0.3	21.8	6.5	124	14.3	0.7	85	96	32
1438	68	1	80.25	1	1	1.8	1	0	1	1	0	1	1	1	0	0	1	1	0	0	0	0	6	3	37	65	5.6	4.3	0	10	24	22	8	117	114	144	5.7	1.9	20.3	44.8	2.8	32.5	6.8	242	16.4	2	73	80	28
1439	59	1	99.76666667	1	0.7	1.2	1	0	0	0	1	1	0	0	1	0	0	1	1	0	1	0	6	7	31	44	3.2	5.5	0	22	20	35	8.8	109	426	144	4.9	2.3	25.1	74	2.1	30.4	8.1	177	15.3	10.3	156	110	24
1440	51	2	76.3	1	1.4	1.7	1	1	1	1	0	1	1	1	1	0	0	1	1	1	0	0	8	2	27	94	2	79.6	1	13	25	34	8.5	97	225	129	5.6	1.3	15.2	29.5	2.8	30.6	6.9	1592	18.2	2.8	127	100	27
1441	50	1	88.6	1	0.7	1.1	1	1	0	0	0	1	0	0	1	0	0	0	0	0	1	0	5	6	51	72	2	1.6	0	20	20	27	7.6	101	149	133	4.1	2.3	24	48.2	5.6	25	8	31	0.1	3.9	113	132	38
1442	36	1	71.8	1	0.6	0.9	1	0	0	1	0	1	0	0	0	0	0	0	0	0	0	0	2	3	55	83	5.6	3.9	0	14	21	13	8.1	104	154	139	4.3	1.8	19.7	35.1	0.5	24.6	5.7	220	3.7	3.4	93	209	50
1443	83	2	56	1	0.9	1.2	1	0	0	1	1	0	0	0	0	0	0	0	0	1	0	0	8	2	44	116	3.8	9.6	1	14	25	18	9.2	103	149	141	5	1.2	12.5	25.4	0.3	36	11	363	17.8	3.4	104	112	26
1444	60	2	83	1	0.2	0.6	2	0	0	0	0	0	0	0	1	0	0	0	0	0	0	0	4	2	24	69	5.6	2.7	0	11	18	14	7.5	131	82	149	4.7	5.3	57.6	43.1	2.8	27.7	4.2	151	18.7	1.3	83	96	26
1445	68	2	55.4	1	0.2	0.4	2	0	0	1	0	1	1	1	1	1	0	0	0	0	0	0	5	3	42	94	2	6.6	0	14	24	9	8.1	110	164	141	3.5	1.4	16.3	32.6	0.6	34.9	8.2	132	10.2	2.7	98	118	20
1446	75	2	78.3	3	1.1	1.5	1	0	1	1	0	1	1	0	1	0	0	1	0	0	0	0	4	3	32	47	5.6	2.7	0	15	22	17	8.3	107	146	137	4.8	1	12.4	25.5	1.5	27.9	8.3	149	5.9	1.6	95	86	19
1447	68	1	106	1	0.7	1	1	0	0	0	0	0	0	1	0	0	0	0	0	0	1	0	6	7	41	70	3.8	3.2	0	21	23	37	8.7	106	347	140	4.5	1.8	20.2	34.7	2.5	38.7	10.6	123	18.1	3.4	99	91	23
1448	66	1	143.15	1	1.2	1.6	1	0	1	1	0	1	1	1	0	1	0	0	1	1	0	0	13	3	37	31	5.6	5	0	16	22	28	8.7	107	209	139	4.9	1.4	15.4	32.8	2.8	39.7	10.7	279	13.8	2.3	87	121	20.5
1449	37	1	82.65	1	1.3	1.6	1	0	0	1	0	1	1	1	0	0	0	0	0	0	0	0	0	4	37	95	3.5	9.8	1	26	23	18	8.4	116	205	150	4.5	1.1	12.3	27.9	0.2	47.9	12.7	343	26.1	11.1	85	112	31
1450	59	1	90	2	1.4	2.9	2	0	0	1	1	0	1	1	1	1	0	0	0	0	0	0	4	12	53	84	3.4	4.2	0	29	16	25	7	105	228	138	7.7	1.7	18.3	35.5	0.4	38.8	8.7	144	17	6.7	97	98	22
1451	64	1	92.5	1	1.8	2.5	1	1	1	1	0	1	1	1	1	0	1	1	1	1	0	0	9	2	31	48	2	29.2	1	16	20	66	7.9	100	158	127	6.4	1.1	13	26.9	2.8	26.3	8.6	584	7.7	0.8	80	123	35
1452	49	2	77.7	1	1.6	2.3	1	1	0	1	0	1	0	0	1	0	0	0	0	0	1	0	4	11	24	51	2.2	1.9	0	22	20	84	10.9	96	88	134	4.3	3.9	37.5	75.4	20	23.9	6.7	42	6.9	3.4	84	86	25
1453	68	2	105	1	0.9	1.7	1	0	0	1	1	1	1	1	1	1	1	0	1	1	0	0	9	5	42	115	5.6	2	0	10	28	27	8.4	110	200	143	4.9	1.3	13.7	36.2	2.8	28.8	7.6	113	17.2	4.9	96	98	29
1454	79	1	80.4	1	1.8	2.5	1	1	0	1	1	1	1	1	1	1	1	0	1	1	0	0	11	3	30	25	3.7	4.2	0	24	20	86	7.9	93	273	130	3.4	1.3	14	67.9	0.7	26.2	8.7	155	116.5	2.8	80	94	33
1455	49	1	127.25	1	2.1	3	1	0	1	1	0	1	1	1	0	1	0	0	1	1	0	0	7	4	46	77	5.6	3	0	13	24	35	8.6	112	167	141	5.5	1.3	14.9	34.8	2.8	35.3	9.9	169	8.2	1.2	86	88	24
1456	76	2	93	1	0.6	1.6	2	1	1	1	1	1	1	1	1	1	1	1	0	0	0	0	6	6	45	106	2	7.8	1	16	24	11	8.6	108	143	137	4.7	1.4	15.4	30.1	2.8	32.7	7.9	156	22	4.7	88	88	25
1457	68	1	70.5	1	0.8	1.4	1	0	0	1	1	1	1	1	1	1	0	1	0	0	0	0	6	2	29	66	5.6	2	0	10	25	14	8.9	118	126	144	4.2	1.4	15.2	42.5	2.8	32.1	9	110	11.8	2.4	133	88	20
1458	70	1	85.26666667	1	6.3	7.4	1	0	0	1	0	0	1	1	1	0	0	0	1	1	0	1	12	6	46	71	4.3	6.4	0	33	23	87	9.2	98	210	141	7.3	1.2	13.2	22.6	2.5	42.2	10.8	275	9.6	3.7	80	99	28
1459	77	1	78.65	1	0.9	1.8	2	0	1	1	1	1	0	0	1	0	0	0	0	1	0	0	8	5	49	115	5.6	1.5	0	18	22	29	7.1	99	175	130	3.4	1.4	15.2	39.9	1.4	29.3	8.5	82	16.3	1.4	78	107	30
1460	85	2	90.45	1	1.8	2.1	1	0	0	1	0	1	1	0	1	0	0	0	1	1	1	0	11	5	33	75	3	2.5	0	14	20	34	7.2	100	258	133	4	1.3	14.4	27.6	0.7	33.8	10.3	76	5.9	3.4	109	96	35
1461	86	2	64.13333333	3	1	1.3	1	0	0	1	1	0	1	0	0	1	0	1	1	0	0	0	9	2	35	51	4.3	6.4	0	19	22	25	9.9	107	290	138	4.7	4.7	53.1	33.8	0.7	35.7	8.2	275	19.9	1.2	92	146	22
1462	79	2	43.8	1	6.7	7.5	1	1	0	0	0	1	0	0	1	0	0	0	0	1	1	1	10	4	34	68	2	22.6	1	25	26	157	8.4	91	169	132	5.9	1.2	12.7	56.3	0.3	32.1	7.2	453	22.7	3.4	102	78	23
1463	72	1	93.1	3	0.9	1.5	1	0	1	0	0	1	1	1	1	0	0	1	0	0	0	1	5	6	53	82	3.4	6.8	0	20	19	23	8.5	103	174	139	4.3	1.3	13.9	28.4	0.8	46.8	13.6	230	32	3.6	99	107	27
1464	70	1	96.8	1	0.9	2.3	2	0	1	1	1	1	1	1	0	0	0	1	0	0	0	0	6	2	39	80	5.6	3	0	17	31	18	9.6	100	114	140	3.4	1.4	15.1	41.7	2.8	53	13.6	169	12.2	3.4	115	74	22
1465	66	1	67.4	3	2.5	2.8	1	0	0	0	1	1	0	0	1	0	0	0	1	1	0	0	8	3	42	77	3	5.3	0	24	15	122	8.6	116	100	146	6.8	1.2	12.5	45.6	0.2	24.8	5	160	11.6	0.9	97	70	19
1466	72	1	91.3	1	0.8	1.1	1	0	0	0	0	0	1	0	0	0	0	0	0	0	0	0	4	3	29	55	5.6	4.3	0	13	25	28	7.7	102	153	134	5.1	1.8	19	49.8	2.8	30.6	8.8	239	7.5	2.6	82	116	27
1467	79	2	70.8	1	2.3	2.7	1	0	0	1	0	1	0	0	1	0	1	0	1	1	1	0	14	8	47	95	3.2	1.9	0	14	26	90	8.7	113	83	145	4.4	1.6	17.3	36.9	2.1	34.1	11.9	60	8.8	0.9	99	101	26
1468	64	2	42	2	1.8	2.1	1	0	1	1	1	1	0	1	1	0	1	0	1	1	0	0	8	4	39	47	3.1	4.2	0	15	19	25	8.6	120	266	144	5.9	1.1	12.5	116.5	0.2	30.5	7.9	129	8.9	4.6	104	104	30
1469	82	1	81.7	1	0.4	1.4	3	0	0	1	0	1	1	0	1	0	0	1	0	0	0	1	6	6	33	62	5.6	5.8	0	17	27	32	8.3	98	152	135	3.7	1.7	18.2	38.1	2.8	38	9.3	326	17.8	3	83	114	30
1470	94	2	51.2	2	0.6	1.2	2	0	1	1	0	1	1	1	0	1	1	1	0	0	0	0	7	4	29	94	5.6	8.7	1	18	22	25	8.5	102	162	133	5.2	1.3	13.6	29.5	5.2	36.3	7.7	486	19	3.4	100	118	32
1471	47	2	53.5	1	2.5	4.3	3	1	0	1	0	1	0	1	0	0	1	0	0	1	0	0	5	2	26	53	2	10.2	1	14	18	49	8.9	113	90	141	4.1	1	10.4	30.4	0.2	26.4	7.9	205	4.2	3.4	119	105	29
1472	91	1	75.45	1	1.5	2	1	0	0	1	0	1	0	1	1	0	1	0	1	1	1	1	14	3	44	69	5.6	3.7	0	21	24	67	8.8	97	240	135	3.6	1.2	13.6	84.6	0.9	24.4	6.5	207	10.9	1.6	83	82	28
1473	63	2	82.66666667	1	0.4	0.9	2	0	0	0	0	1	0	0	0	0	0	0	0	0	0	0	3	2	31	60	5.6	6.8	0	16	23	15	8.1	109	139	142	3.9	1.2	14.1	25	0.8	39.1	9.5	382	17.7	3.4	101	114	24
1474	27	1	60.6	3	0.5	1.2	2	0	0	1	0	0	0	0	0	0	0	0	0	0	0	0	0	3	35	97	3.7	8.2	1	19	18	10	8.7	108	89	141	3.6	1.3	14.6	44.3	0.5	44.6	13.3	305	17.5	3.4	123	127	38
1475	92	1	72.8	1	0.5	1	2	1	1	1	0	1	1	1	1	1	0	1	0	0	1	0	7	3	44	95	3.2	5.2	0	19	21	40	9	119	110	150	4.7	2	21	29.4	2.5	37.1	11.9	165	20.5	3.1	128	133	35
1476	61	1	106.5	1	4.8	5.4	1	0	0	1	0	1	0	1	0	0	1	0	1	1	0	1	9	7	29	74	5.6	1.4	0	18	29	37	7.5	98	151	138	4.3	1.1	11.7	30	0.3	26.6	7.1	77	5.6	1.5	91	95	33
1477	31	1	83.35	3	3.1	4.3	3	0	1	1	0	1	0	0	0	0	1	0	0	0	1	0	4	9	49	127	3.6	11.1	1	24	18	97	8.9	105	133	141	4.1	1.3	14.5	35.8	5.4	25.6	7.7	398	19.7	2.3	83	114	30
1478	48	1	147.3	1	0.5	0.8	1	1	1	1	1	1	0	0	1	0	0	1	0	0	1	0	2	2	49	127	2.8	18.8	1	10	34	13	8.7	104	154	144	3.7	1.3	14.5	23.2	0.7	29.1	9.5	526	10.5	0.9	116	103	31
1479	70	1	87.5	1	3.8	5.6	1	0	1	1	1	1	1	1	1	0	0	0	1	1	0	0	8	8	24	42	5.6	2.3	0	15	21	32	8.6	110	105	140	5	1.5	16.6	28.1	2.8	27.7	6.5	129	13.1	3.3	93	88	21
1480	70	1	65.9	3	2	2.7	1	1	0	1	0	1	1	1	1	0	0	0	0	0	0	0	4	2	28	79	3.9	7.9	1	35	24	42	8.8	103	352	143	5.7	1.7	18.4	83.1	0.6	26.7	6.1	309	16.2	11.5	89	133	39
1481	27	1	65	2	0.3	0.5	1	1	0	1	0	1	0	0	1	0	0	0	0	0	0	0	0	2	37	70	2	12.4	1	18	19	11	8.8	115	142	144	3.7	1.1	12.3	25.1	2.8	51.9	13.7	249	13.4	4.6	100	121	30
1482	51	1	98.1	1	0.5	1	2	0	0	0	0	0	1	1	1	0	0	0	0	0	0	0	5	4	37	70	5.6	2.6	0	16	25	26	9.1	111	122	146	6.3	1.3	14.3	29	2.8	52.1	10.4	146	20.3	1.1	109	97	31
1483	64	1	93.4	1	1.8	3.3	1	0	0	1	0	1	1	1	1	0	0	0	1	1	0	0	6	2	44	44	3.5	7.1	0	18	28	60	8.6	103	294	140	4.6	1.1	11.5	24.4	0.9	27.9	7.1	248	13.1	3.4	94	118	27
1484	93	2	60	1	4	4.3	1	1	0	1	0	0	1	0	0	0	1	0	0	1	0	0	9	4	42	95	2	8.6	1	16	26	25	8.3	103	123	141	3.7	1.3	13.6	27.9	0.5	32.1	9.1	172	30.8	3.4	99	125	29
1485	84	2	73	1	0.6	1.8	3	1	0	1	1	1	0	0	1	0	0	0	0	1	0	0	9	2	37	47	3.6	5.3	0	18	27	43	8	105	163	139	5.7	3.7	40.8	31.3	0.4	36.9	8.4	192	12.8	3.3	118	88	40
1486	74	2	83	1	0.6	2.6	3	0	1	1	0	1	1	1	1	0	0	1	1	0	0	0	6	2	37	47	5.6	7.2	1	17	27	39	9.1	97	221	133	5.5	2.9	31.9	33.2	0.2	32.6	10.4	402	16	1.4	87	126	50
1487	21	2	67.3	3	0.6	0.9	1	0	0	0	0	0	0	0	0	0	0	0	0	0	1	0	3	3	44	77	3.4	4.6	0	13	30	7	8.1	104	192	141	4	2	22.1	43.1	0.9	34.4	10.8	158	8.9	1.5	102	120	28
1488	78	2	59.5	3	4.3	5	1	1	0	1	1	1	1	1	1	0	1	0	1	1	0	0	9	3	27	49	3.1	8.3	1	20	27	61	9.7	93	132	133	6.2	1	11.2	33.2	0.5	29.6	7.9	258	15.7	0.9	121	97	31
1489	38	1	68.3	1	2.4	3.1	1	1	0	1	1	1	0	1	1	0	1	0	1	1	0	0	5	3	27	49	3.6	4.8	0	22	23	62	8.6	104	505	137	6.1	1.2	13.5	32	0.3	30.7	9.3	171	15.4	3.4	131	98	23
1490	73	1	88.25	1	1	1.7	1	0	1	0	0	1	0	0	1	0	0	1	0	0	0	0	4	2	42	82	4.1	9	1	19	27	43	8	103	157	139	4.1	1.4	14.7	29.2	1.5	37.7	8.3	368	21.3	2.4	96	101	35
1491	54	1	85.6	1	1.7	2	1	0	1	1	0	1	1	1	1	1	1	0	0	0	1	0	5	4	34	48	5.6	3.5	0	14	29	32	7.4	106	134	140	4.7	1.9	20.8	82	1.3	46.6	15	197	13	2	127	103	26
1492	66	1	49.1	3	0.6	0.9	1	1	0	1	0	1	0	0	1	0	0	0	0	0	0	0	5	2	30	34	2.1	14.2	1	12	23	20	7	99	90	132	4.4	1.4	14.8	32.1	1.2	25.6	7.4	299	13.9	1.3	85	102	43.5
1493	43	2	71.6	3	0.8	1.4	1	1	0	1	0	1	0	0	1	0	0	1	0	0	1	0	4	10	42	108	3.3	5.9	0	16	24	25	8	105	151	144	3.9	2.5	27.4	32	18.4	40.5	6.1	194	25.7	1.9	89	103	36
1494	64	2	71.05	1	3.5	4	3	1	1	1	1	1	0	0	1	0	0	0	1	1	0	0	10	3	42	108	2.1	13.6	1	17	18	53	7.7	116	186	143	4.4	1.2	13.7	23.7	2.8	28.2	8.7	286	9.3	1	101	96	25
1495	85	2	44.3	3	0.3	0.5	1	0	0	1	0	1	0	0	1	0	1	0	0	0	0	0	7	3	50	108	5.6	3.9	0	14	30	21	10.1	110	124	148	4.1	2.6	26.6	87.9	2.8	36.9	11.4	218	17.8	3.4	92	86	27
1496	68	1	126.4	3	1	2	2	1	0	1	1	1	1	1	1	1	1	0	1	0	0	0	6	6	27	57	2.1	7.4	1	10	26	16	8.2	107	135	141	4.8	1.4	14.7	31.3	2.8	45.9	13.5	156	23	3.2	84	80	18
1497	77	1	86.9	1	5.5	7.6	1	0	0	1	1	1	1	1	1	1	0	0	1	1	0	1	9	6	42	61	3.4	4.1	0	22	16	83	8.8	112	339	140	4.3	1.3	14.5	27.5	0.3	23.1	6.2	141	5.9	1.1	84	119	32
1498	61	1	100	1	0.4	0.8	2	0	0	1	1	1	0	0	1	0	0	0	0	0	0	0	4	2	49	113	5.6	5.2	0	14	28	17	7.6	109	124	142	4.2	1.1	12.4	28.8	2.8	40.8	11.6	289	25.4	3.4	100	86	24
1499	26	1	166.7	1	4.3	5.3	1	1	0	1	0	1	0	0	0	0	0	1	1	0	1	0	3	5	44	96	4	4.8	0	24	21	69	7.5	101	170	138	6.4	2.1	22.8	40.3	1.2	30.6	8.6	193	17.2	2.1	103	90	28
1500	76	1	90.5	3	1.1	2.6	2	0	0	1	0	1	1	1	1	0	1	0	1	1	0	0	10	4	28	78	5.7	6.5	0	12	27	36	9.7	99	368	137	5.2	1.3	13.8	29	2.8	31.8	9.4	372	14.9	3.4	124	94	27
1501	20	2	57.7	2	0.6	1	1	0	0	0	0	0	0	0	0	0	0	0	0	0	0	0	0	3	36	53	3.9	2.1	0	17	25	11	8.5	105	129	142	3.9	1.7	18.3	31	1.7	30.4	8.2	82	18.5	3.4	87	149	44
1502	33	2	85	3	0.6	0.9	1	0	0	0	0	0	0	0	1	0	0	0	0	0	0	0	0	2	50	74	5.7	6.6	0	17	25	14	8.6	102	117	140	3.9	1.3	13.9	30.7	2.8	33.2	10.3	378	16	3.4	115	138	25
1503	85	2	101.8	1	1.2	3.4	2	1	0	0	0	1	1	1	1	0	1	0	1	1	0	0	9	2	40	69	2.1	15.6	1	12	40	26	9	95	96	143	3.9	1.2	12.8	28.2	2.8	33.4	9.2	328	13	0.8	132	105	33
1504	32	2	110.45	3	0.4	0.7	1	0	0	1	0	1	0	0	0	0	0	0	0	0	0	0	0	4	40	69	5.7	3	0	20	18	13	7.7	114	131	146	4.9	1.4	15.3	32.1	1.7	43.3	8.7	172	15.9	6.4	113	139	47
1505	61	1	128.25	1	0.4	0.8	2	1	1	1	0	1	0	0	0	0	1	0	0	0	0	0	4	4	59	129	3.5	4.7	0	13	27	8	7.5	112	155	145	3.7	1.2	12.8	36.9	1	43.8	13.6	164	10.1	2.4	96	70	20
1506	71	1	71.3	1	3.5	4	3	0	0	0	0	1	1	1	1	0	1	0	1	1	0	0	10	6	59	129	5.7	3.6	0	17	21	18	8.4	102	156	136	5.1	1.2	12.7	36.7	2.8	31.7	8.7	204	17.3	2.1	87	86	23
1507	42	2	88.85	3	2	3.3	1	1	0	0	0	1	0	0	0	0	0	0	0	0	0	0	1	2	33	60	3.8	13.9	1	30	33	17	9.3	119	305	147	7.3	1.4	15.1	28.7	0.1	41.5	8.5	530	34.7	6.5	109	107	35
1508	77	1	86.3	2	1.9	2.2	1	1	0	1	0	1	1	0	1	0	1	0	1	1	0	0	9	4	39	61	3.1	5.1	0	19	21	150	8.8	96	110	128	4.3	4.1	41.3	150	2.7	33.6	10.6	158	22.4	3.4	131	88	25
1509	84	1	107	1	1.1	1.8	1	0	0	1	1	1	1	0	0	0	1	0	1	1	0	0	10	2	48	74	5.7	3	0	15	26	28	8.8	107	156	141	4.1	1.6	17.5	36	2.8	33	9.7	173	10.6	1.2	104	94	26
1510	54	1	53.6	1	0.5	1.2	2	0	0	1	0	1	0	0	0	0	0	0	0	0	0	0	4	3	31	43	5.7	3.4	0	13	29	10	8.3	109	132	146	3.8	1.8	19	49.8	2.8	45	11.4	192	10.9	1	97	94	23
1511	54	2	107	1	1.9	2.3	1	1	0	1	0	0	0	0	1	0	0	0	1	1	0	0	8	7	27	42	3.2	6.1	0	21	24	51	7.5	103	131	141	5.3	1.1	11.5	33.9	0.2	35.3	9.7	196	12.7	3.4	110	107	24
1512	86	2	70.85	1	1.2	1.5	1	0	0	1	0	1	0	0	0	0	1	0	0	0	0	0	5	2	27	38	5.7	5.4	0	16	28	49	8.9	105	117	145	5.7	1.1	12	32.6	2.8	42.8	10.7	308	9.5	3.4	85	116	31
1513	42	1	105	1	2.8	3.6	1	1	0	1	0	0	0	0	1	0	0	1	0	0	1	0	4	8	45	65	3.4	2.8	0	45	25	33	8.7	93	102	144	5.5	15	103.9	41.9	12.6	41.1	11.2	94	20.6	13.2	137	133	32
1514	68	1	127.2	1	4.4	5.6	1	0	0	0	0	1	1	1	1	1	1	0	1	1	1	1	11	5	51	120	5.7	5.8	0	17	23	49	8.9	92	144	128	6.9	1.8	19.9	77	2.8	28.5	8.5	332	19.6	1.9	117	107	35
1515	94	1	95	1	0.5	1.7	3	1	0	0	0	1	0	1	1	0	1	1	1	0	0	0	6	2	31	41	2.1	10.9	1	15	24	11	7.7	105	91	139	3.9	1.5	16.1	33.2	0.4	30.4	8.3	229	9.8	3.4	114	102	33
1516	76	1	131.7	1	6	7.1	1	0	0	1	0	0	1	1	0	0	1	0	1	1	0	0	9	4	39	37	3.6	5.2	0	20	25	110	8.2	96	319	138	8	1.4	14.7	26.6	0.8	22	7.2	186	11.9	3.4	100	91	24
1517	52	1	88.85	1	0.9	1.2	1	0	0	1	0	1	1	1	0	1	0	1	0	0	0	0	3	3	49	76	5.7	2.3	0	13	24	13	8.6	109	104	140	5.3	1.2	13.3	27.4	2.8	31.4	9.8	130	13.5	2.2	105	99	31
1518	48	1	60.3	2	1.8	3	1	0	0	0	0	0	0	0	1	0	0	0	0	0	1	0	6	10	47	41	3.2	4.9	0	31	20	28	9.2	105	149	144	4.3	2.1	22.9	53.1	20.1	28.3	2.8	158	9.4	13.1	93	111	25
1519	91	2	63.8	3	3.4	5	1	0	0	1	0	0	0	1	0	1	1	0	1	1	0	1	11	4	43	78	3.8	5.6	0	19	20	33	8	99	250	138	4.2	1.5	16	33.8	0.5	26.7	8	212	19.4	3.8	96	85	23
1520	57	1	62	2	6.2	6.6	1	0	0	1	0	0	0	0	0	0	0	0	1	1	1	0	9	6	47	98	5.7	1.2	0	23	20	118	8.6	97	119	130	7.2	1.6	17.5	40.3	5.4	31.5	10	68	9.2	3.4	198	77	25
1521	51	2	103.4	1	0.6	1.2	2	0	0	0	0	1	0	0	1	0	0	0	1	0	1	0	7	4	24	31	5.7	0.8	0	13	21	28	7.6	112	172	137	5.2	2.5	26.7	36.3	10.5	40.9	12.5	44	13.9	2	114	131	20
1522	71	1	89.4	1	5.2	5.6	1	0	0	0	0	0	1	1	1	0	1	0	1	1	0	0	10	6	41	39	3.4	3.7	0	18	28	63	8.6	97	210	130	8.6	1.2	12.7	28	0.7	30.2	8.6	126	9.5	3.4	98	109	32
1523	72	2	121.8	2	1.6	2	1	1	0	1	0	1	1	1	1	0	1	0	1	1	0	1	12	2	26	68	2.1	7.4	1	16	32	30	9.4	94	273	142	4	1.8	19.4	43.1	1.2	35.2	11.5	156	13.7	2.6	141	143	41
1524	62	1	104.45	1	0.9	1.4	1	0	1	1	0	1	1	1	0	0	1	1	1	0	0	0	7	2	52	98	3.5	5	0	17	23	29	8.6	105	190	139	4	1.7	18.4	31.7	1.3	27.9	7.8	176	14.2	1.8	287	90	27
1525	45	1	80.6	1	1.5	1.8	1	0	0	0	0	1	0	0	0	0	0	0	0	0	0	0	7	2	54	76	3.8	4.3	0	18	24	28	7.9	105	123	143	4.9	1.8	19.6	31.7	0.7	33.8	9.6	164	10.2	3.4	134	122	35
1526	76	1	112.1	3	6.2	7	1	0	1	1	1	1	1	1	1	1	1	0	1	1	0	0	10	2	48	106	3.7	8.5	1	39	20	110	9.8	108	1377	150	7.5	1.1	12.4	54.4	0.2	41	12.9	316	15.8	4.8	84	105	34
1527	85	2	70	1	0.7	1	1	1	0	0	0	1	0	0	1	0	0	1	0	0	0	0	7	5	37	49	1.9	12.4	1	14	30	80	7.2	112	217	149	4.3	1.1	12.7	30.2	0.4	32.5	10.1	235	17	1.5	81	103	20
1528	84	1	72.95	1	0.7	1.1	1	1	0	1	0	1	1	1	0	0	0	1	0	0	0	0	5	3	55	100	2.1	14.3	1	9	23	17	8.6	113	90	138	4.5	1.3	15.2	44.6	2.8	32.6	7.8	301	11.2	2.2	121	74	19
1529	75	2	94.13333333	2	0.6	1	1	0	0	1	0	1	0	0	0	0	1	0	0	1	0	0	9	5	37	59	3.9	3.5	0	26	15	12	8.5	112	148	141	5	2.4	27.1	60.4	6	35.9	7.7	137	5.6	11	115	131	29
1530	66	1	95.6	1	0.8	1.4	1	0	0	1	1	1	1	1	1	0	0	1	1	0	0	0	5	2	35	60	3.4	6.9	0	16	21	18	8.6	113	116	143	3.8	1.8	20.1	29.3	0.6	35.7	11.2	234	14.7	1.2	173	85	27
1531	81	1	78.9	3	1	1.6	1	0	0	1	1	1	0	0	1	0	0	0	0	1	0	0	8	3	40	81	3.5	20.9	1	24	19	30	8.9	110	293	142	5.3	1.6	16.7	54.7	0.7	36.8	9.7	730	7.42	4.7	82	109	38
1532	60	1	84.5	1	0.7	1.1	1	0	0	0	0	1	0	0	1	0	0	0	0	0	1	0	12	2	49	117	3.5	3.8	0	13	24	29	7.4	110	202	139	4.1	1.5	16.3	35.5	2.1	32.7	7.4	133	4.5	2.3	105	134	24
1533	75	2	80	1	0.3	0.7	2	1	1	1	1	1	1	1	1	1	1	1	0	0	0	0	6	4	49	117	2.5	13.1	1	18	22	16	7.4	114	166	140	4.3	2.3	24.7	63.2	1	38.7	8.9	327	14	1.2	82	62	17
1534	58	2	101.6	1	1.3	1.6	1	1	0	1	0	1	1	0	1	0	0	0	1	0	1	0	7	6	27	72	3	1.5	0	14	20	42	9.1	94	519	123	5.4	1.8	19	49.8	3.8	29.7	9.1	44	15.5	3.4	97	120	25
1535	86	1	76	1	1.3	2.9	2	0	1	0	0	0	1	1	0	0	0	0	1	1	0	0	11	3	33	74	5.7	4.2	0	21	18	65	9	107	113	135	6.2	1.1	11.7	32.1	0.3	37.8	11.8	242	12.7	3.4	115	73	29
1536	66	1	118	1	2.8	3.5	1	0	1	0	0	1	0	0	1	0	1	0	1	1	0	0	9	3	33	74	5.7	3.5	0	15	28	95	7.7	98	162	137	4.2	1.1	13.1	26.8	2.8	28.9	9.4	199	23	3.4	76.5	98	28
1537	77	1	92.3	1	1.1	1.5	1	0	0	1	0	1	1	1	0	0	1	1	0	0	0	0	6	5	48	141	5.7	2.5	0	10	26	28	8.6	111	113	138	4.7	1.4	15.4	37.9	2.8	35.1	11	141	10.7	1.3	85	108	36
1538	71	1	147.8	2	8.6	9.9	1	0	0	0	0	0	1	1	1	0	1	0	1	1	1	0	12	5	51	98	3.5	3.3	0	28	18	111	9.2	86	416	121	5.3	1.3	14.1	31	0.6	33.2	10.1	116	31.5	5	130	109	37
1539	91	2	38.1	3	2.1	2.8	1	0	0	1	1	1	0	0	1	0	0	0	0	1	0	0	9	4	44	70	3.2	5	0	18	13	40	8.1	117	150	142	4.7	1	11.4	25.2	0.8	30.4	8	161	5.7	1.3	104	78	26
1540	46	2	90	1	1.3	2.7	2	1	0	0	0	0	0	0	1	0	0	0	0	0	1	0	4	9	40	46	2.7	9.4	1	29	22	40	8.3	103	234	133	3.4	2.9	28.9	50.6	3.3	29.6	8	254	24.2	8.3	75.5	123	42
1541	81	2	57.3	1	0.7	1.2	1	1	0	1	0	1	0	0	0	0	0	1	0	0	0	0	6	3	37	46	3.6	10.5	1	14	30	41	7.8	101	386	135	4.3	1.8	19	49.8	0.3	36.6	11.3	378	13	3.4	102	125	37
1542	72	2	62.7	1	0.8	2.3	2	1	0	1	0	1	1	1	1	0	0	1	0	0	1	0	6	2	30	55	3.9	4.8	0	14	33	28	9.3	99	132	140	4.3	1.7	18.3	61.8	1.3	37.1	11.8	187	9.3	3.4	121	80	26
1543	69	1	152.3	1	1	2.1	2	1	0	1	0	1	1	1	1	0	1	0	0	1	0	0	8	2	36	78	2.1	22.3	1	23	28	86	8.3	98	163	143	4	1.6	17.3	32	2.7	37.8	11.3	468	14.2	1.5	81	96	37
1544	48	2	65	3	0.7	1	1	0	0	0	1	0	1	1	0	0	0	1	0	0	0	0	1	6	36	78	3.7	3.2	0	18	21	12	8.1	106	131	137	4	1.4	15.7	149.7	1.4	37.5	9.4	120	9.4	1.1	98	101	38
1545	47	2	74.5	1	0.5	0.9	1	0	0	0	0	0	0	0	1	0	0	0	0	0	1	0	4	3	17	51	3.2	4.8	0	13	24	15	8.6	115	118	142	6.9	2	21.8	48	3	35.8	7.8	152	14.4	1.3	89	113	22
1546	44	2	64.3	3	4.5	6.2	1	0	1	1	0	0	1	1	0	0	0	0	1	1	0	0	5	3	17	51	5.7	7	0	20	30	30	8.3	110	244	149	5.4	1.1	13.2	38.8	2.8	30.7	8.9	397	19.4	1.1	174	114	32
1547	87	1	63.8	1	1.2	1.5	1	0	0	1	0	1	0	1	1	0	1	0	0	1	0	0	14	2	48	83	5.7	5.9	0	19	25	18	10.3	101	124	141	3.9	1.1	12.1	27.1	2.8	31	9.8	334	13.8	2	117	127	32
1548	74	2	88	3	0.3	0.5	1	0	1	1	1	0	0	1	0	0	0	1	1	0	0	0	9	3	43	61	5.7	3.8	0	13	24	6	8.5	106	200	138	4.1	1	11.3	83.4	2.8	35.9	11.6	214	19.3	1.5	120	130	26
1549	65	1	66.7	1	0.9	1.4	1	0	0	1	0	0	0	0	0	0	0	0	0	0	0	0	5	4	43	61	4.2	1.6	0	20	24	19	9.7	104	151	142	3.1	1.7	18.4	29	1.5	38.6	9.9	67	6.4	3.4	116	105	57
1550	49	2	56.1	1	2.7	4.1	3	0	0	1	1	1	1	1	0	0	0	0	0	1	0	0	6	5	43	61	5.7	2.4	0	18	21	50	8.7	105	108	140	3.9	1.8	19	49.8	2.8	24.3	8	139	6.6	3.4	125	86	26
1551	90	1	60.3	1	9	9.6	1	0	1	1	1	0	1	1	1	0	0	0	0	1	0	0	7	4	31	32	3.7	7.7	1	20	35	78	9.4	95	86	142	5.5	1.1	13.2	35	0.8	37.3	10.9	284	12.5	1.1	114	101	29
1552	52	1	93.6	3	5.7	6	1	0	0	1	0	1	0	0	1	0	0	1	1	0	0	0	4	4	44	54	3.5	14.2	1	37	19	178	8.2	93	216	133	5.4	1.2	12.7	22.7	3.5	28.2	5.3	497	25.1	1.9	136	139	27
1553	61	1	90	3	1.4	1.7	1	0	1	1	0	1	0	0	1	0	0	0	0	1	0	0	8	4	47	95	5.7	2	0	16	20	31	8.3	112	136	141	5	1.3	14.2	42	2.8	27.5	8.5	116	7.7	0.9	98	112	22
1554	62	2	80	1	1	1.3	1	0	0	1	0	1	0	0	0	0	0	0	1	1	0	0	7	3	26	45	5.7	3.4	0	22	19	13	8.5	117	170	149	4.9	1.1	11.8	25	2.8	34.9	8.5	196	18.1	4.4	280	112	30
1555	54	2	100.7	2	0.6	0.9	1	0	0	0	0	0	0	0	0	0	0	1	0	0	0	0	2	4	28	37	3.4	15.4	1	19	27	14	9.3	101	168	140	4.3	1.3	13.9	23.1	2.8	45.7	10	522	10.3	5.9	85	138	34
1556	63	2	99	3	1.7	3.5	2	0	0	1	1	1	0	0	1	1	0	0	0	0	0	0	4	4	44	49	3.6	2.2	0	21	14	35	8.1	113	193	140	3.9	1.6	17.5	45.8	1.6	36.6	10.3	78	37.8	3.4	81	134	32.5
1557	82	2	56.8	1	0.9	1.2	1	0	0	1	0	0	1	1	0	1	0	1	0	1	0	0	7	6	23	41	3.3	2.4	0	18	21	41	8.8	108	119	143	3.9	1.8	20.2	31.7	6.3	38.2	10.7	78	14.4	3.4	97	128	34
1558	94	2	65	1	1.3	2	1	0	0	1	0	1	1	0	0	0	1	1	0	0	0	0	6	6	29	68	5.7	8	1	18	39	53	8.4	96	94	144	5.1	1	10.9	48.8	0.4	39.2	10.4	455	25.3	1.5	97	81	28
1559	64	1	106.1	1	1	1.5	1	0	0	1	0	1	0	0	0	0	1	1	0	0	0	0	8	6	31	35	5.7	1.8	0	17	35	24	8.4	97	157	139	3.5	17.5	133.2	60	4.8	37	10.3	102	6.1	3.4	95	115	25
1560	60	1	71.2	1	0.8	1.2	1	1	0	1	0	1	0	0	1	0	0	0	0	0	1	0	4	5	42	86	3.9	4.4	0	22	19	29	9.3	94	127	119	6.9	1.4	16.2	32.1	17.5	40.4	11.1	170	7.8	3.4	73	102	20
1561	48	2	67.4	3	4.5	6.9	3	1	0	1	1	1	0	0	1	0	0	0	0	0	1	0	2	4	37	86	3.1	2.7	0	30	26	48	8.3	106	649	141	4.1	1.4	15.7	26.9	1.1	37.9	11	84	6.7	1.5	120	83	17
1562	65	1	115	1	0.6	1	1	0	1	1	0	1	1	0	0	1	1	1	0	0	0	0	10	4	24	41	5.7	1.6	0	17	31	26	8.9	93	243	133	4	1.4	16.3	26.2	1.1	25.9	7.5	90	61.7	1.3	100	102	27
1563	60	1	115.95	1	0.7	1	1	0	1	1	0	1	0	0	1	0	0	1	0	0	0	0	3	4	49	93	4.5	5.8	0	22	24	18	9.8	105	139	145	4.7	1	10.8	30.9	1.5	52.5	14.8	263	11.7	2.6	106	115	24
1564	83	2	79	1	0.9	1.2	1	0	1	1	1	1	1	1	1	0	0	1	0	0	0	0	4	2	51	56	3.2	9.1	1	12	24	26	8.6	113	302	140	3.9	1.3	15.2	32.2	0.3	32.5	7.7	292	9.2	1.4	108	82	24
1565	90	1	80.9	1	1.1	1.9	1	0	0	0	0	1	0	1	1	0	1	1	0	0	0	0	6	7	51	56	3.8	5.5	0	16	25	22	7.3	105	141	140	4.1	2.7	28.3	45.7	3.9	37	11.1	209	13.3	3.4	102	67	27
1566	30	2	64.4	2	6.7	7.1	1	1	0	0	0	0	1	0	1	0	0	0	0	1	1	0	4	6	46	79	2.4	18.1	1	24	23	34	10.8	99	298	141	4.3	1.4	15.6	48.7	0.9	45.9	13.7	435	20.1	4.7	105	152	35
1567	84	2	91.3125	1	1.1	3.4	3	0	1	1	0	1	0	1	0	0	0	1	0	0	0	0	4	8	27	33	3.7	9.2	1	20	18	35	9.9	112	162	135	8.7	1.3	14.2	36	1.7	46.7	12.5	341	19.7	5.3	109	107	32
1568	77	2	116.5	3	0.5	2.3	3	1	1	1	0	1	1	1	1	0	1	1	0	0	0	0	8	8	45	71	2.2	1.5	0	19	28	93	7.8	96	199	135	5.6	1.2	13.2	32.3	2.1	24.4	6.9	33	3.8	0.8	84	83	25
1569	83	2	87.3	3	0.4	0.8	2	0	0	1	0	1	0	0	0	0	0	1	0	0	0	0	4	2	32	59	5.7	3.1	0	14	26	17	8.7	103	163	143	4	1.2	12.7	25.6	2.8	39.4	9.9	177	13.5	4.2	123	102	24
1570	82	2	92.3	1	0.4	2.6	3	1	0	0	0	1	0	1	1	0	0	0	0	1	0	0	7	2	24	34	3.4	6.9	0	14	28	14	8.2	95	148	132	5.2	1.4	16.3	24.7	1.3	36.2	12.5	233	9.2	3.4	92	82	32
1571	63	2	56	1	0.3	0.5	1	1	1	1	1	0	0	1	1	0	0	1	0	0	0	0	6	2	38	38	2.1	16.3	1	15	24	11	9.2	105	112	141	4.4	1.1	12.1	32.9	2.8	33.9	10.6	343	12.8	0.8	115	129	54
1572	56	1	70.8	2	2.3	3.4	1	1	0	1	0	0	1	1	1	1	0	0	0	1	1	0	9	7	24	43	2.1	1.8	0	24	23	37	7.9	94	122	134	5.3	15.7	19.3	150	1.7	36.9	8.7	38	2	3.4	97	119	32
1573	84	2	52.4	1	0.6	0.9	1	0	0	1	0	1	0	0	0	0	0	1	0	0	0	1	6	5	35	75	3.4	8.6	1	14	29	38	8	108	185	142	5.5	1.4	15.2	40.2	0.5	42.1	10.8	294	14.9	1.8	124	168	36
1574	72	1	92	1	0.9	1.6	1	0	1	1	0	1	0	0	1	1	1	0	0	0	0	1	9	3	30	62	5.7	0.7	0	16	24	29	9.1	106	147	142	5.8	1.4	15.8	30.9	0.6	26.2	8.2	38	10.4	2.3	227	116	33
1575	76	2	46.8	1	1.2	1.5	1	1	0	1	1	1	1	1	1	1	1	0	0	1	0	1	11	5	27	70	2.1	6.3	0	19	23	19	7.7	106	120	146	4.1	1.1	11.6	27.3	1	35.5	11	133	11	3.6	126	118	27
1576	58	2	70	1	0.3	0.8	2	1	0	1	1	1	0	0	1	0	0	1	0	0	0	0	4	3	29	36	2.1	5.2	0	17	21	19	8	103	122	133	4.2	1.3	13.8	30.9	2.8	23.4	6.7	109	14.6	1	101	112	43
1577	82	1	50.3	1	0.8	1.1	1	0	1	1	0	0	0	0	1	0	0	1	0	0	0	0	4	4	37	44	5.7	3.5	0	13	24	19	8.3	106	150	138	5.2	1.2	14.2	24.9	2.8	29.1	8.8	202	13.3	1	89	73	21
1578	55	2	68.73333333	3	0.1	0.3	2	1	0	1	0	1	1	1	1	0	1	0	0	0	0	1	4	2	15	38	3.6	5.4	0	9	39	22	8.8	100	134	143	4.7	0.9	9.8	21.7	0.2	32.4	9.6	193	7.8	1.6	130	100	30
1579	52	2	96.4	3	0.7	1	1	1	0	1	0	1	0	0	1	0	0	0	0	0	0	0	2	4	61	119	2.1	15	1	15	29	14	7.6	116	244	149	4	1.1	12.7	24.5	0.3	35.9	11.4	314	15.9	5	130.5	88	25
1580	77	2	60.05	2	1.3	3.6	2	1	1	1	1	1	1	1	1	1	1	0	0	1	0	0	10	5	47	75	2.3	16.7	1	16	31	27	8.6	105	151	137	5.3	2.6	29.3	52.9	0.8	36.8	7.5	384	33.5	7.4	67	96	25.5
1581	72	1	91.8	1	0.6	0.9	1	0	0	1	0	1	0	0	1	0	0	1	1	0	0	0	5	9	24	32	4.2	3.1	0	21	23	23	9	110	373	142	4.3	1.4	15.6	32.4	0.9	48.4	11.8	130	73.3	2	93	92	23
1582	84	2	81.5	2	1.1	1.9	1	1	1	1	1	1	1	1	0	1	1	0	1	1	0	1	12	3	29	28	2.1	8.7	1	17	28	45	9.2	102	332	142	6.5	1.5	16.5	150	0.4	25.6	7.5	183	12.6	1.2	86	80	25
1583	73	1	63.85	2	4.2	4.6	1	1	0	0	0	0	1	0	1	0	1	0	0	1	0	0	8	7	44	44	2.1	4.8	0	20	28	52	8.2	102	176	139	5.9	3	32.9	44.4	0.7	28.5	7.6	101	13.2	3.4	114	93	31
1584	78	1	76.3	1	0.6	1	1	0	0	1	0	1	0	0	1	0	1	0	0	0	0	0	7	2	39	73	5.7	2.3	0	12	27	27	7.8	106	126	140	4.6	1.3	14.5	47.6	2.8	29.6	10	131	9.9	3.4	100	82	34
1585	75	2	97.9	1	0.9	1.6	1	0	1	1	1	1	1	1	1	1	1	1	1	0	0	0	8	9	19	40	5.7	2.5	0	14	24	31	9	112	243	139	4.2	1.6	18	67.2	1.1	30.7	7.9	140	15.1	7.2	118.5	120	21
1586	46	1	113.3	3	0.9	1.2	1	0	0	0	0	1	1	1	1	1	1	0	1	0	0	1	6	9	45	131	3.8	8	1	29	25	15	8.5	110	506	145	5.3	1.6	17.4	52.9	0.3	43	9	305	38.5	13.2	101	123	33
1587	72	1	62.6	1	0.5	0.9	1	0	0	1	1	1	0	0	0	0	0	0	0	0	0	0	4	2	33	61	5.7	3.9	0	21	23	7	8.8	100	148	137	4.2	1.1	11.4	27.2	2.8	37.3	11.5	220	11.2	2.8	100	96	23
1588	79	2	88.2	1	1.3	1.8	1	0	1	1	1	1	1	1	0	0	1	0	1	1	0	0	9	2	29	49	5.7	3.1	0	14	25	26	8.7	107	104	139	4.3	1	11.2	76.5	2.8	31.9	10.6	178	6.3	0.7	93	90	23
1589	85	2	77.2	1	0.9	1.4	1	1	1	1	1	1	0	1	0	0	0	1	0	0	0	0	4	2	34	61	2.1	7.9	1	12	22	18	8.6	111	128	140	4.5	1.5	16.5	52	2.8	33	8.6	166	26.3	2.8	82	82	25
1590	87	2	67.4	1	0.8	1.2	1	0	0	1	0	1	0	0	1	0	0	1	0	0	0	0	5	2	52	131	5.7	3	0	17	19	11	9.2	105	334	141	4.3	1.1	12.2	150	0.2	38.4	11.7	171	11.7	3.4	140	110	24
1591	81	1	112.7	1	1.4	1.9	1	0	0	1	0	1	1	1	1	1	1	0	1	1	0	1	10	2	50	63	5.7	3.4	0	19	26	20	8.9	98	195	139	4.4	1.2	13.2	36.9	2.8	33.1	10.1	195	11.1	1	83	84	38.5
1592	46	2	106.6666667	3	2.3	2.6	1	1	0	0	0	1	0	0	1	0	0	0	1	1	0	0	5	5	25	37	2.1	20.7	1	21	20	68	7.5	99	317	136	3.9	1.5	16.2	28.9	2.8	36.2	7.5	435	56.7	2.7	118	92	28
1593	76	2	63	3	0.5	0.8	1	0	1	1	1	1	0	0	1	0	0	1	0	0	0	0	6	2	41	54	5.7	4.9	0	17	23	25	8.9	104	155	141	3.5	1.1	12.3	28.4	2.8	41.3	11.9	279	9.9	3.4	98	100	27
1594	47	1	125	1	6.8	7.4	1	0	0	0	0	0	0	1	0	0	1	0	1	1	0	0	6	5	41	54	3.9	4.2	0	21	30	38	9.5	98	51	142	4.9	1.2	12.5	41.6	2.8	36.6	11.8	162	16.1	3.4	94	93	30
1595	85	1	62	1	1.9	3.2	1	0	0	0	0	0	0	0	1	0	0	0	0	0	0	0	5	4	43	85	3.2	5.9	0	17	22	83	6.9	120	133	150	4.8	1.3	14.5	32.5	0.8	31.4	9.7	188	32.4	1.8	250	97	31
1596	91	2	50.1	3	0.3	0.6	2	0	0	0	1	0	1	0	0	0	0	0	1	0	0	0	12	3	19	39	4	6.3	0	15	32	21	8.8	95	178	135	6.4	1.4	15.5	25.5	13	31.4	10.2	251	14.1	1.3	93	97	30
1597	51	2	79.2	1	1.2	1.8	1	1	0	1	0	1	0	0	1	0	0	0	0	0	1	0	5	8	25	80	3.1	6.3	0	16	21	19	9.1	102	135	138	4.2	2.2	23.9	51.4	12.9	24	7	196	22.6	2	109	104	44
1598	79	2	80.1	1	1.1	1.5	1	0	1	0	0	0	1	0	1	0	0	1	1	0	0	0	9	2	25	80	3.5	6.2	0	16	26	56	9.4	108	148	138	4.2	1.2	13.3	16.6	0.2	31.8	7.9	217	16.2	3.4	97	118	25
1599	81	1	92.55	1	1	1.6	1	0	1	0	0	1	0	1	1	1	1	1	0	0	0	0	7	3	25	80	5.8	3	0	8	26	24	8.6	110	86	137	4.7	2	21	47.4	2.8	33	9.2	176	17	2.2	81	93	64
1600	74	1	89.15	1	3.4	3.7	1	1	0	1	1	1	1	1	0	1	1	0	0	1	1	0	10	3	25	80	3.9	6.6	0	20	23	54	9.8	111	128	146	4.6	1.5	15.8	34.2	0.7	35.7	11.1	256	14.7	1.1	126	102	36
1601	68	1	58.5	2	1.8	4.2	3	0	0	0	0	0	1	0	0	0	0	0	1	1	1	0	16	7	41	52	5.8	1.1	0	19	18	88	8.3	105	188	136	6.2	2	21.5	150	3.5	40.6	11.5	63	5	3.4	134	100	23
1602	54	1	122	1	2.4	4.8	3	1	0	1	1	1	0	1	0	0	0	1	1	0	0	0	3	9	25	37	3.4	6.6	0	27	21	54	7.6	105	394	141	5.8	1.3	13.8	26.4	0.7	31.8	9.8	225	19.2	9.4	108	126	34
1603	70	1	79.2	2	3.3	4.2	3	1	1	1	0	1	1	0	0	0	1	0	1	1	1	0	9	4	33	70	2.1	11.1	1	24	23	85	9.2	96	105	135	4.3	4.4	49	53.1	2.8	26.2	7.8	234	22	3.4	129	104	23
1604	71	2	89	1	0.9	1.3	1	0	0	1	0	1	0	0	0	0	0	1	1	0	0	0	7	4	34	48	3	1.8	0	21	17	21	8.2	110	147	138	4.5	1.8	19.6	39.7	0.9	26.2	7.3	53	0.6	5.5	98	141	40
1605	52	1	65.3	1	13.2	13.9	1	0	1	1	0	0	1	0	1	0	1	0	1	1	0	0	8	5	43	71	5.8	6.5	0	23	23	86	7.8	99	254	135	4.7	1.8	19	49.8	2.8	29.1	9.5	377	17	0.9	111	91	25
1606	54	1	96.9	1	0.5	0.8	1	1	0	1	0	0	1	0	1	0	0	0	1	0	1	0	6	5	43	71	2.3	10.7	1	14	21	5	8.1	108	101	139	3.7	1.4	15.6	84	18.1	29.4	8.7	247	9.2	3.4	92	108	38
1607	66	1	86.9	1	0.6	0.9	1	0	0	1	0	0	0	0	1	0	0	1	0	0	0	0	9	2	39	104	3	8.2	1	13	29	37	9.5	106	148	142	4.3	1.6	17.7	31.6	1.9	37.9	11.2	245	21	3.4	127	120	26
1608	40	2	70.1	3	0.6	1	1	0	0	1	0	1	0	0	1	0	0	0	0	0	0	0	1	2	22	44	3.1	4.3	0	16	23	18	6.4	103	136	142	4.9	1.2	13.1	52	1.2	25.2	6.8	133	4.7	3.4	84	123	36
1609	48	2	74.4	2	0.5	0.8	1	0	0	1	0	1	0	0	0	0	0	0	0	0	1	0	9	4	52	110	5.8	3.5	0	21	19	10	8.4	124	205	152	4.6	1.4	14.9	45.6	2.8	35.7	11.1	202	33.6	9	91	116	25
1610	70	2	91.2	2	1	1.4	1	1	0	1	0	1	1	0	1	0	0	1	0	0	0	0	4	4	26	42	2.8	6	0	13	27	6	8	108	198	143	3.6	1.7	18.4	38.6	1.1	26.1	7.9	168	25.2	3.4	107	131	35
1611	68	1	76	2	1	1.5	1	0	1	1	1	1	1	1	1	1	0	1	0	0	1	0	7	2	24	58	5.8	2.8	0	13	24	25	8.2	110	151	139	4.7	1.8	20.1	48.2	2.8	32.9	7.7	161	13.5	1.3	113	88	21
1612	69	2	57.3	1	1.9	2.6	1	0	0	1	0	1	0	1	1	0	0	0	0	1	1	0	8	3	46	60	5.8	4.1	0	17	19	64	7.2	103	118	132	5	1.4	15	39.9	2.8	28.8	9.2	235	15.4	3.4	85	83	24
1613	50	2	49.75	3	3.9	5.4	1	0	1	1	0	0	0	1	1	0	0	0	0	1	0	0	4	11	50	126	5.8	2.2	0	20	28	49	9.9	97	114	134	5.8	1.6	16.9	75.6	2.8	28.4	6.3	128	27.1	1.7	86	86	33
1614	76	2	70.8	1	1.8	2.1	1	0	0	1	0	0	0	0	1	0	0	0	1	1	0	0	10	4	44	42	3	9	1	22	20	49	9.2	111	382	143	5.3	1.1	12.3	26.2	0.6	33.9	9.3	269	22.7	6.3	133	99	22
1615	72	1	112.5	1	1.5	3.7	2	1	1	1	0	1	1	1	1	0	1	1	1	0	0	0	9	7	44	106	2.1	8.1	1	17	28	37	8.7	102	109	139	4.5	1.6	16.5	31.3	2.8	33.7	9.6	171	15.9	4.5	84	97	22
1616	64	2	123	2	0.8	1.8	2	1	1	1	0	1	0	1	0	0	1	0	0	0	0	0	4	3	26	40	2.1	13.7	1	22	29	62	8.7	104	215	145	4.2	2.2	23.8	35.7	0.2	31.9	7.7	288	19.8	3.1	79	94	21.5
1617	64	1	116.5	1	7.1	9.1	1	0	1	1	0	1	1	1	1	1	0	0	0	1	0	0	6	4	45	76	3.2	8	1	19	27	107	9.6	106	114	142	4.5	1.1	13.4	26.7	0.9	28.5	8.5	256	10.6	3.4	125	73	20
1618	72	2	66	1	1	1.5	1	0	1	1	1	1	1	1	1	0	1	0	0	1	0	0	10	2	37	64	5.8	4.3	0	14	26	19	8.9	104	121	139	5	1.6	17	31.9	2.8	32.8	7.7	249	24.3	1.8	96	66	26
1619	55	1	87.2	3	1	1.7	1	0	0	1	1	1	0	1	0	0	0	0	0	0	0	0	2	5	36	54	5.8	2.2	0	13	27	17	7.7	106	106	132	4.3	1.4	15.5	63.1	0.8	40.2	11	125	24.5	3.8	83	86	26
1620	43	1	65.6	2	0.5	1.1	2	0	0	1	0	0	0	0	0	0	0	0	0	0	0	0	1	3	26	112	3.6	2.9	0	17	31	6	8.5	97	150	137	3.7	1.1	11.6	25.5	1.9	37.8	12.6	104	14.6	1.4	171	130	24
1621	64	1	140.1	1	1.3	1.8	1	0	1	1	0	1	1	1	1	0	1	1	0	0	0	0	4	5	26	112	3.2	6.6	0	18	25	62	8.4	103	120	138	5.9	1.4	14.9	34.1	0.4	35.7	10.6	211	7.4	1	103	101	27.5
1622	61	2	54	1	2.8	6.6	3	0	1	1	0	1	1	1	1	1	1	0	1	1	0	0	10	6	26	112	3.6	10.7	1	19	29	25	8.3	101	215	134	5.3	1.1	12.1	31.7	0.3	30.8	8.4	384	14.6	2.9	95	97	27
1623	87	1	86.7	3	2.5	3.1	1	1	0	1	1	1	0	0	0	0	0	0	0	1	0	0	9	6	43	78	2.1	8.1	1	15	23	39	8.2	120	148	148	5.2	1.3	13.7	31.6	2.8	31.4	8.6	170	8.6	0.9	93	107	24
1624	82	1	70.4	1	1.8	2.2	1	0	0	1	0	1	0	0	0	1	1	1	0	0	0	0	8	5	48	62	3.8	4.4	0	24	20	53	8.8	115	201	142	8.3	1.1	11.5	22.7	0.7	39.1	10.4	168	21.2	3.4	93	99	26
1625	91	2	58.6	3	0.9	1.2	1	0	0	1	1	1	1	0	0	0	0	1	0	0	0	0	8	3	32	19	5.8	2.6	0	20	15	37	7.6	119	337	148	5.3	1.1	12.1	27.7	0.3	45.5	13.1	153	23.5	6.8	136	77	28
1626	84	1	87.1	1	1.2	2.9	2	0	1	1	1	1	1	1	1	0	0	0	0	0	0	0	7	9	41	44	5.8	2.7	0	16	27	37	9.1	106	100	139	4.4	1.5	17.3	52.9	2.8	35.3	8.4	156	15.8	1.6	92	106	43
1627	77	1	104.05	1	1.3	2.3	1	1	0	1	0	1	0	1	1	0	0	1	0	0	0	0	4	5	42	79	3.3	7.5	1	24	17	70	4.9	105	172	132	6.4	1.3	13.6	27.4	1.6	49.9	11.4	248	19.8	2.4	89	135	30
1628	93	1	62.5	1	3.2	4.7	3	1	0	0	0	0	0	0	0	0	1	0	0	1	0	0	8	3	26	33	2.2	7.6	1	22	32	58	8.8	95	170	141	5.3	1.8	19	30.4	0.9	40	11	167	10.5	3.4	84	91	29
1629	71	1	77.5	1	0.6	1	1	0	1	1	0	1	1	1	1	1	1	1	0	0	0	0	8	6	30	54	3.5	1.4	0	13	20	15	6.7	100	109	130	3.6	2.2	23.9	33.5	1.4	29.8	9.8	49	0.5	3.4	171	167	29
1630	68	1	84	2	3.6	4.4	3	0	0	0	0	0	1	1	0	0	0	0	1	1	0	0	8	8	42	45	5.8	3.1	0	17	20	57	7.6	112	758	141	5.4	1.2	13.6	32.6	2.8	32.6	8.9	179	6.8	3.4	76	119	28
1631	50	2	81.4	3	0.6	2.1	3	0	0	0	0	0	0	0	1	0	0	0	0	0	0	0	8	2	40	52	5.8	12	1	28	19	35	9	91	104	130	5.4	4.6	51.2	51	1.1	24.5	6.6	695	25.6	3.4	95	108	26
1632	72	2	70	1	0.6	0.9	1	1	1	1	1	1	0	1	1	0	1	0	0	0	0	0	8	5	58	74	3.1	10.6	1	20	25	27	9.1	114	249	143	4.7	2.8	30.5	37.3	0.5	41	10.8	329	15.7	4.1	169	100	24
1633	57	1	100.1	1	0.6	0.9	1	0	0	1	1	0	0	1	0	0	0	1	0	0	0	0	6	2	51	95	3.9	5.8	0	15	25	20	8.7	109	167	142	3.6	1.2	13.6	34.6	1.2	44.3	15.4	225	21.9	2.2	119	80	39
1634	80	1	70	1	0.8	1.1	1	1	0	1	0	1	1	1	1	1	0	0	0	1	0	0	7	2	39	51	3.6	2.8	0	20	26	20	8.7	101	105	140	3.6	1.2	12.6	139.6	4	30.1	7.7	99	9.4	3.4	88	87	29
1635	59	1	42	3	0.7	1.1	1	0	0	0	0	0	0	0	1	0	0	1	0	0	0	0	3	3	39	51	3.2	7.6	1	16	32	36	9.3	97	179	139	5.2	1.8	19	49.8	0.4	44.1	10.2	243	13.7	3.4	111	101	38
1636	46	2	76	1	3	3.5	1	1	0	0	0	0	0	0	1	0	0	0	1	1	0	0	6	4	38	90	2.2	13.5	1	25	28	81	8.9	94	364	136	6.6	1.4	15.7	150	2.8	36.3	11.7	297	27.3	2.4	86	131	30
1637	67	1	66	1	0.5	1.1	2	0	0	0	0	0	0	0	1	0	0	0	0	0	1	0	6	4	45	58	3.2	12.9	1	20	22	14	8.4	101	196	139	4.2	1.6	17.8	29.5	0.7	36	9.8	413	65.7	3.4	89	123	36
1638	86	2	43.1	1	3.2	3.7	1	1	0	0	0	0	0	0	1	0	1	0	0	1	0	0	7	4	42	62	2.7	6	0	13	31	31	8.6	99	107	139	4.8	1.4	15.5	29.4	0.3	29.5	9.1	161	7.5	3.4	60	66	21
1639	81	1	101.9	1	0.8	2.9	3	1	0	0	0	1	1	1	0	0	0	0	0	1	0	0	13	2	22	28	1.8	11.6	1	19	17	53	8.1	103	118	133	4.7	1.4	14.9	57.5	0.5	50.4	14.1	209	12.4	3.4	131	120	40
1640	63	2	75.7	3	0.4	0.7	1	0	1	1	1	1	0	1	0	0	0	1	0	0	0	0	3	2	35	50	5.8	3.6	0	12	24	15	8.6	113	101	141	4.7	1.2	13.7	28.7	2.8	30	8.3	209	16.7	2.6	87	111	23
1641	82	2	59.46666667	1	1.7	2	1	0	0	1	0	1	0	0	0	0	1	1	0	0	0	0	5	2	25	69	3.7	8.2	1	29	18	58	9.5	89	91	121	6.7	1.5	16.9	32.1	0.3	24.5	7.2	304	13.6	3.8	113	60	26
1642	77	1	88.86666667	3	1.2	1.7	1	0	1	1	0	1	1	1	1	0	1	1	1	0	0	0	6	5	25	69	3.4	4.8	0	25	24	31	8.9	101	268	139	3.6	1.4	15.3	150	0.8	39.5	11.6	163	8.7	7.3	96	115	33
1643	63	1	86.65	1	0.8	1.1	1	1	1	1	1	1	0	1	0	0	0	0	1	0	1	0	9	3	25	69	2.9	5.6	0	15	31	37	12.8	112	366	145	4.9	2.1	22	105.8	5.2	32.9	9.7	162	18.6	6.8	130	113	23
1644	74	1	88.45	1	1	1.5	1	1	0	0	1	1	1	1	0	1	1	0	0	0	0	1	14	2	38	78	2.2	11.6	1	15	25	50	8.5	98	159	138	4.3	1.4	15.4	81	0.5	25.7	7.8	256	5.9	0.8	80	69	25
1645	55	2	45.7	1	0.4	0.7	1	0	0	0	0	1	0	0	0	0	0	0	0	0	0	0	2	2	38	65	3.2	6.2	0	10	32	13	9	110	301	140	9.1	1.2	13.2	30.7	2.8	38.6	10.8	200	7.9	3.4	120	83	25
1646	73	2	70	1	1.6	2.5	1	0	0	1	1	1	0	0	1	0	1	0	1	0	0	0	7	2	28	52	3.5	2.2	0	20	19	65	9.9	112	89	144	4.6	2.2	23.5	79.9	10	27.5	7.2	76	21.3	5	84	76	32
1647	43	1	104.5	1	0.9	1.2	1	0	1	0	0	0	0	0	1	0	0	1	0	0	0	0	1	2	33	29	5.8	5.1	0	15	27	20	9	107	146	142	4.3	1.2	13.4	22.8	2.8	41.7	13.6	294	12.8	1.4	94	82	16
1648	54	1	70.7	1	0.7	1	1	0	1	1	0	1	1	1	0	1	1	1	1	0	0	0	6	2	34	45	5.8	3.1	0	18	27	14	8.6	109	186	140	4.8	1.5	16.7	37.1	2.8	30.1	8.6	181	15.8	2.3	88	99	30
1649	23	1	103.2	3	5.9	7.1	1	1	0	0	1	1	0	0	1	0	0	1	0	0	1	0	1	8	47	88	3.7	1.8	0	20	26	65	8.1	100	88	138	4.4	1.4	15.3	32.7	3.3	38.5	12.6	67	10.4	3.4	127	61	36
1650	83	1	112	3	1.5	2.2	1	0	0	1	0	1	1	1	1	1	1	0	0	1	0	0	9	2	33	27	5.8	4.6	0	16	24	28	9	103	120	138	4.5	1.2	13.5	33.3	2.8	42.6	13.7	266	14.9	3.4	87	72	28
1651	69	1	94	2	0.8	2.2	2	0	0	1	1	1	0	0	1	0	0	1	0	0	0	0	5	3	33	27	5.8	4	0	14	27	28	8.3	101	175	136	3.5	1.8	19.3	150	2.8	29.9	9.6	233	10.3	4.2	82	124	32
1652	52	1	127.7	1	2.2	3.3	1	1	0	1	0	1	0	0	0	0	0	1	0	0	0	0	2	3	30	32	2.2	11.8	1	17	22	36	7.9	117	177	145	6.5	1.1	11.7	24.5	2.8	26.8	8.3	259	21.6	3.9	95	139	25
1653	53	1	123	3	1.7	2.4	1	0	0	1	0	1	0	0	1	1	0	0	1	0	0	0	4	2	39	44	2	22.4	1	23	21	66	8.3	113	332	139	4.7	1.9	20.5	49.3	0.6	38.4	9.3	447	22.5	7.7	91	114	30.5
1654	69	2	42	2	0.4	0.7	1	1	0	1	0	1	0	1	0	1	0	1	0	0	0	0	7	4	40	52	2.2	11	1	23	22	25	10	109	153	142	3.8	1	11.4	27.9	1.2	45.1	14.5	241	16	3.8	122	170	61
1655	56	2	111.7	1	0.9	1.3	1	0	0	0	0	0	0	0	1	0	0	0	1	0	1	0	5	8	43	70	3.9	3.7	0	15	38	39	7.9	102	236	142	4.4	1.5	16.9	39.7	0.4	31	7.3	145	4.1	4.1	81	175	30
1656	57	1	95.35	1	0.8	1.1	1	0	0	1	0	1	1	1	0	0	0	1	0	0	0	0	2	3	47	84	5.8	3.8	0	11	28	20	8.6	105	125	142	4	1.2	13.8	24.8	2.8	36.3	9.8	218	15.7	2	106	103	26
1657	67	1	85.85	1	0.6	1	1	1	1	1	0	1	0	1	1	0	1	1	0	0	0	0	7	4	42	112	2.2	10.3	1	11	31	25	8.9	112	124	148	3.6	1.2	12.9	26.9	2.8	37.6	11.5	226	10.6	3.4	119	79	32
1658	69	2	80	1	0.2	0.4	2	1	1	1	0	1	0	1	1	0	0	1	0	0	0	0	3	2	35	105	3.9	6.2	0	19	18	30	8.6	112	149	145	3.7	1.8	19	49.8	0.4	38.2	13	242	20.3	2.5	110	151	20
1659	77	1	87.3	1	1	1.6	1	1	0	1	0	0	1	1	1	0	1	0	1	1	1	0	11	2	34	64	2.2	7.9	1	13	26	34	8.1	108	177	141	4.2	1.1	12	145.3	2.8	36.9	12	173	13	1.8	95	103	36
1660	67	1	117.3	1	0.7	1.2	1	0	0	1	1	1	1	1	1	1	0	0	0	0	0	0	4	2	31	52	5.8	4.3	0	10	29	21	9.2	110	132	139	5.1	1.6	17.8	53.4	2.8	42.9	7.7	250	12.8	3.2	101	88	18
1661	82	1	101.3	1	1	1.6	1	0	0	1	0	1	1	1	0	0	1	1	0	0	1	0	8	5	29	48	5.8	2.9	0	15	23	28	8.4	114	131	142	4.8	1.8	19.1	36	2.8	36.4	9.1	166	14	2.3	101	88	21
1662	91	2	60	3	1.1	2.7	2	1	0	1	0	1	1	1	1	0	1	0	1	1	0	0	9	8	30	20	3.3	7.4	1	19	20	30	8.7	110	186	141	4.9	1.1	11.8	24.1	0.4	32.5	10.4	245	10.2	3.7	111	124	22
1663	78	1	126.85	1	1.2	1.5	1	0	1	1	0	1	1	0	0	0	0	1	1	0	0	0	6	3	51	100	5.8	13.3	1	17	25	40	8.4	103	160	138	4.3	1.5	16.9	27.4	2.8	33.4	9.2	769	30.5	1.5	72	98	24
1664	67	1	97	1	1.1	1.6	1	0	0	1	0	1	1	1	1	1	0	1	1	0	0	0	5	3	51	100	5.8	2.8	0	14	22	17	8.6	106	98	137	4.5	1.5	16.1	42.4	2.8	36.9	10.6	163	12.7	1.9	94	101	25
1665	54	1	122.85	1	0.9	1.3	1	0	1	1	0	1	1	1	0	1	0	1	1	0	0	0	4	5	51	100	5.8	4.6	0	22	25	19	10.5	104	320	140	4.4	1.4	14.9	28.8	2.8	47.5	12	269	29.4	3.1	89	102	20
1666	71	1	99.3	1	2	2.4	1	1	0	1	1	1	1	1	0	1	1	0	0	1	0	0	11	4	42	56	2.2	9.5	1	14	21	53	8.6	116	111	145	4.8	2	21.6	35.3	2.8	29.7	7.8	209	26.1	1.9	74	83	20
1667	92	2	58.66666667	1	0.8	2.4	2	1	1	1	0	1	1	0	1	0	0	1	0	0	0	0	4	3	36	54	2.2	9.2	1	25	18	49	8.7	106	154	134	6.2	2.8	31.3	65.3	1.8	27.3	6.1	202	17.3	10	85	110	37
1668	70	1	98.8	3	1.6	2.5	1	0	0	1	0	1	1	1	1	0	0	0	1	1	0	0	8	4	55	101	5.8	3.6	0	15	22	15	8.2	107	176	140	5.2	1.4	15.5	150	0.3	36.8	7.9	210	21.6	5.5	114	92	29
1669	79	1	88.6	1	2	3.2	1	0	1	1	0	1	0	1	1	1	1	0	1	1	0	0	11	4	55	112	5.8	6.2	0	16	28	82	8.5	98	177	138	4.8	2.8	28.2	26.8	2.8	32.3	9.8	360	8.4	3.4	89	94	24
1670	87	1	65	1	1.5	2.3	1	0	0	1	0	0	1	1	1	1	1	0	0	0	0	0	7	3	35	64	3.9	4.4	0	19	19	111	8.6	95	110	131	5.6	2	21.5	33	0.9	27.5	6.5	173	16.3	3.4	124	117	29
1671	70	1	71.1	1	0.6	0.9	1	0	0	1	1	0	0	0	0	0	0	0	0	0	0	0	5	2	28	51	4	5.4	0	19	27	13	8.9	113	158	146	4	1.1	13.2	25.1	2.8	42.2	14.3	215	15.2	3.4	103	94	20
1672	70	2	75	3	0.3	0.5	1	0	0	1	1	1	1	1	0	0	0	1	1	0	0	0	6	3	28	51	3.7	5.8	0	16	21	35	7.9	124	229	147	4.8	1.4	15	64.8	0.7	48.1	11.4	214	16.8	1.5	99	137	19
1673	62	1	102	1	1.7	2.5	1	0	1	0	0	0	0	0	1	1	0	1	1	0	0	0	5	7	24	25	4	1.6	0	34	23	25	8	104	512	143	3.6	1.6	17.3	35.1	0.7	36.9	11.3	63	22.7	13.5	93	127	32
1674	75	1	97.7	1	1.2	1.9	1	0	1	1	1	1	1	0	0	0	0	1	0	0	0	0	6	3	39	90	4.5	4.6	0	12	22	20	8.6	113	114	147	3.7	1.3	13.9	27.2	0.4	42.4	13.6	209	8.7	3.4	125	109	39
1675	43	1	91.4	2	1.2	2.5	2	0	1	1	0	1	0	0	1	0	1	0	0	1	1	0	8	7	37	36	3.8	5.4	0	25	22	169	8.7	93	163	131	8.2	1.9	20.4	150	16.6	36.9	11.3	207	12.6	3.4	107	108	26
1676	45	1	89	1	0.9	2.1	2	1	1	1	0	1	0	1	1	0	0	1	0	0	0	0	1	3	33	42	2.4	8.3	1	16	21	20	5.4	109	157	136	5.2	1.1	11.5	31.5	1.9	36.3	10.3	200	12.6	2.9	115	156	43
1677	73	2	64.8	1	0.9	4.8	3	1	1	1	0	1	1	1	1	1	1	0	1	0	0	1	8	5	50	70	2.2	8	1	29	22	50	8.8	106	444	148	7.1	3.6	39.5	150	2.6	40.3	10.3	177	21.1	11.1	97	139	28
1678	72	2	81.9	2	1.2	1.5	1	1	0	0	0	1	0	0	1	0	0	0	1	1	0	1	15	3	42	92	3.1	8.7	1	33	16	46	9.9	108	717	138	7.6	1.4	15.7	21.9	0.4	26.5	8.3	270	13.5	3.3	121	138	36
1679	50	2	76.4	3	0.7	1.1	1	0	0	0	0	1	0	0	1	0	0	0	1	0	1	0	4	2	38	80	3.5	3.2	0	27	20	85	8.8	100	296	139	4.8	2.3	25.4	30	28.6	28.3	9.8	113	14.1	3	93	116	33
1680	59	2	53.7	1	0.5	0.9	1	0	0	0	0	0	0	0	0	0	0	0	0	0	0	1	9	3	38	80	4	6.9	0	11	26	10	8.9	106	113	143	4.6	1	11.1	24.2	2.8	36.7	10.9	275	5.5	3.4	102	101	20.5
1681	91	1	73.2	1	1	1.3	1	1	1	1	0	1	1	1	1	0	1	0	0	0	0	0	5	3	32	58	2.2	10.5	1	18	24	32	8.7	105	162	140	4.4	1.2	13.5	76.5	3.1	38.9	12.7	230	16	1.2	118	157	43
1682	66	2	65	3	0.6	0.9	1	0	0	1	0	1	0	1	0	0	1	1	0	0	0	0	4	3	21	46	4	4	0	15	24	13	7.9	114	79	148	4	1.8	19.3	150	2.8	31.8	8.8	158	15.9	2.1	108	94	39
1683	92	2	46	1	0.9	1.6	1	0	0	1	0	0	0	0	0	0	0	1	1	0	0	0	8	2	46	96	3.6	11.5	1	17	15	24	7.9	109	193	134	7.9	1.8	19.4	33.9	2.8	31.4	10.2	413	21.5	2.2	108	132	34
1684	87	1	64.5	1	2.5	3.5	1	0	1	0	1	1	1	1	1	0	1	0	0	1	0	0	7	3	32	52	4	3.2	0	18	28	79	9.7	108	119	145	4.1	1.1	12.3	64.4	2.8	32.6	9.2	126	6.6	1.2	86	64	22
1685	48	1	85.35	1	1.1	1.8	1	0	0	0	0	1	0	0	1	0	0	0	0	0	1	0	4	4	31	78	4.8	1.2	0	18	23	67	9.1	87	163	120	5.8	2.3	25.6	85.2	7.1	21.6	6.2	59	6.6	3.4	84	92	17
1686	51	1	97.9	1	1	1.4	1	1	0	0	0	1	0	0	1	0	0	0	0	0	1	1	6	2	40	35	1.9	4.1	0	17	24	35	9.2	92	162	129	4.3	2.5	26.9	55.3	9.4	22.3	6.9	78	13.1	3.2	79	106	24
1687	74	1	105	3	0.8	1.4	1	1	1	1	0	1	1	1	1	1	1	0	0	0	0	1	7	6	44	55	2.2	6	0	16	23	12	8.3	103	166	132	4.8	1.6	17.7	52.9	2.8	35.6	10.6	132	24.7	5.8	94	89	27
1688	47	2	65.6	1	0.8	1.2	1	0	1	0	0	1	0	0	1	0	1	1	1	0	0	0	4	2	52	127	3.2	6	0	15	21	9	7.7	105	104	135	4.2	1.8	19	49.8	0.2	33.9	10.7	193	9.2	1.4	88	123	26
1689	69	1	96.6	3	0.7	1	1	0	1	1	1	1	1	1	1	0	0	1	0	0	0	0	4	4	28	45	4	3	0	15	22	15	8.4	110	143	141	4.6	1.2	13.1	28.9	2.8	40.7	11.2	122	10.1	6.4	111	110	21
1690	46	1	97.7	1	0.9	1.2	1	1	1	1	0	1	0	0	1	0	0	1	0	0	0	0	7	2	52	75	2.2	17.3	1	16	22	17	8.6	103	138	137	4.4	1.1	12.7	29.6	0.2	33.2	11.1	381	4.6	1.5	113	125	41
1691	87	1	70.7	1	1.8	2.3	1	1	1	0	0	1	1	1	0	0	0	0	0	1	0	0	6	3	34	56	2.8	8.1	1	16	24	57	8.8	115	107	148	4	1.1	12.9	29.4	0.6	32.8	10.6	228	22.7	1.5	116	119	37
1692	76	1	84.55	1	0.9	1.5	1	0	1	1	0	1	0	0	0	0	0	1	1	0	1	0	12	4	34	35	3.8	6.4	0	22	22	16	8.1	104	218	138	4.1	1.5	16.6	112.3	0.7	36.9	9.7	242	20.7	4.9	109	133	37
1693	23	1	46.6	2	0.3	0.5	1	1	0	0	0	0	0	0	0	0	0	0	0	0	1	0	4	6	29	53	2.2	1.5	0	14	27	7	7.8	102	158	140	3.7	1.7	18.1	29.6	2.5	21.3	4.7	34	0.3	3.4	91	150	55
1694	75	2	96.6	1	1.3	2	1	0	0	0	0	1	0	1	1	0	1	0	1	1	0	0	10	2	41	96	1.8	11.1	1	13	20	35	8	112	131	140	4.2	1.1	12.8	32.4	3.5	30.8	9.4	200	16.3	1.7	70	147	35
1695	56	1	102	1	0.7	2.9	3	0	0	0	0	0	0	0	0	0	0	0	0	0	0	0	2	4	24	50	2	41.2	1	17	25	12	7.7	102	242	138	3.7	1.8	19	49.8	1.3	30.9	8.1	823	36	2.8	102	94	24
1696	38	2	63.5	1	0.6	0.9	1	0	0	1	0	1	0	0	1	0	0	0	0	0	1	0	3	3	51	74	3.5	5.7	0	14	21	35	8.6	102	156	132	5.1	1.8	19.1	38.1	3.8	29.2	9.5	198	10.1	3.4	132	115	29
1697	76	1	114.9	1	1.8	2.1	1	0	0	1	1	1	0	1	0	1	1	0	0	1	0	0	8	2	51	74	3.9	5.1	0	22	21	38	8.4	104	235	138	5.2	1.7	18	128.1	0.6	43	13.4	197	17.9	3.9	100	145	36
1698	77	1	91.15	2	1.4	2.6	1	1	0	0	0	1	0	1	1	0	0	0	0	1	0	0	6	2	51	74	2.2	13.2	1	15	19	74	8.1	113	205	140	4.2	1.1	12.6	150	2.8	30.1	9.2	290	9.4	3.4	168	116	27
1699	92	2	102	1	0.7	1	1	0	1	1	1	1	1	1	1	0	1	0	0	0	0	0	7	6	29	37	3.7	5.5	0	15	29	22	9.5	111	200	143	4.4	1.8	19.4	46.3	2.8	38.9	8	204	18.6	5.7	88	97	22
1700	60	1	62.7	1	1.2	1.6	1	1	0	0	0	1	0	0	1	0	1	0	0	0	0	0	5	4	37	52	4	2.1	0	22	22	38	8.7	102	115	136	5.3	1.1	13.4	30.8	0.6	29.8	9	83	11.9	1	90	104	40
1701	69	2	86.1	1	1.1	1.6	1	0	0	1	0	1	1	1	1	0	1	0	0	1	1	0	8	12	17	45	3.3	4.8	0	22	21	55	7.5	102	135	139	5	1.8	19.7	40.2	2.3	30.7	10	157	13.6	7.8	92	137	25
1702	69	1	86.2	1	3	3.8	1	1	0	1	0	0	0	1	1	0	0	0	1	1	1	0	9	11	17	45	2.5	15.8	1	40	11	154	9.4	105	217	141	5.1	2.7	29.7	150	3.4	29.2	3.9	394	23.1	13.2	124	139	31
1703	51	1	71	2	3.9	6.7	3	0	1	1	0	0	1	1	1	1	1	0	0	1	1	0	11	8	37	58	4	1.5	0	26	32	33	9.9	99	105	139	7.4	2.4	26.3	56.4	1.8	28	7.5	60	4.8	8.3	120	149	41
1704	24	2	68.25	1	0.3	1.5	3	1	0	0	0	1	0	0	1	0	1	0	0	0	0	0	3	2	44	43	3.3	3.8	0	14	23	10	9.1	104	173	134	4.1	1	10.8	39.8	0.3	27.2	8.6	127	7.6	3.4	137	109	30
1705	77	2	70.9	2	0.6	0.9	1	0	0	1	1	1	0	0	1	0	0	1	0	0	0	0	6	3	44	43	4	9.7	1	14	25	21	8.7	110	187	144	3.9	1.5	16.2	28.1	2.8	30.3	9.2	387	11.6	3.4	144	158	32
1706	87	1	67.9	1	0.9	1.2	1	0	0	1	0	1	1	1	1	1	1	0	0	1	0	0	12	4	43	56	3.5	5.1	0	21	22	23	8.2	109	127	139	3.9	1.1	12.6	30	0.7	38.2	11	177	6.5	3.4	126	88	24
1707	81	1	67.1	1	0.9	1.6	1	0	0	1	1	1	1	0	1	0	0	1	0	0	0	0	6	2	43	56	4	4.6	0	12	21	17	8	113	141	142	4.7	1.2	13.1	30.3	2.8	35.8	10.9	182	11.3	2.1	132	98	40
1708	78	1	77.2	2	0.2	1.3	3	0	1	0	1	1	1	1	1	1	1	1	1	0	0	0	8	4	35	54	4	5.3	0	18	29	21	8.6	133	266	147	3.9	1.6	16.9	150	0.1	37.8	9.1	213	7.8	3.3	126	106	30.5
1709	31	1	97.8	3	2.6	3.3	1	0	0	1	1	1	0	1	1	0	0	0	0	0	0	0	0	5	54	66	4	8.1	1	18	23	15	8.6	106	113	142	4.8	1.1	11.9	26.2	2.8	42.2	10.9	325	16.8	3	102	77	21
1710	88	1	63.5	3	1.4	1.7	1	0	1	1	1	0	1	1	0	0	1	0	1	1	0	0	12	5	32	34	4	3.5	0	18	22	35	8.5	103	216	135	4.2	1.2	13.5	92.8	0.5	29.1	10	140	7.7	1.6	153	106	31
1711	59	1	125.75	1	1	1.5	1	0	0	1	0	1	1	1	0	0	0	1	0	0	0	0	2	6	40	59	4	4.2	0	17	20	23	8.6	107	164	137	4.4	1.6	17.3	56.3	2.8	44.6	13.6	166	18.4	2.6	113	93	37
1712	69	2	91.55	1	0.7	1.1	1	0	0	1	0	1	1	1	0	0	1	1	0	0	0	0	4	2	31	65	4	4	0	13	22	17	8.6	111	130	140	4.8	1.5	15.5	34.4	2.8	34.6	10.6	160	12.3	3.1	119	93	26
1713	64	2	53.2	2	0.9	1.4	1	1	1	0	0	1	1	1	0	1	1	0	0	0	0	1	7	4	27	34	2.2	19	1	22	30	39	9.3	89	182	132	4.1	1.1	12.4	29.7	4	35.1	10.6	418	12	3.4	102	102	25
1714	65	1	117.5	1	0.9	1.4	1	0	0	0	0	1	1	1	1	0	1	0	1	0	0	0	5	3	36	51	4	4.2	0	27	27	21	9.8	98	376	139	5.7	1.5	15.9	70.5	0.8	36.6	11.9	168	8.7	3.4	117	118	39
1715	95	1	77	1	1.4	1.9	1	0	0	1	0	1	1	0	0	0	0	0	1	1	0	0	8	2	50	101	4	3.4	0	12	22	34	8.5	109	192	141	6.4	1.8	19	49.8	2.8	29.8	7.9	136	13	2.5	106	137	37
1716	87	2	83.1	1	1.2	1.5	1	1	0	1	0	1	1	0	1	0	1	0	0	1	0	1	8	4	35	29	3.1	4.2	0	11	31	44	8.8	113	186	152	4.1	2.7	29.8	27.2	0.9	29.2	7.9	130	20.1	1.4	102	114	28
1717	67	1	92.2	1	1.4	1.8	1	0	1	1	0	1	1	1	1	1	1	0	1	1	0	1	12	5	42	43	3.7	8.8	1	20	28	35	8.6	99	324	140	4.5	1.3	14.1	50.9	0.5	28	8	324	17.8	2.5	108	132	35
1718	71	2	92.3	1	0.4	0.7	1	0	0	1	1	1	0	1	0	0	0	1	0	0	0	0	5	2	23	38	4	5.6	0	16	18	10	9.1	110	245	144	3.7	1.1	11.8	40.8	2.8	48.1	15.5	222	17.2	3.4	145	83	18
1719	44	1	89	3	1.5	2.4	1	0	0	1	0	1	1	1	1	1	0	0	0	0	1	0	5	4	46	93	3.6	7.7	1	15	25	16	7.5	101	218	136	4.8	1.3	14.5	29.3	0.4	36.1	11.9	276	16.1	1.2	144	128	25
1720	54	1	69.3	1	0.5	0.8	1	0	0	0	0	1	0	0	1	0	0	1	0	0	1	0	3	3	46	81	4.3	4	0	18	24	11	8.7	107	211	142	4.3	1.7	18.3	39	2.9	35	11	174	33.3	3.2	99	102	33
1721	55	2	67	1	0.7	1	1	0	0	0	0	1	0	0	1	0	0	0	0	0	0	0	8	4	47	88	3.9	0.6	0	16	32	28	8.3	102	95	140	4.4	1.2	14.3	41.1	1.8	30.9	10.2	23	33.1	1.2	116	110	54
1722	44	1	130	3	0.8	1.2	1	1	1	0	0	1	0	0	1	0	1	0	0	0	0	0	3	7	38	59	2.7	7.4	1	15	30	81	7.9	104	178	144	4.1	1.5	15.8	33.5	2.6	49.2	15.1	201	13.8	1.6	91	121	31
1723	56	1	116.9	1	4.2	5.1	1	1	0	0	0	0	0	0	0	0	0	0	0	0	1	0	5	2	39	36	2.8	1.9	0	21	27	51	8.9	95	104	138	2.9	2.6	27.5	49	44.2	27.9	8.3	52	5.3	3.4	91	92	26
1724	72	1	76.95	1	5.9	6.4	1	1	0	1	1	1	0	1	0	1	1	0	1	1	1	0	11	4	31	34	4	4.6	0	27	18	92	9.2	108	206	147	4.9	1.2	12.8	54	0.3	26.8	7.7	184	11	2.4	115	86	43
1725	55	1	87	3	0.6	1.3	2	1	0	0	0	0	0	0	1	0	0	0	0	0	1	0	5	9	29	59	2.9	2.3	0	15	28	22	10.2	99	125	136	3.7	2.9	31.9	54.3	26.2	32.4	9.2	66	8.6	1.9	285	84	31
1726	64	2	75	1	0.2	0.4	2	1	0	1	0	1	0	0	0	0	0	0	0	0	0	0	9	4	50	93	2.2	6.8	0	10	28	11	9.1	105	153	139	3.6	1.3	14.8	35.9	2.8	29.3	7.4	150	2.8	2.7	111	109	29
1727	22	2	76.5	3	0.6	1.1	1	0	0	0	0	1	0	1	1	0	0	0	1	0	0	0	2	2	31	43	3.5	3.3	0	17	16	17	7.8	116	244	136	4	2.1	22.3	54.9	1	29.2	8.5	117	4.2	5.3	93	140	34
1728	67	2	49.9	3	1.5	2.1	1	0	0	0	0	0	0	0	1	0	0	1	1	0	0	0	4	4	41	100	3.1	4.5	0	18	18	32	7.7	105	278	139	4.6	1.4	15.2	43	0.3	23.6	7.4	138	14.7	3.4	101	102	29
1729	71	1	84	1	0.6	0.9	1	0	0	1	0	1	1	1	0	1	0	0	0	0	0	0	5	5	29	49	3.9	4.5	0	12	23	19	8.7	111	126	138	4.6	1.4	15.8	34.1	2.8	42.1	12.1	175	32.9	3.9	105	92	28
1730	86	1	70.4	1	1.3	1.6	1	0	0	0	0	0	0	1	1	0	0	0	0	1	0	0	9	2	21	19	3.1	6.9	0	17	20	31	8.2	109	153	138	4.8	1.8	19.6	55.3	0.5	41.2	10.5	215	13.3	3.4	84	88	25
1731	66	1	81.2	1	3.4	3.9	1	0	0	0	0	1	0	1	1	0	1	0	1	1	1	0	12	12	48	62	4.1	1	0	16	32	108	9.1	96	183	138	3.8	1.9	19.8	44.2	2.8	27.7	9	43	4.8	3.4	80	84	22
1732	59	1	75	3	0.8	1.1	1	0	0	1	0	0	0	0	1	0	0	0	0	0	1	0	5	3	48	62	4.1	1.4	0	11	25	12	8.2	105	97	137	3.9	1.3	14.1	49.8	2.8	33.6	11.4	56	4.2	3.4	88	105	24
1733	79	1	72	1	0.9	2.1	2	0	0	1	0	1	1	1	1	1	1	0	0	1	0	1	10	6	37	70	3.2	3	0	12	31	62	9.2	95	291	135	4.4	2	21.8	150	0.9	34.3	10.1	97	9.7	3.4	102	64	28
1734	26	1	123.4	1	0.9	1.3	1	1	0	1	0	1	0	0	0	0	0	1	0	0	0	0	6	2	41	85	3.4	14	1	18	21	18	8.9	104	107	140	4.6	1.5	16.1	29	0.6	33.4	9.5	476	16	1.8	117	121	33
1735	91	1	73.5	1	1	1.4	1	0	1	1	0	1	1	1	1	0	0	1	1	0	0	0	7	2	32	33	4.1	3.7	0	7	27	21	8.6	111	100	137	5.5	1.3	15.1	39.6	2.8	29.7	7.4	152	12.2	2.4	81	92	25
1736	31	1	86.3	1	3.5	4.6	3	1	0	0	0	1	0	1	1	0	0	0	0	0	0	0	0	4	29	86	2.2	5.4	0	18	26	41	8.2	105	107	138	6.9	1.4	15.4	32	0.3	44.1	12.1	118	29.1	3.4	101	87	23
1737	61	1	98.3	1	3.6	4.5	3	0	0	0	0	1	0	0	1	0	0	0	0	0	1	0	6	3	46	100	3.3	3.8	0	22	15	76	6.6	80	80	113	5.1	1.9	21	37.2	4.5	36.6	11.9	126	73.8	2.5	111	100	22
1738	52	1	178.35	1	0.7	1	1	0	0	1	0	0	1	0	0	1	0	1	1	0	0	0	4	2	48	35	4.1	10.1	1	16	27	17	8	104	170	141	4.6	1.1	11.6	30.1	2.8	43.7	12.5	414	14.6	3.4	116	102	32
1739	36	1	108.8666667	1	1.1	1.6	1	0	0	1	0	1	0	0	0	0	0	0	0	0	0	0	0	6	28	57	4.1	5	0	19	27	22	7.6	108	185	140	6.4	1.2	12.9	25.4	0.2	41.4	8.9	205	26.1	3.6	88	97	28
1740	85	1	79.2	1	1.9	3.4	1	0	1	1	1	1	1	1	1	1	0	0	1	1	0	0	9	2	36	43	3	6.4	0	17	27	40	8.6	111	297	144	5.5	3.2	35.1	37.7	0.4	30.2	8	193	13.8	2.8	93	81	23
1741	91	1	84.9	3	1.4	1.8	1	0	1	1	1	0	0	1	1	0	0	0	1	1	0	0	8	2	35	69	4.1	5.4	0	18	22	46	8.2	106	224	140	5	1.2	13.7	24.4	2.8	40.4	11.8	220	17.2	1.3	112	104	29
1742	70	1	84.1	1	0.7	1	1	0	0	1	1	1	1	1	0	1	1	0	0	0	0	0	6	6	35	69	3.8	4.8	0	15	25	15	7.9	113	172	143	4.4	1.5	16.7	150	0.4	42.1	8.8	182	28.7	6.4	108	88	30
1743	73	1	89	3	1.4	3.8	2	1	1	1	1	1	1	1	1	0	0	1	0	0	0	0	5	11	36	87	2.9	7.3	1	21	24	26	8.8	102	230	141	5.5	4.1	38.9	123.9	1.1	40.5	7.9	212	17	8.7	102	102	21
1744	74	1	78.3	1	1.1	2.1	1	1	0	1	0	1	0	0	1	0	0	1	0	0	0	1	7	2	46	79	2.2	12.7	1	21	24	35	9.5	116	263	145	8.8	1.7	18.3	37.9	0.3	37.9	9.1	279	378.3	1.9	120	149	32
1745	80	2	71.1	1	0.8	1.4	1	1	0	0	0	1	1	1	0	0	1	1	0	0	0	0	6	5	39	29	2.4	17.5	1	15	27	12	7.6	103	166	134	4.4	4.9	43.9	39.7	0.3	33.6	9.4	421	21.7	1.6	104	123	24
1746	67	1	107.6	1	2.9	4.9	3	0	0	1	0	1	0	0	1	0	0	0	0	0	0	0	5	10	56	124	4.1	1.9	0	19	25	91	8.1	109	149	142	4.6	1.6	17.3	34.1	2.2	29	6.1	78	6.5	1.8	118	127	36
1747	57	1	92.9	2	0.4	1.1	2	1	0	0	0	0	0	0	0	0	0	0	1	0	0	0	5	2	37	32	3.1	10.3	1	24	26	9	8.4	102	156	141	3.7	1.8	19	49.8	0.6	45.2	13.4	318	18.5	3	170	140	24
1748	29	1	100.85	3	2.1	5.1	3	0	0	0	0	0	0	0	1	0	1	0	0	0	1	0	7	10	50	102	5.3	2.1	0	24	20	51	10.5	97	106	131	5.1	4.3	46.7	77.8	30.8	31.4	10	111	22	5.3	83	89	25
1749	66	2	98.16666667	1	0.5	0.8	1	1	0	1	0	1	1	0	0	0	0	1	0	0	0	0	3	2	52	66	2.2	8.3	1	16	26	15	7.9	112	137	145	3.5	1.4	16	49.8	2.8	36.9	12	183	9.7	1.2	133	120	28
1750	52	1	86.4	1	1.5	1.8	1	0	0	1	0	0	0	0	1	0	0	0	0	0	0	0	2	8	34	20	3.9	8	1	37	18	62	8	105	220	136	6.9	2.1	23.1	31.6	4.3	37.3	8.4	313	13.6	8.9	143	136	29
1751	51	2	71.5	1	0.5	2.3	3	1	0	1	0	1	0	0	1	0	0	0	0	0	0	0	2	6	31	60	2.2	0.4	0	14	18	23	7.4	106	134	134	4	1.5	16.8	34.7	4.8	22.4	7.9	9	0.1	1.5	98	143	46
1752	47	1	78.9	1	0.7	1.1	1	0	0	0	0	0	0	0	1	0	0	0	0	0	1	0	2	3	31	60	3.2	2.2	0	23	21	19	7.8	102	167	141	4.2	1.5	16.4	28.3	3.9	32.6	8.4	72	12.5	3.1	109	144	34
1753	74	1	81.7	1	3.2	4.6	3	1	0	0	0	0	1	1	0	0	1	0	0	1	1	0	10	4	23	41	2.2	6.4	0	16	32	52	8.5	100	109	140	5.3	1.5	17.1	34.1	2.8	31.6	9.7	141	6.1	3.4	71	96	36
1754	87	1	56.8	3	1.4	2.3	1	1	1	1	1	1	0	1	1	0	0	1	0	0	0	0	11	3	47	85	2.2	16.1	1	21	17	43	7.6	111	108	138	4.4	1.5	17.1	59.3	0.8	24	7.1	355	12.6	4.6	96	124	30.5
1755	87	2	52.8	1	0.2	0.4	2	1	0	1	0	0	1	1	1	0	0	1	0	0	0	0	5	3	47	41	2.5	12	1	14	23	14	7.8	111	178	142	3.6	1.3	14.7	55.7	1	37.7	8	299	19.9	2.5	120	153	29
1756	62	2	62	1	0.3	1.1	3	1	0	1	1	1	0	1	1	0	0	0	0	0	0	0	4	2	50	110	2.2	8.3	1	20	20	15	8.2	107	130	138	4.4	1.1	12.6	19	2.8	40	11.3	183	11.8	0.9	96	93	19
1757	67	1	72.4	1	0.9	1.2	1	0	0	1	0	1	0	1	1	0	1	1	0	0	0	0	7	2	28	59	3.4	4.3	0	14	26	23	9.1	106	99	139	3.7	1.4	15.8	150	0.7	44.1	13.3	147	26.1	3.4	113	139	29
1758	59	2	102.1	1	0.5	0.8	1	0	0	0	0	1	1	0	1	0	0	0	1	0	1	0	9	3	47	101	4.1	1.6	0	7	21	15	8	93	170	120	5.1	1.8	19	49.8	2.8	26.2	8.7	64	4.3	3.4	80	107	33
1759	66	2	92.1	1	3.2	3.5	1	0	0	0	0	1	1	1	1	0	1	0	1	1	0	0	8	4	54	106	3.6	3.7	0	21	19	97	9.4	110	58	143	4.8	4.8	43.3	45.9	0.5	30.7	9.2	132	13.1	3.4	79	71	27
1760	81	2	59.6	2	0.8	1.3	1	0	1	0	0	1	1	1	1	0	1	0	1	0	0	0	7	12	30	76	3.7	4.8	0	13	25	22	8.5	108	118	139	5.1	2	20.8	30.6	1.4	34.5	10.1	176	16.7	3.5	292	100	20
1761	55	1	72	2	0.6	1.1	1	0	1	1	1	0	1	1	1	0	0	1	0	0	1	0	3	5	37	84	3.6	1.8	0	15	27	9	8.6	109	112	144	3.9	1.6	17.6	36.2	4	33.2	10.6	63	6.6	3.4	122	109	22
1762	70	1	79.55	1	0.6	1.5	2	1	0	1	0	1	1	1	1	0	0	1	1	0	0	0	5	5	35	42	2.2	5.6	0	15	23	30	8	111	127	144	4.7	1.2	12.6	32.1	2.8	34.9	10.5	124	17.2	1.6	77	98	22
1763	65	1	81.9	1	0.9	1.3	1	0	0	1	0	1	1	1	0	0	0	0	0	0	0	0	3	3	44	81	4.1	5	0	12	22	14	8.6	111	95	140	5.1	1.1	12.5	48.1	2.8	38.7	13.3	207	15	1.8	96	89	24
1764	35	1	91.2	1	1.5	3	2	0	0	1	0	1	0	1	1	0	0	0	0	0	1	0	3	6	22	26	3.2	3.4	0	18	28	97	9.4	89	158	134	4.9	3.5	37.6	55	16.6	20.6	6.4	108	29.6	2.4	104	175	34
1765	69	1	84.8	1	0.9	1.2	1	0	1	1	0	1	1	1	0	0	0	1	1	0	0	0	5	3	37	45	4.1	3.3	0	10	24	13	8.6	112	54	139	4.5	1.6	17.4	44.8	2.8	26.8	9.5	134	8.3	2.6	90	91	24
1766	80	1	71	1	0.7	1	1	0	0	0	0	1	0	0	1	0	0	0	1	0	0	0	12	5	44	45	3.1	6.2	0	17	17	41	8.2	115	121	144	3.8	1.1	13.1	30.9	0.5	32.1	9.6	191	14.5	1.4	102	118	33
1767	70	2	94	1	1.8	2.7	1	0	0	1	1	1	1	0	1	0	0	1	1	0	0	0	7	2	23	40	4.1	5.1	0	18	21	58	8.3	110	227	142	7.8	1.2	12.7	28	0.1	38.4	7.5	209	20.8	3.9	108	107	30
1768	80	2	83	1	1.6	2.3	1	0	0	1	0	1	0	0	1	0	1	0	0	1	0	0	13	3	36	57	4.1	7.3	1	27	26	79	7.6	81	131	127	4.9	1.4	14.8	28.4	0.9	35.6	10.2	300	20	3.4	80	130	27
1769	55	2	100	1	2.7	3.3	1	0	0	1	0	1	0	0	1	0	0	1	0	0	1	0	5	10	36	57	4.1	3.6	0	29	24	27	10.7	105	144	143	4.7	3.7	36.2	136.4	16	30.5	4.6	146	12.5	10.3	125	112	24
1770	61	1	80.53333333	3	2.9	3.6	1	0	0	0	0	1	1	1	1	1	1	1	0	0	0	0	5	10	40	79	3.3	3.1	0	16	20	52	7.7	115	104	144	4.9	4.6	52	90.7	4.5	28	8.3	103	32.5	1.3	82	121	33
1771	78	2	58	1	0.5	0.9	1	0	0	1	0	1	1	1	0	0	0	1	0	0	0	0	6	3	36	44	4.1	4.2	0	12	28	14	8.6	114	72	142	4.5	1.5	16.2	37.4	2.8	27.8	8.4	173	13	2.8	93	88	23
1772	56	2	111.2666667	1	0.6	0.9	1	0	0	0	0	1	0	0	0	0	0	0	0	0	0	0	5	2	41	49	4.1	13	1	18	26	17	9.7	101	204	140	4.4	1.1	12.5	22	2.8	41.1	12.4	531	20.2	3.4	141	111	25
1773	62	2	98.325	1	1.5	2.3	1	0	0	1	1	0	0	1	1	0	0	0	1	1	0	0	7	7	33	62	3.6	4.9	0	17	27	68	10.1	114	186	142	4.8	1.2	13.9	29.2	0.2	31.1	9	177	18	2.2	103	80	29
1774	85	1	66.4	1	3.8	4.3	1	0	0	0	0	1	1	1	1	0	1	0	0	0	0	0	11	4	42	94	3.9	5.5	0	23	13	105	7	115	140	150	5.6	1.3	13.7	36.9	0.5	27.5	6.5	216	7.6	2.5	89	106	34
1775	62	1	137.9	1	1.4	1.8	1	0	0	1	0	1	0	1	0	0	1	0	0	0	0	0	4	2	42	94	3.2	12.9	1	22	27	35	8.3	95	144	138	3.6	1.5	16.4	37.2	0.8	39.5	11.9	413	25.3	2.4	113	160	44
1776	78	2	97.7	1	1	1.7	1	0	1	1	0	1	1	1	1	1	1	0	1	0	0	0	8	3	42	94	4.2	4.9	0	20	27	8	8.9	103	119	145	3.5	2	22.2	150	1.1	43.7	13.5	204	13.7	3.4	139	134	34
1777	91	2	60.7	1	1.1	1.5	1	1	0	1	0	1	0	1	1	0	0	0	0	0	0	0	4	2	49	106	3.2	9.8	1	18	23	33	7.9	111	260	145	6.2	1	12.2	25.6	0.3	33.2	8	313	9.7	3.4	72	114	30
1778	61	2	126.5	1	1.2	2.4	2	0	1	1	0	1	0	0	1	0	0	1	0	0	0	0	3	8	17	49	3.7	10.7	1	16	25	26	8.4	107	133	140	5	1.2	14.3	24.4	0.5	30	7.5	395	14.5	1	108	103	22
1779	79	1	80.2	3	0.7	1.5	2	0	1	1	1	1	0	0	1	0	0	1	0	0	0	0	5	2	48	69	4.1	5.8	0	18	19	13	9.2	105	129	142	4.1	1.1	12.3	25.3	2.8	43.4	14.9	238	7.8	3.4	146	115	25
1780	53	1	77.66666667	3	0.7	1	1	0	1	1	1	0	0	0	1	0	0	1	0	0	0	0	5	2	54	90	4.1	4.2	0	21	25	12	8.5	114	152	145	4.9	1.1	11.4	30.3	2.8	49	13.5	171	10.2	3.6	131	100	27
1781	92	2	44.85	1	0.7	1	1	1	0	0	1	0	0	0	0	0	0	0	0	1	0	0	7	3	54	90	2.9	4.5	0	14	24	28	7.4	111	122	139	5.3	1.1	13.4	29.8	0.6	33.1	6.6	130	6.2	3.4	90	60	25
1782	66	1	90.55	1	0.8	1.3	1	0	0	1	0	1	0	0	1	0	0	0	0	0	1	0	7	6	31	54	3.4	1.9	0	18	23	35	8.2	104	94	133	4.7	2	22.2	40.2	5.4	32.6	7.3	64	15.4	4.2	79	95	28
1783	89	2	69.3	1	0.4	0.7	1	0	0	1	0	1	0	0	1	0	1	0	0	0	0	1	6	4	34	67	4.1	8.1	1	16	28	13	8.5	99	99	140	4.6	1.6	17	57.8	0.6	30	9.1	332	27.3	1.7	103	172	32
1784	58	1	104	2	1.9	3.9	2	1	0	1	1	1	0	1	1	0	0	0	1	1	0	0	6	4	28	74	3.6	7.1	0	26	19	46	9.1	110	615	143	6.9	5	56.8	47.8	1.6	33.9	8.3	256	28.4	6	114	150	32
1785	49	2	52.5	1	1.5	3.9	2	1	0	1	0	1	0	0	1	0	0	0	0	1	1	0	8	8	33	95	3.6	7.6	1	31	16	34	9.4	111	215	144	6.4	8.9	75.3	53.9	5.1	34.7	8.8	272	18.2	6.3	113	136	32
1786	64	1	105.5	3	5.4	5.9	1	1	0	0	1	1	1	1	1	0	0	1	1	0	0	0	4	4	39	54	2.9	11.9	1	18	19	65	8.4	106	174	138	6.4	1.2	13.1	53.6	0.2	26.9	8.9	346	8.8	0.6	119	94	24
1787	83	1	61.2	1	0.9	1.4	1	0	0	1	0	1	1	1	0	0	0	1	0	0	0	0	5	2	32	44	4.1	4	0	13	30	31	7.8	105	117	138	3.7	1.8	19	49.8	2.8	32.7	9.4	163	6.9	3.4	109	123	29
1788	75	1	77.8	1	2.9	3.9	1	0	0	1	0	1	1	1	1	1	1	0	1	1	0	0	10	2	42	81	4.1	4	0	27	20	78	8.3	97	322	138	4.6	4.1	44.8	39.8	0.8	23.4	6.9	165	9.7	1.8	85	125	35
1789	86	2	67	3	2.5	3.3	1	0	0	1	0	1	0	1	0	0	0	0	1	1	0	0	7	2	57	91	4.1	3.8	0	15	21	43	7.9	111	187	142	4.4	1.1	12.9	25.6	2.8	30.3	9.7	156	10.6	1.5	108	118	25
1790	64	1	123	1	0.9	1.2	1	1	1	1	0	1	1	1	1	0	1	1	0	0	0	0	5	3	31	66	3.3	7.4	1	16	24	25	9.1	107	112	140	4.8	1.2	12.7	150	0.7	38	12.7	244	10.8	0.8	91	118	24
1791	39	2	81	2	0.5	0.8	1	0	0	1	0	1	0	0	1	0	1	0	0	0	0	0	3	4	22	66	4.3	1	0	17	19	12	7.8	111	129	141	3.4	1.1	12.6	23.9	4.6	24	3.9	43	0.1	3.4	101	145	39
1792	58	1	99.2	3	1.2	2.8	2	0	1	1	0	1	1	1	1	1	1	0	1	0	0	0	6	4	40	30	4.1	7.4	1	17	20	32	7.7	106	209	136	4.7	2.2	23.1	95	0.3	32	9.1	304	10.9	3.3	82.5	131	27
1793	83	1	108.5	1	1	1.5	1	0	1	1	0	1	1	1	0	0	1	0	1	0	0	0	9	3	53	145	4.1	2.7	0	13	25	41	7.9	107	168	141	4.6	1.7	18.4	31.7	0.5	34	9	112	15	0.7	72	128	56
1794	85	1	102.5	1	1	1.5	1	1	1	1	1	1	1	1	1	1	0	0	1	1	0	0	8	11	47	68	3.7	5.5	0	15	22	20	8.6	107	236	136	4.4	1.4	15.8	48.3	0.8	41.8	10.1	202	23.2	6.8	102	157	25
1795	61	1	100	1	1.5	2	1	0	1	1	0	1	0	1	1	0	1	1	1	0	1	0	7	3	46	92	4.1	5.9	0	27	14	63	8.9	96	228	128	5.7	2.8	29.5	120.1	3.8	54.4	16.3	241	24	5.7	98	150	39
1796	64	1	216	3	5.2	6	1	1	0	1	0	1	1	0	1	0	1	1	1	0	1	0	8	5	47	101	2.3	9.3	1	23	22	50	9	97	114	134	4.9	1.5	17.2	77.3	0.4	30.4	9.8	215	8.4	3.4	95	91	35
1797	64	1	107.5	1	1	1.5	1	1	1	1	0	1	0	0	1	0	0	0	0	0	1	0	8	6	46	51	2.6	5.8	0	19	31	85	8.3	105	117	140	4.4	1.6	17.2	54.3	3.3	39.6	12.6	152	26.5	6.2	82	156	27
1798	32	1	107.8	1	1.8	6.9	3	0	0	1	0	0	0	0	1	0	0	0	0	0	1	0	3	6	56	113	3.7	6.4	0	24	18	102	9.6	109	120	144	5.8	1.4	15.7	28.5	39.2	26	6.1	238	27.3	3.4	112	117	25
1799	88	2	59.7	1	3.4	4	3	0	0	1	1	1	0	0	0	0	1	0	0	1	0	0	9	2	39	41	3.7	7.8	1	21	22	101	9	109	104	145	4.3	1.2	13.2	150	0.2	27.2	7.6	287	6.4	3.4	98	93	29
1800	41	1	123.3	2	7	8.5	1	1	1	1	1	0	0	0	1	0	1	0	1	1	0	0	6	4	29	50	1.1	32.8	1	25	29	89	9.8	92	221	138	4.9	1.2	14.2	32.9	2.8	30.7	9.4	361	11.6	3.4	132	103	25
1801	57	1	98.5	1	0.8	1.4	1	0	0	0	0	1	1	1	0	0	0	1	0	0	0	0	4	6	47	57	4.1	3.4	0	11	22	17	8.6	118	92	144	5.3	1.3	14.3	28.4	2.8	37.8	10.4	141	12.1	1.4	84	80	21
1802	73	1	56.73333333	2	3.7	4.5	3	0	0	1	1	0	0	1	1	0	0	0	1	1	0	0	11	4	42	70	3.4	10.7	1	23	21	87	8	98	243	131	5.5	1.5	16.5	34.4	0.2	32.3	8	364	5.2	2.6	100	77	20
1803	91	1	80.25	1	4.2	4.7	1	1	0	1	1	1	1	1	1	0	0	0	0	0	0	0	6	3	53	70	1.1	25.5	1	14	29	53	7.4	106	162	142	3.9	1.8	19.6	49.2	2.2	29.2	7.7	281	19.3	2.7	109	115	35
1804	59	1	106.5	1	0.6	1	1	0	1	1	0	1	0	1	0	0	0	1	0	0	0	0	3	2	45	115	4.1	3.5	0	10	27	14	8.6	111	113	143	4.8	1.4	15.9	36.3	2.8	29.9	7.4	145	7.4	3.6	96	81	34
1805	84	2	72	1	1.3	2.8	2	0	1	0	0	1	1	0	0	0	0	1	1	0	0	0	5	4	56	105	4.1	3.2	0	18	18	28	7.1	110	304	142	4.5	1.4	15.1	32.6	1.8	32.3	10	131	10.8	3.2	87	117	33
1806	80	1	65.5	1	0.7	1.1	1	0	1	1	1	1	1	0	1	0	0	1	0	0	0	0	7	2	40	106	4.4	3	0	15	26	18	9	104	166	141	5.7	1	11.1	25.3	1.1	36.8	10.7	130	12.9	3.4	97	96	23
1807	50	2	123.6666667	3	0.6	1.8	3	1	1	0	1	1	0	0	1	0	0	1	0	0	0	0	2	4	48	87	3.1	5.2	0	13	27	14	7.9	110	147	140	4.2	1.8	19	49.8	0.4	32.8	10.6	161	13	1.7	93	126	32
1808	59	2	137.7	1	0.7	1	1	0	1	0	0	1	1	0	0	0	0	0	0	0	0	0	2	4	44	54	4.1	9.2	1	16	28	20	9.6	101	112	138	4.8	1.2	13.2	27.6	0.3	41.3	10.7	376	14.5	1.6	97	108	26.5
1809	52	2	78	1	0.6	0.9	1	0	0	0	0	1	1	1	1	0	0	0	1	0	0	0	3	3	45	57	3.2	7.1	0	18	26	32	8.1	109	126	143	4.7	1.8	19	49.8	0.4	35.1	9.2	226	11.1	1.3	83	95	41
1810	83	1	88.8	1	0.6	0.9	1	1	0	0	0	1	1	1	0	0	1	1	0	0	0	0	6	3	32	37	1.1	14.6	1	13	23	15	8.6	108	175	138	4.8	1.5	16.7	32.1	2.8	37.9	9.8	161	33.4	4	87	81	34
1811	71	1	164	1	1.3	2	1	1	0	0	0	1	1	1	0	1	1	0	1	1	0	0	10	4	40	48	3	5.3	0	17	27	71	8.3	96	287	138	5.3	1.4	15.4	70.6	1.4	45.2	13.1	158	20.9	2.4	89	112	32
1812	72	1	70.3	1	1	1.3	1	0	0	1	0	1	1	1	0	0	0	1	0	0	0	0	5	2	52	90	4.1	2.4	0	15	24	22	8.6	107	105	142	4.6	1.4	15.6	63	2.8	39.4	10.4	97	10.7	3.2	94	81	24
1813	60	2	106.6333333	2	0.3	0.8	2	1	1	1	1	0	1	0	1	1	1	0	0	0	0	1	6	2	35	30	1.1	34.3	1	11	27	13	9.5	110	141	142	4.8	1.6	17.9	29.9	2.8	33.2	9.9	377	23	3.4	151	134	33
1814	24	1	92.15	3	4.5	4.8	1	1	0	0	0	1	0	0	1	0	0	0	0	0	0	0	0	4	40	31	2.9	4.2	0	19	26	44	7.3	99	145	133	5.8	2	21.9	41	0.4	41.9	8.7	121	11.8	1.8	112	111	22
1815	68	1	92.15	2	1.6	3	1	0	1	1	1	1	1	1	1	0	1	0	1	1	0	0	9	6	23	53	3.9	4.5	0	11	25	16	8.3	105	189	136	5.4	1.3	13.7	34.7	0.5	27.2	7.6	177	10.3	1.6	105	87	25
1816	63	1	117	1	0.7	1	1	1	1	0	1	1	0	0	0	0	0	1	1	0	1	1	6	2	30	54	3.6	4.6	0	15	31	21	9.2	95	271	140	4.5	1.4	15.5	28.1	0.5	42.5	13.7	164	18.2	2.5	131	110	37
1817	81	1	133	1	0.8	1.1	1	0	0	1	0	1	1	0	0	0	1	0	0	0	0	0	5	2	40	33	4.1	3.2	0	15	35	19	8.6	98	137	142	5.3	2	21.9	35.7	0.9	52.4	15.9	132	8.4	1.7	102	120	31
1818	78	2	49.85	3	0.3	0.5	1	0	1	1	1	1	1	1	0	0	1	1	0	0	0	0	6	5	43	74	4.1	3.1	0	14	27	23	9.3	108	149	140	4.2	1	12.1	23.4	2.8	35.3	10.3	129	10.2	3.4	90	123	22
1819	69	2	133	2	2.1	2.4	1	0	0	1	0	1	0	1	1	0	1	0	0	1	0	0	12	3	40	64	3.9	8.1	1	16	40	58	9.1	92	137	143	3.9	1.1	13.3	30.6	2.8	26	7.7	317	10.3	1.4	101	80	41
1820	56	1	68	2	0.5	0.8	1	0	0	0	0	0	0	0	0	0	0	0	0	0	0	0	2	3	40	64	3.1	18.6	1	10	21	19	8.5	107	86	138	4.4	1.4	15.1	32.3	3	22.1	6.7	578	9.6	3.4	92	84	29
1821	61	1	103	1	1.6	2	1	0	0	1	1	0	0	1	1	0	0	0	0	1	1	0	10	4	40	64	3.3	3.2	0	14	20	24	8.4	110	252	140	4.7	1.5	16.1	34.7	1.4	30.2	7.3	105	13.6	2.3	115	76	20
1822	61	1	98	1	0.8	1.5	1	0	1	1	0	1	1	1	1	0	0	1	1	0	1	0	8	2	40	64	3.1	9.8	1	15	23	21	8.5	107	176	139	4.3	1.4	15	29.3	0.8	51.4	13	305	10	2.5	121	120	27
1823	87	2	55	1	0.3	0.6	2	1	0	1	0	1	0	0	0	0	0	0	0	0	0	0	4	2	40	64	1.1	31.5	1	12	26	20	8	103	192	136	4	1.1	12.7	28.8	2.8	32.6	6.1	346	11.9	3.4	100	116	21
1824	51	1	82.5	2	18.5	18.9	1	0	0	0	0	0	1	0	0	0	1	0	0	1	0	0	6	4	34	65	5	7.1	0	38	23	110	11	86	148	143	6.6	1.2	13.5	32.2	0.8	49.2	14.9	356	8.3	3.4	96	109	23
1825	60	1	75	1	1.2	1.5	1	1	1	1	0	1	0	1	0	1	0	0	1	0	0	0	14	2	18	46	3.4	10.6	1	19	25	24	8.4	101	400	135	3.9	1.3	14.7	34.5	1.2	32.7	9.4	360	10.3	1.3	89	100	19
1826	42	1	62.7	1	0.5	0.8	1	0	1	1	1	0	1	0	0	0	0	1	0	0	0	0	2	2	32	92	4.2	3.3	0	17	23	27	8.6	114	158	141	3.6	1.2	12.5	28.4	2.8	44.4	15.4	138	23.7	1	119	109	42
1827	72	2	61.7	3	0.7	2	2	1	0	1	0	1	1	1	1	0	0	1	0	0	1	0	6	3	38	63	3.2	9.9	1	15	25	10	8.8	104	150	140	3.5	1.2	12.7	30.7	1.6	35	11.3	316	10.1	1.4	94	88	24
1828	40	1	85.6	1	1	2.5	2	1	1	1	0	1	1	1	1	0	1	1	0	0	1	0	3	4	23	53	1.1	30.7	1	21	26	30	8.6	101	185	134	6.3	1.9	20.4	37.5	1.2	44.6	14.2	338	17.7	5.5	94	131	32
1829	56	1	82	1	0.9	1.4	1	0	1	1	1	1	1	1	0	0	0	1	0	0	0	0	3	4	31	52	4.2	5.1	0	17	29	31	9.3	109	98	144	4.2	1.4	16.3	38.5	1.3	46.7	10.6	216	10.3	5.8	78	96	20
1830	75	2	91.46666667	3	2.8	3.3	1	0	0	1	1	1	0	0	0	0	1	0	1	1	0	0	14	3	24	39	3	6.2	0	18	21	83	8.5	109	147	140	5	1.9	19.9	47.2	0.8	37.2	8.6	186	28.1	1.7	87	71	25
1831	60	2	49.8	2	0.5	0.8	1	1	0	0	0	1	1	1	0	1	1	1	0	0	1	0	6	2	35	72	1.1	20.5	1	18	22	17	8	105	201	139	4	1.8	19	49.8	0.4	33.5	10.5	225	18.8	3.4	92	125	31
1832	80	2	48.6	2	1.2	2.5	2	0	0	1	1	1	1	0	1	0	0	0	0	1	1	1	12	12	52	102	2	3.4	0	23	16	80	7.6	104	143	138	5.2	2	21.7	30.9	2	31.6	8.6	68	9.4	4.9	83	154	33
1833	61	2	90	1	1.3	1.9	1	0	1	1	0	1	1	1	1	0	0	1	0	0	0	0	4	10	30	41	1.4	8.7	1	15	23	23	8.6	113	108	144	5.1	1.8	19.4	150	0.8	32.8	7.4	122	17.6	7.9	138	102	20
1834	64	2	87.2	2	4.1	6.7	3	0	0	0	0	0	1	0	1	1	0	0	1	1	0	0	10	4	38	88	4.2	11.5	1	31	34	41	9.5	88	214	152	3.7	1.5	15.9	25.6	2.8	32.8	9.5	482	30.7	1.6	87	117	25
1835	66	1	78.9	1	2.5	3.2	1	0	1	0	1	0	1	0	1	0	0	0	1	1	0	0	7	2	16	48	4.2	5.5	0	19	17	40	9.2	105	142	141	5.3	1.8	19	49.8	2.8	29.8	9.5	229	14.3	3.4	102	143	36
1836	60	2	80.7	1	0.8	1.3	1	1	0	1	1	1	1	1	1	1	1	0	0	0	1	0	7	4	16	48	1.2	21.2	1	14	26	18	8.3	111	146	145	4.5	1.1	12.3	55.6	2.8	33.9	10.7	254	8.2	2.1	102.5	84	37
1837	43	2	128.6	1	0.5	0.8	1	0	0	1	0	1	0	0	1	0	0	0	0	0	1	0	4	8	38	65	3.3	5	0	14	38	27	9.2	96	129	138	7	3.1	31.3	61.1	16.5	33.1	9	164	12.7	2.7	94	85	20
1838	68	1	102	1	0.6	0.9	1	1	0	0	1	1	0	0	0	0	0	1	0	0	1	0	6	4	28	47	3.6	4.1	0	20	21	22	9.2	108	264	138	4.5	1.5	16.2	31.4	1.6	40.7	10.9	149	17.2	3.7	100	95	31
1839	54	2	73.55	1	0.6	0.9	1	1	1	1	0	1	1	1	0	1	0	1	1	0	0	0	5	4	49	71	1.2	20.9	1	14	20	10	8	116	131	143	4.4	1.4	14.9	27.9	2.8	27.1	7.9	251	13.4	1.2	108	103	32
1840	56	2	67.2	1	0.9	1.2	1	0	0	0	0	1	1	1	1	1	0	0	0	1	0	0	6	2	40	111	4.2	6.8	0	22	16	25	8.7	103	166	133	4.4	1.1	11.6	35.3	2.8	30.4	9.2	287	23.4	2	85	131	29
1841	31	1	87.5	1	0.2	0.5	2	0	0	0	0	1	0	0	1	0	0	0	0	0	1	0	5	2	43	90	3.3	2.7	0	19	20	9	8.1	81	105	113	5.9	2.9	32.1	53.2	10	29	7.8	90	17.7	2.8	101	127	28
1842	87	2	36	2	2.2	2.6	1	0	1	1	1	1	1	1	1	0	1	0	1	1	0	0	10	3	38	90	4.2	2.5	0	27	16	51	7.7	101	123	135	5.6	1.3	14.4	29.6	0.8	25.6	7.8	104	4.1	3.3	100	97	33
1843	63	2	97.7	3	0.6	1	1	0	0	1	0	1	0	0	1	0	0	0	0	0	0	0	4	3	28	23	4.2	4.8	0	16	20	31	8.1	113	172	139	4.2	1.1	11.7	34.2	2.8	42.5	11.1	200	16.6	3	134	106	22
1844	83	2	62.75	1	0.8	1.1	1	0	0	0	0	0	0	0	0	0	0	1	0	0	0	0	5	2	29	46	3.4	0.9	0	12	23	31	6.4	110	116	136	3.5	1.1	12.2	24.9	0.2	30.9	10	30	4.6	3.4	89	81	22
1845	52	1	91	3	0.8	1.1	1	0	0	1	0	1	0	1	0	0	0	0	0	0	0	0	2	2	41	66	3.2	6.5	0	13	19	17	7.3	118	175	144	4.5	1.5	16.8	41.6	2.8	35.7	10.8	207	15.9	3	114	110	26
1846	82	2	63.1	1	1.5	2.2	1	0	1	1	0	1	1	1	0	1	1	0	1	1	0	0	9	2	42	62	3.4	8.4	1	20	21	70	8.9	99	157	134	4.4	1.4	14.8	93.6	0.8	30.3	9.6	284	13.5	3.3	102	102	29
1847	87	1	65.6	3	0.9	1.4	1	0	1	1	1	1	0	0	0	0	0	1	1	0	0	0	6	2	44	60	4.2	5.2	0	15	27	34	9.3	108	137	144	4.2	1.1	11.5	28.9	2.8	41.4	11.6	219	11.3	3.4	127	117	28
1848	55	2	58.1	2	1.8	2.5	1	0	0	1	1	1	0	0	1	0	0	0	1	1	0	0	7	3	37	64	3.5	7.5	1	18	17	41	8	107	184	142	4.4	1.3	14.1	27.9	3.9	32.9	9.4	261	35.4	3.4	129	103	35
1849	78	2	70.2	2	2	2.8	1	0	1	1	0	1	1	0	1	0	1	0	1	1	0	0	10	2	26	49	3.4	6.1	0	25	20	48	8.7	103	125	139	5.6	1.8	19	49.8	2.1	33	9.6	207	6.4	3.4	99	125	24
1850	59	1	90.8	3	0.6	1	1	0	0	1	0	0	0	0	1	0	0	0	1	0	0	0	6	3	18	25	4.2	4.1	0	14	23	21	8.6	107	140	140	4.2	1.1	12.1	29.6	2.8	48.9	15.4	172	19	1.3	273	103	26
1851	86	2	58.6	1	1	1.3	1	0	0	1	0	1	0	0	1	0	1	0	0	1	0	0	7	4	42	41	3.7	5.5	0	11	40	37	9.2	102	123	145	4.8	1.7	18.7	81.6	2.8	37.1	10.5	204	15.9	1.3	92	133	36
1852	67	1	68.6	2	1.2	1.8	1	1	0	0	0	1	0	0	1	0	0	0	1	1	1	0	10	5	38	69	3.9	1.3	0	26	16	70	10.1	111	295	146	4	2.2	24.1	50	4.3	23.2	7.2	52	3.8	3.9	92	100	33
1853	71	1	102.8	1	0.7	1	1	0	1	1	0	1	1	1	1	1	1	0	0	0	0	0	6	3	38	61	3.9	7.1	0	16	21	23	9.1	111	185	146	5.6	1.2	13.3	150	0.6	45.7	13.4	278	28.8	2.9	127	84	24.5
1854	87	2	67.05	1	0.6	0.9	1	1	0	1	0	1	1	1	1	0	0	1	0	0	0	0	4	2	38	61	1.2	26.9	1	17	28	17	7.7	97	107	130	7.4	1.2	13.9	26.9	0.3	30.7	9	323	16.4	1.9	93	107	27
1855	63	1	100	1	0.9	1.4	1	0	0	1	0	0	1	1	1	0	0	0	0	0	0	0	4	4	45	54	3.3	4.3	0	18	18	20	9.7	118	135	141	5.3	2.1	23.4	83.9	2.2	35.7	7.4	141	23.8	7.7	133	82	37
1856	69	2	65.4	3	0.7	1	1	0	0	1	0	1	1	0	0	0	0	0	1	0	0	0	4	5	50	86	4.2	3.5	0	18	22	20	8.8	110	155	145	4.6	1.1	12.3	24.2	2.8	35.8	7.7	145	14.5	1.8	117	119	35
1857	88	2	71.95	1	0.3	0.5	1	1	1	1	1	1	1	0	1	0	1	0	1	0	0	0	7	3	54	88	2.8	8.8	1	14	25	10	8	114	155	143	5	1.2	13.9	30.1	2.8	30.5	9.9	246	6.2	3.4	94	100	24
1858	31	1	70.7	2	1.6	3.3	2	0	0	1	0	1	0	0	0	0	0	0	0	0	0	0	0	2	37	66	3.6	9.8	1	18	22	33	8.3	106	207	138	6.5	1.1	11.4	27.9	2.8	39.9	12.3	353	17.4	1.7	108	125	22
1859	82	2	94.2	1	0.4	0.7	1	1	0	1	0	1	0	0	1	0	0	1	0	0	1	0	5	2	52	96	1.2	27.9	1	17	18	19	8.1	106	152	137	4.2	3.1	33.5	77.4	1.2	27.7	7.6	335	20.1	3.4	123	131	36
1860	78	2	71.7	1	1	1.5	1	1	1	0	1	1	0	1	0	1	0	0	0	1	0	0	8	4	49	110	1.2	13.2	1	11	27	24	8.6	112	93	144	5.4	1.5	16	29.2	0.4	31.7	6.5	158	10.5	2.7	97	92	22
1861	95	1	79.95	2	1.7	2.1	1	0	0	0	0	0	1	1	0	0	1	0	1	0	0	0	8	2	59	115	3.1	6.3	0	27	25	39	8.1	109	217	146	4.5	2.4	26.1	43.5	0.8	35.5	10.8	195	19.7	1.5	92	83	26
1862	53	2	68	3	0.2	0.4	2	1	0	1	1	0	0	0	0	0	0	0	0	0	0	0	3	4	25	48	3.4	7.9	1	19	23	18	8.7	113	159	146	5.2	1	11.2	34.4	0.7	40.9	13.1	269	15.3	2.5	110	94	20
1863	71	1	75.2	3	1.1	1.5	1	0	0	1	0	1	0	0	1	0	0	0	0	1	1	0	10	5	29	63	4.2	1.9	0	19	25	52	8.1	104	83	140	4.9	2	21.7	47.3	3.9	24.4	7.4	79	18	3.4	82	85	18
1864	55	1	85.2	1	6.9	8.2	1	1	0	1	0	0	1	1	1	0	1	0	1	1	0	0	8	7	29	63	3.9	5.6	0	18	29	62	10	99	150	139	5.1	1.2	13.9	28.7	0.4	35.8	10.7	217	25.4	1.8	107	113	24
1865	73	2	58.45	3	0.9	1.4	1	0	1	1	1	1	1	1	1	0	1	0	0	1	0	0	8	2	27	58	4.2	3.6	0	14	23	24	8.4	111	121	140	4.8	1.7	18.7	34.8	2.8	31.5	6.9	152	14.8	3.9	91	83	31
1866	67	1	97.7	1	0.9	1.5	1	0	1	1	1	1	1	1	1	0	1	0	1	0	0	0	7	4	47	86	4.2	4.9	0	18	24	18	9.5	104	186	142	4	1.1	11.8	126	0.7	38.3	11.9	205	8.2	3.4	124	74	33
1867	45	2	65.3	2	0.6	0.9	1	0	0	1	1	0	1	0	1	0	0	1	1	0	0	0	6	2	34	91	4.2	8.6	1	18	30	10	8.5	100	331	137	5.8	1.2	13.5	150	2.8	27.7	7.1	362	19.4	3.4	92	150	35
1868	28	2	85.6	1	1.8	2.7	1	0	0	0	0	1	0	0	1	0	0	0	0	0	1	0	3	5	29	63	3.5	5.5	0	19	24	13	8.5	102	132	137	3.8	2.6	29	62.8	13.5	23.8	7.6	193	25.9	4.3	83	140	41
1869	52	2	55.45	1	0.6	1.2	2	1	0	1	0	1	0	0	1	0	0	0	1	0	1	0	6	9	45	72	3.6	2.9	0	22	26	59	11.7	111	287	150	5.3	3.1	30	90.6	17.8	32	6.3	105	7.5	9.8	106	115	18
1870	82	1	59	1	0.8	1.1	1	0	0	0	0	0	0	1	0	1	0	1	1	0	0	0	8	2	23	68	4.2	4	0	17	25	37	9.1	114	254	144	4.6	1.8	19	49.8	2.8	38.2	9.7	167	21	4.8	95	92	20
1871	58	2	44.4	1	0.6	0.9	1	0	0	1	0	1	0	0	1	0	0	1	1	0	1	1	5	7	46	71	3.2	2	0	21	20	22	8.7	105	308	133	5.4	1.5	16.1	38.4	0.8	29	8.3	65	11.8	3.4	111	126	30
1872	66	1	93.05	1	0.8	1.1	1	0	1	1	1	1	1	1	0	1	1	1	1	0	0	0	8	2	32	55	4.2	6.1	0	15	27	16	8.1	108	118	139	4.4	1.7	17.8	32.3	2.8	29.8	7.2	255	14.9	2.3	96	100	25
1873	63	1	83	1	4	4.5	1	0	1	1	0	1	1	1	0	1	1	0	1	1	0	0	9	7	17	18	4.2	3.4	0	16	24	49	8.5	102	159	139	6.7	1.5	16.6	34	2.8	28.9	8	143	13.1	2.9	87.5	90	31
1874	89	1	74.3	3	0.7	1.2	1	1	1	0	0	1	1	1	0	0	1	0	1	0	0	0	7	2	39	136	1.2	21.3	1	13	24	30	8.8	105	194	137	5	1	11.1	29.6	0.5	43.3	11.8	256	12.8	3.4	128	77	24
1875	81	2	60.8	3	0.5	0.8	1	1	0	1	0	0	0	1	1	0	0	1	0	0	0	0	6	3	13	44	3.7	7.1	0	17	26	20	8.2	96	129	134	3.8	1.2	12.9	34.6	3.4	29.8	8.5	262	13.7	3.4	79	114	25
1876	68	1	89.2	1	1.2	1.5	1	0	1	1	0	1	0	1	1	0	0	0	0	1	0	0	7	2	32	66	4.2	3.2	0	16	21	36	6.8	114	114	142	5	1.2	12.6	28	2.8	35.1	10.1	134	19.4	0.9	85	143	28
1877	75	1	88.3	2	2.4	2.8	1	1	1	1	1	1	1	1	1	0	1	0	1	1	0	0	9	7	40	42	1.2	22.1	1	14	27	60	10.2	107	131	138	5	1.6	17.7	83.7	2.8	29.7	7.4	265	13.4	2.1	94	103	32
1878	75	2	53.2	1	1.1	1.8	1	0	1	1	0	1	1	1	0	0	1	0	0	1	0	0	7	2	32	51	3.9	1	0	17	28	29	8.5	105	186	141	4.2	1.3	14.5	27.1	0.3	26.1	8.4	39	1.6	1.5	118	124	33
1879	47	2	76.3	1	1.1	1.5	1	0	0	1	0	1	0	1	0	0	1	0	0	0	1	0	4	2	32	71	3.2	15.9	1	14	25	22	8.7	113	186	142	3.9	1.3	14.9	32.6	0.7	29.9	7.7	509	14.9	10.9	92	120	27
1880	71	1	94.2	1	1	1.3	1	0	0	1	0	1	1	1	1	0	0	1	0	0	0	1	6	3	49	88	4.6	4.8	0	17	31	20	9.7	106	122	136	5.3	1.3	14.6	29.9	0.8	50	10.5	219	17.5	5.6	101	80	30
1881	78	1	76.6	1	1.7	2	1	1	1	0	1	1	1	1	1	1	1	0	1	1	0	0	12	5	29	66	2.4	6.5	0	10	22	46	7.6	115	77	141	4	1.2	14.3	32.6	2.8	31.2	9.2	156	15.1	1.3	76	90	26
1882	76	1	155	3	3.3	4.2	3	1	0	0	0	1	0	0	0	0	0	0	0	1	0	0	6	4	32	43	2.6	4.8	0	19	26	68	8.3	103	120	141	4.5	3	32.1	37.8	7.4	37.4	11.2	124	10.7	1.7	97	97	26
1883	96	1	73.15	1	1.2	1.9	1	1	1	1	1	1	1	1	1	1	1	1	1	0	0	0	7	3	31	52	3.9	6.9	0	17	29	37	8.9	109	219	149	4.1	1.2	12.5	34.9	0.5	36.6	11.5	270	13	1	145	98	28
1884	87	2	87.7	1	4.3	5.2	1	1	0	0	1	0	0	1	0	0	1	0	0	1	0	0	7	4	36	78	1.3	25.1	1	17	22	64	8.3	100	139	131	4.3	1	12.5	29.2	0.8	28.9	8.2	326	11.4	3.4	88	93	26
1885	56	1	105.55	1	1	3.2	3	0	1	1	0	1	1	1	1	1	1	1	1	0	0	0	7	2	55	142	4.2	11.8	1	20	22	24	8.3	105	412	141	4.1	1.4	14.7	46.7	2.8	27.9	7.7	495	19.3	3.4	123	102	34
1886	75	2	74	1	0.7	1.1	1	0	0	1	1	1	1	0	1	0	0	0	0	0	0	0	5	3	49	89	4.2	12.4	1	16	26	24	8.8	95	139	129	4.3	1.2	14.2	31.3	2.8	34.9	11.6	522	27	3.4	85	96	22
1887	74	1	115	1	1.4	2.1	1	1	1	1	0	1	1	1	1	1	1	0	0	1	0	0	8	2	54	88	3.9	4.6	0	24	21	54	8.9	97	167	135	6.7	1.2	13.1	131.5	0.5	38.4	12.2	178	10.7	3.4	98	116	22
1888	33	1	143.45	3	0.4	0.7	1	0	0	1	1	1	0	0	0	0	0	0	0	0	0	0	1	2	39	49	4.2	8.6	1	23	26	10	9	108	252	144	5.8	1.1	12.4	29.3	2.8	46.4	13.3	362	19.3	1.8	109	103	34
1889	89	1	89.4	1	1	1.4	1	0	0	0	1	0	1	1	0	0	0	1	0	0	0	0	6	2	19	27	3.6	8.5	1	17	24	19	8.9	103	107	138	4.4	1.2	12.5	31.3	0.8	41.4	12.8	306	14.3	3.4	111	97	30
1890	55	1	71	1	3.6	3.9	1	0	0	1	0	1	1	1	1	1	1	0	1	1	1	0	11	8	45	70	4.2	8	1	17	22	45	7.4	102	163	136	3.8	1.5	17.6	33.1	0.5	29.3	7.6	335	28.9	1.8	72	87	20
1891	52	2	59.3	1	0.6	1	1	0	1	1	0	0	0	0	1	0	0	1	1	0	0	0	3	4	45	70	3.5	4.6	0	11	31	13	8.2	109	171	142	3.7	1.6	17.5	32.4	16.9	30.9	9.9	162	25.1	3.4	108	107	28
1892	64	2	93	2	0.2	0.4	2	0	0	0	0	1	0	0	1	0	1	0	1	0	1	1	10	2	39	50	1.6	4.5	0	22	19	23	9	102	93	135	5.4	11.2	123.5	150	9.2	30.1	5.4	72	23.3	11.4	84	100	25
1893	64	2	67	1	0.1	0.1	3	1	0	0	0	1	0	1	0	0	0	1	0	0	0	0	9	3	53	89	2	7.6	1	15	25	13	7.9	117	142	148	5.1	1.1	13	29.1	0.8	34.4	7.8	153	2.1	1.6	117	141	24
1894	79	2	70.65	1	0.7	1.2	1	0	1	1	1	1	0	1	1	0	1	0	0	1	0	0	8	5	32	44	4.2	5.1	0	20	20	45	9.4	109	174	143	5.4	2.2	24.3	32	2.8	30.8	8.1	214	16.8	2.6	112	78	23
1895	82	1	75.5	1	0.6	0.9	1	0	0	1	0	1	1	1	1	0	1	0	0	0	0	0	8	3	38	85	4.2	3.6	0	10	32	16	8.6	107	96	142	4.8	1.7	18.1	37.3	2.8	33.9	6.9	150	7.2	2.1	89	83	23
1896	67	1	115	3	0.4	0.7	1	0	1	1	0	1	0	1	1	0	0	1	0	0	0	0	6	3	32	49	3.9	6.4	0	13	23	24	7.8	104	110	136	3.9	1.3	14.2	30.8	2.8	36.2	9.4	251	13.8	3.4	85	108	29
1897	72	1	80	3	1.3	1.7	1	0	0	1	1	0	1	1	1	1	0	1	0	0	0	1	7	2	47	101	3	4	0	16	25	37	7.7	104	163	138	4.6	1.2	13.4	30.4	0.3	33.1	10.7	119	10.5	1.3	139	121	23
1898	81	1	70	3	0.6	0.9	1	0	1	0	1	1	1	0	0	0	0	1	0	0	0	0	6	6	48	87	3.9	9.1	1	21	21	16	8.6	110	90	143	4.2	2.2	23.8	67.2	19.8	38.5	9.9	354	29.7	3.4	72	114	32
1899	61	2	70	3	0.8	1.3	1	0	0	1	0	1	0	1	1	0	1	0	0	0	0	0	4	8	50	73	3.4	9.9	1	21	28	37	9.2	102	252	142	7	1.1	11.8	97.5	0.3	37.1	11.1	335	23.1	3	108	95	23
1900	58	1	98.8	1	2.1	3.3	1	1	0	1	0	1	1	1	0	0	0	1	0	1	0	0	6	5	30	43	1.3	12.1	1	17	21	31	8.4	108	150	138	5.9	1.4	14.7	32	2.8	37.5	11.2	157	13.6	2.9	106	109	29
1901	83	1	77.3	1	1	2	2	0	0	1	0	1	0	1	1	1	0	0	1	1	0	0	11	9	57	153	3.6	3.7	0	16	21	64	7.6	105	170	141	4.3	1.8	19.2	41.1	1.7	29.3	7	133	21.1	5.5	89	113	24
1902	46	1	73	2	0.7	1	1	0	0	0	0	0	0	0	1	0	0	0	0	0	1	0	2	2	33	33	3	4.3	0	15	20	27	7.8	112	93	138	5.5	1.4	14.9	36	1.1	25.1	6.5	129	20.9	6	93	128	52
1903	80	2	93.9	3	0.8	1.6	2	0	0	1	0	1	1	0	0	0	0	0	0	0	0	0	4	2	23	23	3.3	8.2	1	14	26	18	8	114	228	144	4.5	1.4	14.8	36.9	0.8	42	9.6	272	29.6	3.2	93	170	25
1904	36	1	125	1	0.9	1.2	1	0	0	1	1	1	0	0	1	0	0	0	0	0	0	0	1	2	51	104	3.7	9.4	1	17	25	23	8.1	112	199	144	3.6	1.1	13.2	26.4	1	48.8	12.2	348	26.5	32	113	115	36
1905	70	2	70.2	2	9	9.7	1	0	1	1	0	0	0	1	1	0	0	0	1	1	0	0	9	5	48	73	3.5	10.1	1	26	25	54	8.5	95	396	138	5.1	1.4	15.6	92.6	0.4	22.9	6.4	353	22.8	11.8	179	103	25
1906	84	2	76	1	1.3	3.4	2	0	0	0	0	1	1	1	1	0	1	0	0	1	0	0	7	3	47	61	3.1	4.2	0	20	27	71	8	104	131	144	5	1.5	16.8	37.6	1	23.7	7.4	129	17.4	1.5	75	84	38
1907	84	1	76.05	1	0.9	1.2	1	1	0	1	0	1	1	1	1	0	0	1	0	0	0	0	4	3	39	47	1.3	11.2	1	10	24	19	8.6	111	159	139	4.3	1.2	12.9	28.1	2.8	28.3	7.2	146	13.9	1.7	100	108	25
1908	77	1	98.5	1	1.9	2.3	1	0	0	1	0	1	1	1	1	0	1	0	1	1	0	0	10	4	40	28	4.3	4.1	0	15	24	68	9.3	102	267	141	4.8	1.2	13.1	150	1.2	35.5	10	176	9.2	3.4	102	90	28
1909	28	1	68.25	3	0.5	0.8	1	0	0	1	0	0	0	0	0	0	0	0	0	0	0	0	0	2	50	70	3	4.8	0	10	24	8	8.1	108	117	142	4.5	1	10.9	28.6	1.4	31.6	7.6	145	5.7	0.7	113	131	27
1910	71	1	105.5	1	1.4	2.7	1	0	1	1	0	1	1	1	1	0	1	0	0	1	0	0	7	4	41	72	4.3	3.3	0	20	21	61	8.7	99	141	137	4.2	1.1	11.5	30.8	2.8	28.3	8.8	144	11.6	0.9	95	132	30
1911	70	1	105	3	4.5	5.2	1	1	0	1	0	1	1	1	1	1	0	0	0	1	0	0	9	11	43	55	2	5.2	0	13	19	66	7	104	133	131	5.2	1.5	16.3	44.7	1.6	31.9	8.5	103	9.6	2.1	94	110	32
1912	63	2	130	1	0.8	3.1	3	0	0	1	0	1	1	1	1	0	0	1	1	0	0	0	5	9	22	61	4.3	5.3	0	11	25	24	8.6	112	98	137	5.6	1.2	14.6	28.6	2.8	31.9	8.2	226	22.7	3.4	83	93	30
1913	81	2	54.7	1	0.5	1.5	3	0	1	1	1	1	1	1	1	0	1	1	0	0	0	0	6	5	22	61	3.5	5.2	0	13	31	9	8.9	103	166	139	3.9	1.5	16.2	41.6	0.2	37.9	6.8	182	10.8	7.3	156.5	91	33
1914	78	1	80.7	1	2.6	3.2	1	1	0	1	0	1	0	0	1	0	1	0	0	1	0	0	8	4	38	78	1.3	12.4	1	16	25	76	8.9	100	131	136	4.5	1.8	19	49.8	2.8	28.6	8.8	161	10.6	2.3	67	75	25
1915	84	2	48	1	1.7	2	1	0	0	0	0	1	1	1	1	0	1	0	0	1	0	0	8	4	31	95	3.4	3.6	0	19	19	35	8.3	105	152	138	4.3	1.4	16.1	49.8	0.8	41.4	11	124	12.6	3.4	79	98	22
1916	69	1	175.9	1	3.8	6	3	0	0	1	1	0	0	1	1	0	0	1	0	0	0	0	5	5	31	95	3.5	4.2	0	18	20	63	7.8	102	227	132	4.9	1.2	14	32.6	3.5	33.7	10.4	148	24	1.2	107	107.6	29
1917	78	2	46.7	1	0.6	1	1	1	0	1	1	1	1	1	0	0	0	1	0	0	0	0	6	3	35	18	1.3	15.6	1	14	26	11	8.6	109	99	146	3.6	2	21.9	49.2	2.8	34.3	7.4	203	5.4	9.6	109	65	22
1918	87	2	80.8	1	0.8	1.6	2	1	0	1	1	1	1	1	1	0	1	0	1	0	0	0	8	13	27	42	1.3	9.8	1	18	23	34	8.9	112	234	144	4.1	1.8	19.2	150	2.8	35	10.6	128	5.9	6.1	110	89	25
1919	49	1	106.9	2	5.7	6.9	1	1	1	1	1	1	1	1	1	0	0	0	0	1	0	0	3	4	21	71	3	8.5	1	19	21	92	8.9	107	105	142	5.9	1.4	15	24.9	1	31.5	8.2	254	10.5	1.1	129	100	33
1920	67	1	71.05	1	9.1	9.7	1	0	0	1	0	1	0	1	1	1	1	0	0	1	0	0	8	6	21	71	3.9	8.3	1	16	17	104	9	111	114	142	6.3	1.1	11.6	43.2	0.4	28.5	7.9	324	10.7	1.8	100	105	34
1921	73	1	123.85	3	0.7	1.5	2	0	1	1	1	1	0	1	1	0	1	1	1	0	0	1	8	2	21	71	3.3	7.2	1	14	27	45	8.8	101	173	137	4.3	1	10.7	33.4	0.5	41.3	11.6	237	11.6	1	93	70	28
1922	86	2	99.2	3	1	1.4	1	1	0	1	1	1	1	1	0	0	0	0	1	1	0	0	7	2	21	71	1.3	21	1	17	20	25	8.2	116	93	140	4.7	1.4	15.3	32.7	2.8	28.3	8.4	273	14.9	2.1	87.5	98	22
1923	56	1	98	3	3.5	4	3	1	0	1	0	1	1	1	1	0	1	0	1	1	0	0	8	4	38	115	1.4	8.7	1	18	20	93	7.8	101	326	134	5.1	1.3	14.2	26.9	2.8	28.1	8.8	122	24.8	2.9	88	122	28
1924	85	1	86.15	1	1	2.1	2	1	0	1	1	1	0	1	1	0	1	1	0	0	0	0	5	3	34	79	1.4	11.3	1	12	23	16	7.9	118	148	143	5	1.4	16.1	34.7	2.8	33.7	8.8	158	18.5	2.5	100	107	27
1925	84	2	61.8	1	0.7	1.2	1	1	1	1	1	1	1	1	1	0	0	1	0	0	0	0	6	2	25	42	3.9	17.1	1	13	29	36	8.9	109	149	141	4.4	1.3	13.9	33.3	0.9	38.3	9.5	668	12.3	2.1	109	92	18
1926	49	2	103.95	1	0.8	1.5	1	0	1	1	0	1	1	0	1	1	1	1	1	0	0	0	5	2	20	32	3.6	14.7	1	20	27	20	8.6	99	345	140	4.8	1.2	12.9	35.4	0.5	35.1	8.6	529	37.3	1.8	155	98	29
1927	79	1	64.8	3	5	6.2	1	0	0	0	0	0	0	0	1	0	1	0	0	1	1	0	12	9	35	92	3	1.8	0	28	30	80	9.3	91	95	135	5.9	1.7	18.3	56.9	3.1	39.9	11.6	53	10	3.4	110	86	35
1928	74	1	62	3	0.6	0.9	1	0	0	1	0	1	0	0	1	0	0	1	0	0	0	0	7	2	45	79	4.3	6.3	0	15	22	18	8.3	99	120	130	4.6	1.2	13.7	28.7	2.8	30.2	9.3	269	7.7	3.4	103	134	22
1929	56	1	80	1	0.6	0.9	1	0	0	0	0	1	0	0	1	0	0	0	0	0	0	0	4	3	39	32	4.3	11.4	1	11	22	15	8.8	110	123	137	4.1	1.3	14.9	33.9	2.8	29.1	9.3	491	45	1.4	83	87	24
1930	70	1	80	1	1.9	2.5	1	0	1	1	0	1	1	1	1	0	1	0	1	1	0	0	10	3	22	30	4.3	5.8	0	13	31	36	8.4	99	181	138	5.3	1.1	13.1	27.1	2.8	39.2	12.4	251	7.6	3.4	109	70	24
1931	56	1	92.86666667	1	0.6	0.9	1	1	0	0	0	1	0	0	1	0	0	0	0	0	0	0	4	3	54	103	1.4	4.7	0	20	24	20	8.8	100	369	136	4	1.1	12	26.5	2.8	30.4	10	66	6.1	5.7	81	95	40
1932	46	1	100.7	3	0.7	1.1	1	0	0	0	0	1	0	0	1	0	0	1	0	0	1	0	5	4	35	49	3	5.3	0	31	26	24	8.4	108	174	145	4.7	13	138	43.7	1.8	40.5	11.2	158	12.1	2.8	134	132	33
1933	61	1	105.75	1	1.1	1.5	1	0	1	1	0	1	0	1	0	0	1	1	0	1	0	0	7	5	31	86	4.3	2.4	0	13	27	27	8.5	115	135	145	4.5	1.7	18.7	28.3	2.8	38.5	9.1	105	20	7.6	92	91	24
1934	91	2	91.4	1	1.2	1.9	1	1	0	0	0	1	1	0	1	0	1	0	0	1	0	0	9	6	31	86	3.1	6.5	0	16	30	33	8.9	97	100	141	6.1	1.9	21	41.6	1	41.1	12.1	201	12.9	2.3	105	143	29
1935	55	1	64.15	3	0.7	1.1	1	0	0	0	0	0	0	0	0	0	0	0	0	0	0	0	2	6	63	117	4.3	5	0	16	24	13	8.3	112	127	146	4.6	1.1	12.1	28.6	2.8	45.8	12.4	217	17.5	2.7	113	83	25
1936	41	2	70	3	0.6	0.9	1	0	0	0	0	0	0	0	0	0	0	1	1	0	1	0	4	2	63	117	3.2	3.9	0	27	15	35	7.8	125	568	141	4.5	1.1	11.5	27.2	0.4	39.1	10	126	38.2	1.7	91	124	33
1937	27	2	66.7	1	0.7	1.2	1	0	0	1	0	1	0	1	1	0	0	1	0	0	0	0	0	4	35	34	1.6	5.6	0	13	24	33	8.3	107	181	140	4.1	1.5	15.9	29.7	2.5	26.9	8.8	89	23	2.6	83	151	33
1938	75	2	76.03333333	1	0.6	1	1	0	0	1	0	1	1	0	1	0	1	0	0	0	0	1	7	5	33	48	4.3	10.1	1	13	24	19	8.7	111	196	143	4.8	1.3	14.6	30.3	0.5	35.7	8.5	433	16.1	2	91	227	40
1939	50	1	83	2	0.9	1.3	1	0	0	1	0	1	0	1	1	1	0	1	0	0	0	0	3	2	38	80	4.3	3.4	0	19	27	26	8.1	104	203	137	5.7	1.3	14.2	25.7	2.8	32.4	8.9	145	8.4	1.6	105	107	22
1940	82	1	79.9	1	1.3	1.8	1	0	0	1	1	1	1	1	1	1	1	0	1	0	0	1	8	2	50	96	4.3	5.7	0	18	19	33	8.2	97	242	132	4.7	2	21.4	87.9	0.7	33.4	10.4	246	24.3	3.4	92	115	35
1941	50	1	84.76666667	3	7	9.3	1	0	0	1	1	0	0	1	1	0	0	0	0	1	0	0	4	4	42	49	4.3	4.7	0	20	26	44	9.2	101	159	142	6.4	1.8	19	49.8	2.8	49	12.7	202	10.2	2.1	100	101	31
1942	83	1	95.8	1	1.1	2.4	2	0	1	0	0	1	1	1	0	0	1	0	1	0	0	0	7	6	53	92	4.3	5.2	0	12	24	30	8.6	109	157	136	5.3	1.5	16.2	61.4	2.8	30.8	8	222	19.1	3	96	117	38
1943	79	2	72.3	1	1.1	2.8	2	0	1	1	0	1	0	1	1	0	0	0	1	1	0	0	8	3	43	84	3.4	11.1	1	18	21	16	9.1	107	207	138	4.6	1.8	19.7	45.3	2.1	35.2	8.6	376	24.8	4.7	104	131	34
1944	70	1	73.7	2	1.1	1.5	1	0	1	1	0	1	1	0	1	0	0	1	1	0	0	0	5	5	31	46	4.2	7	0	18	22	25	10.1	104	224	140	4.5	1.1	11.4	26.7	0.2	36.2	7.6	293	7.6	3.4	92	86	21
1945	60	2	96.5	2	1	1.3	1	0	1	1	1	1	1	1	1	0	1	1	1	0	0	0	6	2	48	75	4.3	4.3	0	22	29	25	8.7	102	324	141	3.6	1.1	12.8	20.9	2.8	35.6	11.2	183	16.9	9.3	86	101	26
1946	62	2	124.9333333	1	0.8	2	2	1	0	1	0	1	0	0	0	0	0	0	1	0	1	0	6	4	39	37	1.4	22.3	1	21	19	54	8.4	120	233	141	5.6	1.9	20.5	40.6	11.6	27.1	8	312	26	2.5	87	108	34
1947	84	1	85.6	1	0.8	1.2	1	0	0	1	0	1	1	1	0	0	0	0	0	0	0	0	4	4	45	87	4.3	1.8	0	15	23	29	7.7	102	121	134	3.7	1.3	14.1	25.7	1.8	27.8	8.8	79	4.8	1.7	89	131	32
1948	62	1	106.6	1	0.9	1.2	1	0	1	0	0	1	0	0	1	0	0	0	1	0	1	1	8	4	43	91	3.7	4.1	0	19	24	48	8	96	150	131	4.4	1.8	19.6	27	2	22.5	4.1	151	15	6.4	77	109	23
1949	75	1	102.4	1	0.9	1.4	1	1	1	1	1	1	1	1	0	0	1	1	0	0	0	1	8	3	40	58	1.4	12.6	1	17	30	20	8.4	100	120	141	3.6	1.6	17.4	33.3	2.8	42.7	11.3	177	18.2	3.4	90	131	17
1950	84	2	45.7	1	0.6	3.1	3	1	0	1	0	1	0	1	0	0	1	1	0	0	1	0	6	2	35	80	3.6	23.7	1	17	25	17	8.6	67	271	108	5.1	1.1	13	33.4	0.8	30.8	10.3	854	14.1	3.4	82	116	30
1951	78	1	74.75	1	0.8	1.2	1	0	0	1	0	1	1	1	0	0	0	1	0	0	0	0	4	4	37	70	4.3	3.8	0	18	23	17	8	106	149	139	5.3	1.8	19.3	39.6	2.8	36.7	9.7	163	26.9	2.6	85	89	23
1952	71	1	82.6	3	2.1	2.7	1	1	1	1	0	0	1	1	0	0	0	0	1	1	0	0	8	3	43	96	3.3	5.5	0	17	26	39	9.5	106	191	145	4.3	1.1	11.7	34.4	0.6	32.5	8.7	183	7.9	3.4	128	112	20
1953	51	1	97.8	3	1.5	1.8	1	0	1	1	0	1	0	1	1	0	1	0	0	0	0	0	3	3	32	31	3.2	5.8	0	15	23	21	6.8	106	129	139	5.7	1.4	15.7	28.9	2.1	35.1	11.4	187	12.5	2.2	204	152	32
1954	76	1	85	1	0.7	1	1	0	1	1	1	1	1	0	0	0	0	1	0	0	0	0	11	2	13	20	4.3	5.9	0	17	24	23	9	105	135	139	4.5	1.1	12.2	26.6	2.8	41.8	13.2	254	16.4	3.4	102	91	27
1955	76	2	48.4	3	4.3	5.3	1	0	0	1	0	1	1	1	1	0	1	0	0	1	0	0	8	8	25	53	3.3	1.1	0	21	28	60	8.6	101	110	139	5.4	1.8	19	49.8	0.3	38.4	11.7	36	10.3	3.4	78	115	35
1956	82	2	72	1	0.9	1.2	1	0	0	0	0	1	1	1	1	1	1	0	1	0	0	0	7	4	36	61	3.3	13.2	1	17	25	16	9.9	109	543	146	5.8	1.3	13.8	150	0.4	39.7	12.4	434	22.8	3.2	111	94	37
1957	72	1	95.8	1	0.7	1.1	1	0	0	1	0	1	1	1	0	0	0	1	0	0	0	0	12	2	27	37	4.3	13.6	1	22	25	27	9.1	92	137	132	4.5	1.7	18	75.4	2.8	35.7	11.1	583	16.6	1.6	133	145	39
1958	55	1	87.8	1	0.9	1.2	1	0	0	1	0	1	0	0	1	0	0	0	0	0	1	1	9	3	49	97	3.1	3.9	0	24	25	71	8.2	95	120	133	5.6	2.1	23.3	32.9	4.4	23.1	5.5	121	23.9	10.1	93	128	28
1959	29	1	99.73333333	3	0.6	0.9	1	0	0	0	0	1	0	0	0	0	0	0	0	0	0	0	0	6	38	58	3.6	8.6	1	14	23	20	8.3	110	129	144	4.6	1	11.2	19.3	0.7	47.6	13.4	309	21.7	2.3	79	119	26
1960	77	2	80.55	1	0.8	1.3	1	0	1	1	0	1	1	1	0	0	1	1	0	0	0	0	7	3	40	57	4.3	5.9	0	10	24	17	8.6	114	105	141	4.3	1.3	14.4	35	2.8	30.8	8.7	253	12.9	2.7	92	82	41
1961	70	2	127	1	1.3	2	1	0	1	1	0	1	1	1	0	1	1	1	0	0	0	0	6	7	40	57	4.3	6.2	0	15	23	43	9.3	112	155	140	5.1	1.6	18	32.8	0.3	31	7.6	266	14.1	3.2	93	106	31
1962	69	1	100	3	0.6	0.9	1	0	0	1	0	1	0	0	0	0	0	0	0	0	0	0	5	2	44	55	3.9	6.2	0	15	26	20	8.8	103	170	137	4.6	1.4	14.8	33.2	1	47.1	15.3	240	22.7	2	153	110	32
1963	73	2	60	3	0.3	0.5	1	0	0	0	1	1	1	1	0	0	0	1	0	0	0	0	5	3	53	108	4.3	4.4	0	14	28	15	7.5	105	144	138	3	1.3	14.2	27.6	2.8	36.2	11	190	10.6	1.2	87	77	20
1964	54	2	60	1	0.4	0.7	1	0	0	0	0	0	1	1	1	0	0	0	0	0	0	0	2	2	38	94	4.3	3	0	14	23	7	7.9	113	102	147	3.2	1.1	13.3	27.5	2.8	30.8	11.1	129	5.1	3.4	100	101	24
1965	53	1	96.2	1	0.3	0.5	1	1	0	0	0	0	0	0	0	0	0	1	0	0	1	0	5	3	41	35	3.3	4.1	0	43	27	5	9.8	91	155	128	4.8	1.4	15.6	32.1	3.8	36.6	10.1	136	11	6.6	102	135	30
1966	64	2	91.75	1	0.8	1.1	1	0	0	1	0	1	0	1	1	0	0	1	0	0	0	0	3	2	41	35	3.9	6.4	0	13	29	13	8.8	100	140	136	4.7	1.2	13.8	38.2	2.8	34.2	11.6	250	14	3.4	87	165	28
1967	68	1	128.0666667	1	0.7	1.6	2	1	0	0	0	1	1	1	0	1	1	1	0	0	0	0	5	2	45	89	2.9	7.9	1	17	25	19	9.2	118	180	148	5.6	3.9	41.2	38.6	0.9	40.2	12.6	229	8.4	1	97	102	25
1968	75	2	100.3	1	5.7	6.5	1	0	0	0	0	0	0	0	1	0	0	0	0	1	0	0	6	4	21	32	3.7	8.4	1	19	24	36	7.9	96	83	138	4.7	2.1	22.7	33.8	1.1	32.1	8.5	311	22.5	1.3	85	111	23
1969	71	1	117.2	1	1	1.5	1	1	0	1	0	1	1	0	1	0	1	0	1	0	1	0	11	4	32	46	2.3	6	0	17	26	54	7.8	98	179	134	5.5	1.2	13.5	27	2.7	43	11.7	138	20.1	2.5	88	90	27
1970	80	1	81	1	1.5	1.8	1	1	1	1	0	0	1	1	0	1	0	0	1	1	0	0	10	2	47	89	1.4	11.2	1	16	23	38	8.5	108	168	141	4.8	1.1	12.5	27.6	2.8	35.6	12.3	157	11.9	3.4	101	137	26
1971	56	2	74.2	3	2.1	5	3	0	1	1	1	1	1	1	1	0	1	0	0	1	0	0	5	2	38	73	3.8	11.7	1	20	16	39	8.3	98	202	128	4.7	1.1	13.1	24.6	0.2	23.1	7.3	444	8.8	1.1	84	83	37
1972	60	2	85.6	1	0.6	1.4	2	1	0	1	0	0	1	0	0	0	0	1	0	0	0	0	5	4	23	46	3	8	1	17	18	17	7.7	101	165	136	4.3	1.3	13.8	26.1	0.3	32.1	10.4	239	10	3.4	79	112	27
1973	67	1	78.6	1	0.9	1.4	1	1	0	0	0	1	1	0	1	0	0	0	0	0	1	0	11	7	44	67	2.6	0.6	0	10	22	24	7.4	111	112	137	4.4	2.2	24	51.3	10.6	38.9	10.9	15	7.4	3.6	122	130	35
1974	34	1	86.5	3	1.1	1.8	1	1	0	1	0	0	0	0	0	0	0	1	0	0	1	0	1	2	32	31	3.4	5	0	18	32	27	8.5	98	93	138	3.9	8.9	92.5	87.3	4.9	36.9	12.8	171	11	3	123	119	28
1975	44	1	89.9	1	0.4	0.7	1	0	1	1	0	1	0	1	1	0	0	0	0	0	0	0	2	7	47	97	3.9	0.7	0	14	18	21	7	109	120	136	3.9	1.2	13	37.3	2.3	39	13	27	8.8	2.9	89	139	37
1976	69	2	59.7	1	4.9	6.6	1	0	1	1	0	0	1	1	0	1	0	0	1	1	0	1	9	11	47	97	4.4	5.3	0	21	27	46	9	97	158	136	6.3	1.3	14.4	55.5	2.8	33.8	9.1	235	23	3.8	82	82	30
1977	50	1	82.3	1	8	9.1	1	0	1	1	1	0	1	1	1	1	1	0	0	1	0	0	9	6	29	41	3.1	4.7	0	33	16	122	7.8	94	129	136	8.6	1.4	15.7	57.5	0.3	32.5	9.5	146	5.5	3.4	85	96	34
1978	42	2	59.8	3	0.6	1.2	2	1	0	1	0	1	0	1	1	0	0	0	0	0	1	0	2	8	48	54	2.3	4.9	0	19	20	37	7.8	109	119	138	3.5	2.8	31.1	64.2	3.5	27.1	6.3	113	37.7	5.2	82	120	31
1979	30	2	64.65	1	0.6	1.1	1	0	0	0	0	0	0	0	1	0	0	1	1	0	0	0	3	2	40	70	3.8	9.1	1	12	17	16	5.7	114	137	143	4.3	1.7	18.9	37.3	0.3	33.6	9.9	345	8.3	3.4	85	132	27
1980	58	2	71.6	2	0.7	1.1	1	1	0	1	1	1	0	0	1	0	0	1	0	0	1	0	10	2	32	56	1.4	8.5	1	17	21	12	9.6	111	130	143	4	1.7	17.9	58.2	1.8	35.5	9.9	119	18	1.9	121	146	38
1981	66	1	109.4666667	1	1	2.6	2	0	0	1	0	1	0	1	0	0	0	1	1	0	1	0	7	10	39	80	3.2	6.6	0	25	19	42	9	111	368	148	5.4	1.9	20.7	54.9	3.7	36.5	8.4	212	27	9	87	104	28
1982	43	2	78.25	1	8.9	9.5	1	0	1	1	0	0	1	1	1	0	0	0	1	1	0	0	5	2	26	74	3.8	7	0	28	27	68	10.1	93	679	134	8.5	1	12	27.2	0.2	38.5	10.8	267	11.6	3.1	122	91	21
1983	81	1	67.5	1	2.3	2.8	1	1	0	1	0	1	0	0	0	0	1	0	0	1	0	0	7	3	28	36	1.5	12.5	1	16	30	70	9.6	105	107	145	7	2.2	22.7	26.7	2.8	38.7	12.2	188	6.4	3.4	79	89	25
1984	82	2	51.6	3	1.2	1.7	1	1	0	1	0	1	0	0	1	0	1	0	0	1	0	0	7	4	28	36	1.5	9.2	1	21	22	30	9	107	151	138	6.7	1.3	14.1	37.2	4.7	34.4	9.9	138	8.4	1.7	122	73	31
1985	48	1	59.5	1	0.3	0.5	1	1	0	0	0	0	0	0	0	0	0	0	0	0	0	0	2	4	30	56	1.5	60.6	1	13	20	13	7.6	114	163	141	3.4	1.5	16.7	150	2.8	29.2	8.3	909	20.1	1.2	103	98	22
1986	41	2	65	2	0.5	0.8	1	0	0	1	0	1	0	0	1	0	0	0	0	0	1	0	4	5	30	35	3.3	2.1	0	14	22	20	8.8	114	115	144	3.7	2.4	25.6	39.7	6.9	36.1	12	70	7.6	2.6	97	108	27.5
1987	37	2	46.8	1	0.7	1.1	1	0	0	0	0	1	0	0	0	0	0	0	1	0	0	0	4	2	39	90	3.5	12.5	1	16	25	25	8.1	103	78	139	4.8	1.6	17.5	33.7	1.3	34.3	10.9	437	33.6	2.4	106	122	55
1988	67	2	56.8	1	0.5	0.8	1	1	0	0	1	1	1	1	1	0	0	1	0	0	0	0	3	2	16	46	1.5	15.5	1	12	26	3	7.7	102	126	138	4.6	1.4	15	38.4	0.8	33.9	10.5	232	18.5	1.6	129	91	27
1989	66	2	134.9	3	2.8	6.6	3	0	0	1	0	1	1	0	1	0	0	1	1	0	0	0	4	10	35	22	3.3	9.5	1	29	22	42	7.8	100	244	143	5	2.7	29.8	30.3	1.2	40.7	10.8	314	20.3	3.7	262	75	20
1990	70	2	57.9	1	0.9	2	2	0	0	1	0	1	1	1	0	1	1	0	0	1	0	0	9	2	32	58	4.4	8.7	1	23	27	21	8.1	100	215	141	4.7	1.1	13	75.9	2.8	35	12.3	383	19.3	2	100	126	32
1991	40	2	108.25	1	1	1.4	1	0	1	1	0	1	1	0	1	0	1	1	0	0	0	0	3	3	34	66	4.4	9.9	1	15	25	28	9.1	108	127	141	4.3	1.8	19	49.8	2.8	32.6	10.3	434	21.1	0.9	126	105	31
1992	57	1	81	1	1	1.8	1	1	0	1	0	1	0	1	1	0	0	0	0	0	1	0	5	10	30	29	1.5	10.2	1	26	19	58	8.1	108	216	141	6.5	3.2	34.8	44.7	13.6	30.3	5.4	153	26.8	16	103	108	48
1993	85	1	75.9	1	1.1	1.9	1	0	1	1	0	1	0	1	0	1	1	1	0	0	0	0	8	9	52	91	4.4	4.5	0	21	28	34	8.2	102	364	138	3.7	1.1	12.2	64.7	2.8	32.5	9.5	196	21.4	6.8	80	136	25
1994	80	2	74.4	1	0.8	1.1	1	0	0	0	0	1	0	0	0	0	0	0	0	0	0	0	6	7	59	109	3.4	1.7	0	16	26	22	8.8	108	191	147	3.6	1.7	18.3	32.6	1.6	29.4	7.5	57	100.3	1.4	92	149	46
1995	64	1	70.5	1	2.6	3.3	1	0	0	1	0	1	0	1	1	0	1	0	0	1	0	0	8	5	49	100	3.8	3.3	0	19	30	49	8.7	99	250	140	3.8	1.6	17	31.2	4.8	25.2	8.1	125	23.6	0.8	100	101	27
1996	57	2	77	1	1.4	2.4	1	1	0	1	0	1	0	0	1	0	0	0	0	1	1	0	7	8	57	96	3	3.9	0	25	26	24	12.7	102	417	140	4.2	2.4	26.2	63	5.8	29.9	7	116	8.9	7.9	88	132	30
1997	88	1	71	3	0.6	0.9	1	1	1	1	0	1	1	1	0	1	1	1	0	0	0	0	9	3	54	96	1.5	8.3	1	17	21	32	8.2	108	162	141	4.7	1.1	12.1	27	0.5	35.3	11.8	125	11.1	3.4	96	97	31
1998	68	2	88.5	1	1.8	2.7	1	0	0	0	0	1	0	0	1	0	0	0	1	0	1	0	9	6	54	96	3.6	3.1	0	20	19	110	10.1	89	169	125	5.7	2.4	25.4	51.7	13.5	28.8	8.2	112	12.6	3	106	116	36
1999	85	1	76	1	1.3	2.1	1	0	1	1	0	1	0	0	1	0	1	0	0	0	0	0	5	2	48	141	4.4	3.9	0	18	27	66	8.7	97	133	129	4.8	1.4	16.2	33.6	2.8	27.6	8.1	170	25	1.4	67	104	28
[truncated: 3,325 more rows]
[truncated: 6 more columns]
